# Supplementary material for: Transcriptomic and targeted metabolomic analysis identifies genes involved in differential anthocyanin accumulation in potato tubers
Source: Front Plant Sci. 2025 Jun 19;16:1615972. doi: 10.3389/fpls.2025.1615972 (PMC12221910; doi:10.3389/fpls.2025.1615972)
Supplement: Supplementary file 2 [file Table1.xlsx]

## Sheet: Table S1
Table S1. Primers used in this study
Gene Name	ID	Primer sequence (From 5' to 3')	Direction	Usage
WRKY44	PGSC0003DMG400010987	gcctctcccgaattcATGGAGGTCAATGAAACCGC	Forward	Y1H
		ccaaagcttctcgagCTATGATTTCTCTTTCATAG	Reverse
PAL1	PGSC0003DMG401021549	TTCGAGCTCGGTACCGAAGATTACATGCATAAATTCCCAG	Forward
		AGCACATGCCTCGAGGAGCACTTTATAAATTAGAACGCCT	Reverse
PAL1	PGSC0003DMG402021564	TTCGAGCTCGGTACCTATTGGTAAATGCATGTACG	Forward
		AGCACATGCCTCGAGCATTATTGTGCCCTTGACAT	Reverse
PAL1	PGSC0003DMG400023458	TTCGAGCTCGGTACCTTTGTGTAAATCAACCATTGGG	Forward
		AGCACATGCCTCGAGAGGAATGGCAGCCAAGTATA	Reverse
	PGSC0003DMG400031365	TTCGAGCTCGGTACCATTTCTCATCATCACCCCAT	Forward
		AGCACATGCCTCGAGATTAAGGGCAGTTTTGTACA	Reverse
C4H	PGSC0003DMG402030469	TTCGAGCTCGGTACCACAGAAAGCCGCCATTATTCGATC	Forward
		AGCACATGCCTCGAGTGGAGAAAAATTGAGGAAAATGGGT	Reverse
4CL	PGSC0003DMG400028929	TTCGAGCTCGGTACCGTTACGAATAATATGAGACTAGGAG	Forward
		AGCACATGCCTCGAGCTCAAAGTTGACCTTCAAAA	Reverse
	PGSC0003DMG400003155	TTCGAGCTCGGTACCCCCATAACATATCCAAGATA	Forward
		AGCACATGCCTCGAGTATAAGGTCAGGATCGAAGG	Reverse
	PGSC0003DMG400014223	TTCGAGCTCGGTACCAATATCGATCATGCTTACGT	Forward
		AGCACATGCCTCGAGGGCTATAGAACTAAGTGAAGTT	Reverse
CHS	PGSC0003DMG400001635	TTCGAGCTCGGTACCAATGCCACCAACCACGTATC	Forward
		AGCACATGCCTCGAGGTTACTCAATACTTGCCCTT	Reverse
	PGSC0003DMG400027146	TTCGAGCTCGGTACCCCTTTGATGTTAATAGTTTG	Forward
		AGCACATGCCTCGAGGATGAGTTTACTATGATCTTATAAA	Reverse
	PGSC0003DMG400029620	TTCGAGCTCGGTACCTCCCAATTATAATCCCTTAG	Forward
		AGCACATGCCTCGAGCCTCAACTTCAAACCCTAATAT	Reverse
	PGSC0003DMG400019110	TTCGAGCTCGGTACCTATGAGGTCAAAATTAGGTG	Forward
		AGCACATGCCTCGAGGTTGATTCACATGTATCTGAG	Reverse
CHI	PGSC0003DMG400024394	TTCGAGCTCGGTACCTCCAATTCTTCCTATGATTC	Forward
		AGCACATGCCTCGAGGAAGGAAATTAAGAGGCATT	Reverse
	PGSC0003DMG400020127	TTCGAGCTCGGTACCGCATCCAAATGATATTCATG	Forward
		AGCACATGCCTCGAGCCATGGTTTGAGTGTATTTT	Reverse
	PGSC0003DMG400007056	TTCGAGCTCGGTACCATTGTCAAGTCAATAGTACCAAAT	Forward
		AGCACATGCCTCGAGTGCAGAATATTTGTTATAGAAA	Reverse
	PGSC0003DMG400006961	TTCGAGCTCGGTACCTTCTCCCTATATAAACCTCA	Forward
		AGCACATGCCTCGAGTTCCTCTTCTTTGAAAGTTG	Reverse
	PGSC0003DMG400011655	TTCGAGCTCGGTACCTCGAGATCTCTAGATAAGAATG	Forward
		AGCACATGCCTCGAGGCTTAGAATTTAAACACGAG	Reverse
F3H	PGSC0003DMG400003563	TTCGAGCTCGGTACCACTTTTAATAAGATACCCCTCC	Forward
		AGCACATGCCTCGAGACGTTGAACGTCGATTTAAT	Reverse
F3'5'H	PGSC0003DMG400000425	TTCGAGCTCGGTACCATTCTCTCCCTCTATTAAGTAG	Forward
		AGCACATGCCTCGAGTGCTTAACTTATGTATACTGACA	Reverse
DFR	PGSC0003DMG400025307	TTCGAGCTCGGTACCTTTGAATTAAACCTTTGCCC	Forward
		AGCACATGCCTCGAGCGAATTTCGAGATTCAAACA	Reverse
	PGSC0003DMG400003605	TTCGAGCTCGGTACCAAACTTTTAACGGATGGCAT	Forward
		AGCACATGCCTCGAGATGCTTGCCGCAGTTTTAAG	Reverse
ANS	PGSC0003DMG400022746	TTCGAGCTCGGTACCGTGCCCAAATCCACCTTTAC	Forward
		AGCACATGCCTCGAGTGGTTGATCTTGTTGAGGTT	Reverse
3GT	PGSC0003DMG400022771	TTCGAGCTCGGTACCTTAGTTCCATTTCAAATGCG	Forward
		AGCACATGCCTCGAGAAGCAAATGGATGACGACCT	Reverse
	PGSC0003DMG400011492	TTCGAGCTCGGTACCCTTTAATTTGGACTTTATTGGGGC	Forward
		AGCACATGCCTCGAGCTGAACTTATACGAATTGACTCACA	Reverse
GT	PGSC0003DMG400024344	TTCGAGCTCGGTACCTTGTATGTAATTGAACAAGTAGA	Forward
		AGCACATGCCTCGAGACTCACCAAATTCATAATGG	Reverse
ACC	PGSC0003DMG400016095	TTCGAGCTCGGTACCTTTATGAACCCTGTATGAAG	Forward
		AGCACATGCCTCGAGAAAGTCAAACTTCCAACTGC	Reverse
	PGSC0003DMG401011536	TTCGAGCTCGGTACCTTTTTATGAACCCTGTATGAGG	Forward
		AGCACATGCCTCGAGGGAGTTGGTAACGATGGTTTTATA	Reverse
PAT	PGSC0003DMG400010165	TTCGAGCTCGGTACCACCTTTTTTGGTTGTCCTTT	Forward
		AGCACATGCCTCGAGGGAGAGGTTCCTATAATAGTATTCT	Reverse
	PGSC0003DMG400010166	TTCGAGCTCGGTACCAGCACGCACCAAAATCATTC	Forward
		AGCACATGCCTCGAGAGGATTAGTAATGGGTCCCA	Reverse
	PGSC0003DMG400002123	TTCGAGCTCGGTACCTTAGGAAAATGACTTCTTGC	Forward
		AGCACATGCCTCGAGGGGTTAAAGCTTAGAAGAAA	Reverse
FLS	PGSC0003DMG400026057	TTCGAGCTCGGTACCCTTCCATTTCGTCAAGTACA	Forward
		AGCACATGCCTCGAGTCATCAATGATAATTCTTCC	Reverse
	PGSC0003DMG400025924	TTCGAGCTCGGTACCTATACACCCCTGATTGACAA	Forward
		AGCACATGCCTCGAGGGATACATTGAATATGGACA	Reverse
F3'H	PGSC0003DMG400024643	TTCGAGCTCGGTACCGTGGCAGAAATTAAATACTACACTC	Forward
		AGCACATGCCTCGAGCAAGAATGTACGGAACATGT	Reverse
RT	PGSC0003DMG400016194	TTCGAGCTCGGTACCCACTTTTGCAACAATAAGGA	Forward
		AGCACATGCCTCGAGAGAGTGACTCATAGCCAACT	Reverse
PAL1	PGSC0003DMG401021549	tatagggcgaattgggtaccGAAGATTACATGCATAAATTCCCAG	Forward	LUC
		gtggatcccccgggctgcagGAGCACTTTATAAATTAGAACGCCT	Reverse
CHS	PGSC0003DMG400029620	tatagggcgaattgggtaccTCCCAATTATAATCCCTTAG	Forward
		gtggatcccccgggctgcagCCTCAACTTCAAACCCTAATAT	Reverse
CHI	PGSC0003DMG400011655	tatagggcgaattgggtaccTCGAGATCTCTAGATAAGAATG	Forward
		gtggatcccccgggctgcagGCTTAGAATTTAAACACGAG	Reverse
F3H	PGSC0003DMG400003563	tatagggcgaattgggtaccACTTTTAATAAGATACCCCTCC	Forward
		gtggatcccccgggctgcagACGTTGAACGTCGATTTAAT	Reverse
F3'5'H	PGSC0003DMG400000425	tatagggcgaattgggtaccATTCTCTCCCTCTATTAAGTAG	Forward
		gtggatcccccgggctgcagTGCTTAACTTATGTATACTGACA	Reverse
DFR	PGSC0003DMG400025307	tatagggcgaattgggtaccTTTGAATTAAACCTTTGCCC	Forward
		gtggatcccccgggctgcagCGAATTTCGAGATTCAAACA	Reverse
ANS	PGSC0003DMG400022746	tatagggcgaattgggtaccGTGCCCAAATCCACCTTTAC	Forward
		gtggatcccccgggctgcagTGGTTGATCTTGTTGAGGTT	Reverse
ACC	PGSC0003DMG400016095	tatagggcgaattgggtaccTTTATGAACCCTGTATGAAG	Forward
		gtggatcccccgggctgcagAAAGTCAAACTTCCAACTGC	Reverse
PAT	PGSC0003DMG400010165	tatagggcgaattgggtaccACCTTTTTTGGTTGTCCTTT	Forward
		gtggatcccccgggctgcagGGAGAGGTTCCTATAATAGTATTCT	Reverse
F3'H	PGSC0003DMG400024643	tatagggcgaattgggtaccGTGGCAGAAATTAAATACTACACTC	Forward
		gtggatcccccgggctgcagCAAGAATGTACGGAACATGT	Reverse
RT	PGSC0003DMG400016194	tatagggcgaattgggtaccCACTTTTGCAACAATAAGGA	Forward
		gtggatcccccgggctgcagAGAGTGACTCATAGCCAACT	Reverse
WRKY44	PGSC0003DMG400010987	gtggatcccccgggctgcagATGGAGGTCAATGAAACCGC	Forward
		gatttcagcgaattggtaccCTATGATTTCTCTTTCATAG	Reverse
F3'5'H	PGSC0003DMG400000425	CACGGTCGATGGTTACTACATAC	Forward	RT-qPCR
		AGGAACCTCTCGGGATTGA	Reverse
F3H	PGSC0003DMG400003563	TGTCTGGTGGCAAGAAAGG	Forward
		GTCTCTAGCTCGAATTGGGTATG	Reverse
MYB76	PGSC0003DMG400030548	GGAGCTTGGTCTAAACAAGAAGA	Forward
		GAAGCAGACCAGCAGCTTTA	Reverse
	PGSC0003DMG400000047	CTGGCTGACCAAGGCATATAG	Forward
		GGTTCCTTAGAGACACTTCCATC	Reverse
	PGSC0003DMG400011954	TTGGGTTCAGCCAAGACTAC	Forward
		GACTCCACAAACACTAGGGATAC	Reverse
	PGSC0003DMG400024490	TCCTTCTGCTTCTGCTTCTC	Forward
		CTTGGACAGGTGGAGTGATT	Reverse

## Sheet: Table S2
Table S2. Identification of anthocyanins contents in potato tuber
Compounds	Class	Molecular Weight	QV_1	QV_2	QV_3	QP_1	QP_2	QP_3	MV_1	MV_2	MV_3	MP_1	MP_2	MP_3	HV_1	HV_2	HV_3	HP_1	HP_2	HP_3
Cyanidin-3,5-O-diglucoside	Cyanidin	611.161	0.0148342	0.011652	0.0143942	N/A	N/A	N/A	0.00457834	0.00471204	0.00484782	0.00417351	N/A	N/A	0.00814676	0.00588627	0.00819071	0.00668195	0.0058749	0.00741255
Cyanidin-3-O-galactoside	Cyanidin	449.108	N/A	N/A	N/A	N/A	N/A	N/A	N/A	N/A	N/A	N/A	N/A	N/A	N/A	N/A	N/A	0.00761189	N/A	N/A
Cyanidin-3-O-glucoside	Cyanidin	449.108	0.159255	0.146631	0.133358	N/A	N/A	N/A	N/A	N/A	N/A	N/A	N/A	N/A	N/A	0.0212536	N/A	N/A	N/A	N/A
Cyanidin-3-O-rutinoside	Cyanidin	595.166	17.2491	15.8563	16.1428	0.011474	0.0124451	0.00909202	0.00520965	0.00887654	N/A	0.0077765	0.00712744	0.00342289	0.181397	0.162178	0.176032	0.207844	0.100903	0.255734
Cyanidin-3-O-rutinoside-5-O-glucoside	Cyanidin	757.219	0.090232	0.0903274	0.0908186	N/A	N/A	N/A	N/A	N/A	N/A	N/A	N/A	N/A	0.00339045	N/A	0.00249037	0.00220916	N/A	0.0023234
Cyanidin-3-O-sambubioside	Cyanidin	581.151	0.00475777	0.00355278	0.00482723	N/A	N/A	N/A	N/A	N/A	N/A	N/A	N/A	N/A	N/A	N/A	N/A	N/A	N/A	N/A
Cyanidin-3-O-sophoroside	Cyanidin	611.161	0.00562027	0.00498157	0.00489686	N/A	N/A	N/A	N/A	N/A	N/A	N/A	N/A	N/A	N/A	N/A	N/A	N/A	N/A	N/A
Delphinidin	Delphinidin	303.05	0.00624481	N/A	N/A	0.00333106	0.00498438	0.00461865	0.00448368	0.00380351	0.00381332	0.00471302	0.00474756	0.00342463	0.00549485	N/A	0.00420112	0.00260136	0.00408384	0.00464797
Delphinidin-3-O-5-O-(6-O-coumaroyl)-diglucoside	Delphinidin	773.193	0.0687161	0.0670622	0.0753295	N/A	N/A	N/A	N/A	N/A	N/A	N/A	N/A	N/A	0.163824	0.0808783	0.1644	0.161374	0.069475	0.162736
Delphinidin-3-O-glucoside	Delphinidin	465.103	0.299872	0.314121	0.305103	N/A	N/A	N/A	N/A	N/A	N/A	N/A	N/A	N/A	0.597154	0.2813	0.534911	0.594176	0.318251	0.659085
Delphinidin-3-O-rutinoside	Delphinidin	611.161	10.2351	9.62704	9.66212	0.13603	0.126883	0.120324	N/A	N/A	N/A	N/A	N/A	N/A	6.52327	3.1382	6.2129	7.24618	3.70867	7.5507
Delphinidin-3-O-sophoroside	Delphinidin	627.156	0.0362967	0.0380354	0.0419549	N/A	N/A	N/A	N/A	N/A	N/A	N/A	N/A	N/A	0.102376	0.0517339	0.091792	0.0984045	0.0495651	0.101101
Dihydrokaempferol	flavonoid	288.063	N/A	N/A	N/A	N/A	N/A	N/A	N/A	N/A	N/A	N/A	N/A	N/A	0.183141	0.195324	0.188595	0.182168	0.171121	0.179354
Dihydromyricetin	flavonoid	320.053	0.0800158	0.0844769	0.0628614	N/A	N/A	N/A	N/A	N/A	N/A	N/A	N/A	N/A	0.130084	0.0682052	0.113161	0.111912	0.0694272	0.119192
Kaempferol-3-O-rutinoside	flavonoid	594.158	3.47404	3.8374	3.97712	N/A	N/A	N/A	N/A	N/A	N/A	N/A	N/A	N/A	2.02874	0.799472	1.56268	1.17951	0.568721	1.1108
Malvidin-3-O-glucoside	Malvidin	493.135	0.0198596	0.0229839	0.0235682	0.00520561	0.00341717	0.00189503	0.00568223	0.00427356	0.0042546	0.00562751	0.00278073	0.00276144	N/A	N/A	N/A	N/A	N/A	N/A
Malvidin-3-O-rutinoside	Malvidin	639.193	0.714792	0.85935	0.782243	0.0121848	0.00524296	0.00704896	N/A	N/A	N/A	N/A	N/A	N/A	0.558238	0.282177	0.530772	0.623208	0.314778	0.635559
Naringenin	flavonoid	272.068	0.0781767	0.0599286	0.0683507	N/A	N/A	N/A	N/A	N/A	N/A	N/A	N/A	N/A	0.0343731	0.0361919	0.0492253	N/A	N/A	N/A
Pelargonidin-3-O-5-O-(6-O-coumaroyl)-diglucoside	Pelargonidin	741.203	0.00739034	0.0085427	0.00755131	N/A	N/A	N/A	N/A	N/A	N/A	N/A	N/A	N/A	N/A	N/A	N/A	N/A	N/A	N/A
Pelargonidin-3-O-glucoside	Pelargonidin	433.113	0.0595753	0.0483708	0.0391256	N/A	N/A	N/A	N/A	N/A	N/A	N/A	N/A	N/A	N/A	N/A	N/A	N/A	N/A	N/A
Pelargonidin-3-O-rutinoside	Pelargonidin	579.171	2.7881	2.58547	2.59903	N/A	N/A	N/A	N/A	N/A	N/A	N/A	N/A	N/A	0.0121469	0.00559591	0.00970406	0.0116629	0.00529795	0.0142348
Pelargonidin-3-O-sambubioside	Pelargonidin	565.156	N/A	N/A	N/A	N/A	N/A	N/A	N/A	N/A	N/A	N/A	N/A	N/A	0.00591581	N/A	0.00405337	0.00208012	N/A	0.00355551
Peonidin-3-O-(6-O-p-coumaroyl)-glucoside	Peonidin	609.161	0.0042102	0.00124268	0.00666653	N/A	N/A	N/A	N/A	N/A	N/A	N/A	N/A	N/A	0.0115233	N/A	N/A	N/A	N/A	N/A
Peonidin-3-O-glucoside	Peonidin	463.124	0.0052731	0.00412992	0.00449381	N/A	N/A	N/A	N/A	N/A	N/A	N/A	N/A	N/A	N/A	N/A	N/A	N/A	N/A	N/A
Peonidin-3-O-rutinoside	Peonidin	609.182	1.36339	1.37106	1.35257	N/A	N/A	N/A	N/A	N/A	N/A	N/A	N/A	N/A	0.0198795	0.0135142	0.0182494	0.0242669	0.00964716	0.0271019
Petunidin-3-O-(6-O-p-coumaroyl)-glucoside	Petunidin	625.156	0.00813403	0.0115503	0.00943855	N/A	N/A	N/A	N/A	N/A	N/A	N/A	N/A	N/A	0.0192929	0.0104552	0.0221131	0.0210794	0.0116854	0.0263068
Petunidin-3-O-5-O-(6-O-coumaroyl)-diglucoside	Petunidin	787.209	N/A	N/A	N/A	N/A	N/A	N/A	N/A	N/A	N/A	N/A	N/A	N/A	N/A	N/A	0.0191539	0.0168763	N/A	0.0165584
Petunidin-3-O-galactoside	Petunidin	479.119	0.125856	0.137936	0.149289	N/A	N/A	N/A	N/A	N/A	N/A	N/A	N/A	N/A	0.353906	0.143473	0.332024	0.37397	0.198513	0.295225
Petunidin-3-O-glucoside	Petunidin	479.119	0.0254205	0.0265493	0.0308762	N/A	N/A	N/A	N/A	N/A	N/A	N/A	N/A	N/A	0.0618785	0.0346402	0.0599961	0.0700282	0.0465822	0.0582742
Procyanidin A1	Procyanidin	576.127	N/A	N/A	N/A	N/A	N/A	N/A	N/A	N/A	N/A	N/A	N/A	N/A	N/A	0.00427767	N/A	N/A	N/A	N/A
Procyanidin A2	Procyanidin	576.127	N/A	0.00210461	N/A	N/A	N/A	N/A	N/A	N/A	N/A	N/A	0.0191506	N/A	N/A	N/A	N/A	0.00440845	N/A	N/A
Procyanidin B1	Procyanidin	578.142	N/A	N/A	N/A	N/A	N/A	N/A	N/A	N/A	N/A	N/A	N/A	N/A	0.00778214	0.00559514	N/A	N/A	N/A	N/A
Procyanidin B2	Procyanidin	578.142	0.0332198	0.0320909	0.0322002	N/A	N/A	N/A	N/A	N/A	0.0169292	N/A	0.0366003	N/A	N/A	0.00968139	N/A	0.0377015	N/A	0.0134269
Procyanidin B3	Procyanidin	578.142	N/A	N/A	0.0169004	N/A	N/A	N/A	N/A	N/A	N/A	N/A	N/A	N/A	0.0194282	0.0158038	N/A	N/A	N/A	N/A
Quercetin-3-O-glucoside	flavonoid	464.095	2.27608	1.75174	1.98465	0.0744579	0.107068	0.0856507	N/A	N/A	N/A	N/A	N/A	N/A	0.3971	0.0987672	0.370432	0.241153	0.153577	0.28338
Rutin	flavonoid	610.153	5.24006	5.34988	5.91944	0.011367	N/A	N/A	0.0134824	0.00564779	0.0753614	0.0119159	0.0256844	0.00831666	1.19507	0.524729	1.16196	0.503716	0.324409	0.679731

## Sheet: Table S3
Table S3. Statistic of RNA-seq data
Sample	Raw Reads	Clean Reads	Clean Base (G)	Error Rate (%)	Q20 (%)	Q30 (%)	GC Content (%)	Reads mapped	Unique mapped
QV_1	119659892	116517380	17.48	0.03	97.76	93.37	42.41	98,485,598 (84.52%)	92,422,940 (79.32%)
QV_2	80325896	77135648	11.57	0.03	97.44	92.67	42.65	62,742,863 (81.34%)	58,866,200 (76.32%)
QV_3	47117086	45438260	6.82	0.02	98.19	94.46	42.66	37,358,354 (82.22%)	35,174,699 (77.41%)
QP_1	72990736	68906410	10.34	0.03	97.54	92.96	42.6	55,146,296 (80.03%)	51,740,547 (75.09%)
QP_2	49704400	47168434	7.08	0.02	98.3	94.8	42.61	38,051,200 (80.67%)	35,777,811 (75.85%)
QP_3	104659350	101841828	15.28	0.03	97.78	93.57	41.75	82,510,535 (81.02%)	76,961,883 (75.57%)
MV_1	57072438	55625708	8.34	0.03	97.79	93.55	41.07	45,714,432 (82.18%)	41,909,170 (75.34%)
MV_2	99614512	96395932	14.46	0.03	97.78	93.51	41.65	80,162,302 (83.16%)	72,501,860 (75.21%)
MV_3	105359974	101682516	15.25	0.03	97.84	93.63	41.74	84,585,690 (83.19%)	76,350,712 (75.09%)
MP_1	122453424	117474308	17.62	0.03	97.86	93.76	41.58	97,690,300 (83.16%)	88,120,418 (75.01%)
MP_2	110514054	106595374	15.99	0.03	97.83	93.61	41.97	89,823,286 (84.27%)	81,676,975 (76.62%)
MP_3	109892584	105266330	15.79	0.03	97.88	93.77	41.78	87,942,085 (83.54%)	79,589,197 (75.61%)
HV_1	125949108	122502260	18.38	0.03	97.65	93.28	41.23	100,501,916 (82.04%)	93,885,310 (76.64%)
HV_2	132168380	126159162	18.92	0.03	97.93	93.8	42.29	107,989,663 (85.60%)	98,648,119 (78.19%)
HV_3	125706020	120306072	18.05	0.03	97.83	93.69	41.38	99,732,864 (82.90%)	92,299,358 (76.72%)
HP_1	121239524	115743410	17.36	0.03	97.84	93.63	42.39	99,049,354 (85.58%)	91,449,859 (79.01%)
HP_2	123136566	116955488	17.54	0.03	97.71	93.42	41.26	96,256,616 (82.30%)	89,262,681 (76.32%)
HP_3	118974976	113745624	17.06	0.03	97.89	93.76	42.19	96,681,829 (85.00%)	88,973,044 (78.22%)

## Sheet: Table S4
Table S4. Gene expression levels of pith and vasculature tissues from the tubers of three different potato cultivars
ID	QV_1	QV_2	QV_3	QP_1	QP_2	QP_3	MV_1	MV_2	MV_3	MP_1	MP_2	MP_3	HV_1	HV_2	HV_3	HP_1	HP_2	HP_3	Gene Description	KEGG Pathway	TF-Family
PGSC0003DMG400000001	0.74	1.12	0.99	0.85	0.85	0.7	2.84	1.72	1.6	1.02	1.09	0.77	1.84	3	3.9	2.26	2.09	2.14	Adenosine 3'-phospho 5'-phosphosulfate transporter [Source:PGSC_GENE%3BAcc:PGSC0003DMG400000001]	--	--
PGSC0003DMG400000003	3.15	4.01	3.3	1.1	1.15	1.93	8.26	7.97	7.77	6.46	4.93	6.02	5.45	8.56	7.17	4	1.42	4.17	SPX domain-containing membrane protein [Source:PGSC_GENE%3BAcc:PGSC0003DMG400000003]	--	--
PGSC0003DMG400000004	22.32	22.76	22.01	22.02	21.54	23.09	15.22	12.52	12.77	12.99	12.09	12.41	14.25	12.93	13.85	12.28	13.29	11.21	Arsenical pump-driving atpase [Source:PGSC_GENE%3BAcc:PGSC0003DMG400000004]	--	--
PGSC0003DMG400000005	4.75	5.32	4.68	5.02	4.89	5.52	4	2.96	3.56	3.58	2.72	2.75	4.2	3.69	4	3.39	3.58	4.12	Shrunken seed protein [Source:PGSC_GENE%3BAcc:PGSC0003DMG400000005]	ko04146: Peroxisome	--
PGSC0003DMG400000008	8.14	7.36	7.8	7.97	9.74	7.04	17.7	16.38	14.68	17.08	14.26	14.4	15.65	9.42	12.75	12.4	13.89	13.76	Transcription factor [Source:PGSC_GENE%3BAcc:PGSC0003DMG400000008]	--	MADS-MIKC
PGSC0003DMG400000009	0.77	0.2	0.67	1.03	0.17	0.84	6.46	6.16	4.39	5.8	3.83	2.97	11.32	3.53	6.29	2.25	7.19	3.37	Transcription factor [Source:PGSC_GENE%3BAcc:PGSC0003DMG400000009]	--	--
PGSC0003DMG400000010	13.32	15.33	16.33	14.99	14.93	10.83	6.07	8.22	8.28	6.95	8.4	8.6	7.83	8.11	7.55	7.64	3.91	6.67	Glycosyltransferase [Source:PGSC_GENE%3BAcc:PGSC0003DMG400000010]	ko00520: Amino sugar and nucleotide sugar metabolism; ko01100: Metabolic pathways	--
PGSC0003DMG400000012	13.2	12.37	10.89	13.22	11.9	7.3	4.43	8.65	8	7.15	6.73	7.02	8.81	8.82	6.78	9.99	3.61	9.01	Nucleotide binding protein [Source:PGSC_GENE%3BAcc:PGSC0003DMG400000012]	--	--
PGSC0003DMG400000017	0.21	0.1	0.11	0.33	0.28	0.23	1.75	2.25	1.95	2.49	2.53	2.58	0.87	1.78	2.08	2.71	2.22	3.21	Beta-hydroxyisobutyryl-CoA hydrolase 1 [Source:PGSC_GENE%3BAcc:PGSC0003DMG400000017]	ko00280: Valine, leucine and isoleucine degradation; ko00410: beta-Alanine metabolism; ko00640: Propanoate metabolism; ko01100: Metabolic pathways; ko01200: Carbon metabolism	--
PGSC0003DMG400000021	3.13	3.59	3.43	1.95	1.89	3.04	5.93	2.47	2.65	3.93	2.31	2.75	1.75	1.39	2.12	1.07	1.87	1.28	Carbonyl reductase [Source:PGSC_GENE%3BAcc:PGSC0003DMG400000021]	ko00902: Monoterpenoid biosynthesis; ko01110: Biosynthesis of secondary metabolites	--
PGSC0003DMG400000025	17.49	17.07	16.73	17.53	17.16	13.35	26.17	31.21	35.19	30.69	37.33	34.61	50.26	41.71	38.29	46.99	32.3	42.68	Acetyl-coenzyme A carboxylase carboxyl transferase alpha [Source:PGSC_GENE%3BAcc:PGSC0003DMG400000025]	ko00061: Fatty acid biosynthesis; ko00620: Pyruvate metabolism; ko00640: Propanoate metabolism; ko01100: Metabolic pathways; ko01110: Biosynthesis of secondary metabolites; ko01200: Carbon metabolism; ko01212: Fatty acid metabolism	--
PGSC0003DMG400000031	14.75	15.33	15.01	14.52	14.84	9.1	4.88	8.1	8.47	7.14	8.74	9	8.65	10.19	8.33	9.99	4.75	8.87	Ulp1 protease family%2C C-terminal catalytic domain containing protein [Source:PGSC_GENE%3BAcc:PGSC0003DMG400000031]	--	--
PGSC0003DMG400000032	0.12	0.06	0.11	0.07	0	0.05	0	0	0.1	0.04	0	0	2.84	0.38	0.51	0.16	1.25	0.08	Conserved gene of unknown function [Source:PGSC_GENE%3BAcc:PGSC0003DMG400000032]	--	--
PGSC0003DMG400000037	13.44	13.9	12.06	12.94	10.31	13.84	10.63	8.73	9.18	6.6	7.69	6.79	21.94	13.88	23.13	11.16	19.93	14.85	Acyl-CoA thioesterase [Source:PGSC_GENE%3BAcc:PGSC0003DMG400000037]	ko00062: Fatty acid elongation; ko01040: Biosynthesis of unsaturated fatty acids; ko01100: Metabolic pathways; ko01110: Biosynthesis of secondary metabolites	--
PGSC0003DMG400000038	5.23	5.37	5.66	5.46	5.42	4.58	2.64	3.24	2.74	2.63	2.7	2.84	8.02	7.03	8.27	9.22	7.56	9.89	Calmodulin-binding heat-shock protein [Source:PGSC_GENE%3BAcc:PGSC0003DMG400000038]	--	--
PGSC0003DMG400000040	0.55	0.49	0.72	0.29	0.28	1.1	1.2	0.64	0.64	0.43	0.31	0.3	1.69	0.75	1.56	0.19	0.73	0.32	Rop guanine nucleotide exchange factor [Source:PGSC_GENE%3BAcc:PGSC0003DMG400000040]	--	--
PGSC0003DMG400000042	5.52	6.19	7.16	5.28	4.44	6.2	6.68	7.08	6.4	5.69	4.46	4.8	14.93	6	9.8	4.88	7.22	5.27	RNA binding protein [Source:PGSC_GENE%3BAcc:PGSC0003DMG400000042]	--	--
PGSC0003DMG400000043	10.34	10.36	10.53	10.15	9.97	6.54	5.76	8.17	9.07	7.53	10.07	8.78	8.85	10.1	7.3	10.36	6.12	10.02	Protein kinase%3B U box [Source:PGSC_GENE%3BAcc:PGSC0003DMG400000043]	--	--
PGSC0003DMG400000045	32.08	35.08	34.58	20.97	19.05	30.21	42.02	32.21	33.34	34.38	25.99	32.11	50.06	23.91	42.55	14.58	16.49	17.56	Water channel protein [Source:PGSC_GENE%3BAcc:PGSC0003DMG400000045]	--	--
PGSC0003DMG400000047	106.01	112.25	112.16	89.82	91.97	60.92	22.31	31.73	36.6	31.45	39.61	35.36	14.8	23.83	14.69	27.03	12.99	26.46	Sialin [Source:PGSC_GENE%3BAcc:PGSC0003DMG400000047]	--	--
PGSC0003DMG400000048	16.29	17.43	19.28	14.63	12.71	15.95	18.65	16.44	16.38	17.85	15.92	15.99	7.01	4.13	5.74	1.85	3.14	2	Cysteine synthase [Source:PGSC_GENE%3BAcc:PGSC0003DMG400000048]	ko00270: Cysteine and methionine metabolism; ko00460: Cyanoamino acid metabolism; ko00920: Sulfur metabolism; ko01100: Metabolic pathways; ko01110: Biosynthesis of secondary metabolites; ko01200: Carbon metabolism; ko01230: Biosynthesis of amino acids	--
PGSC0003DMG400000049	1.65	1.79	1.2	1.41	1.34	0.14	0.06	0.51	0.66	0.27	0.62	0.8	0	0.46	0.2	0.56	0	0.48	Ccr4-not transcription complex [Source:PGSC_GENE%3BAcc:PGSC0003DMG400000049]	ko03018: RNA degradation	--
PGSC0003DMG400000050	1.8	2.29	1.55	1.83	2.48	2.67	4.31	2.48	1.87	1.62	1.45	1.37	1.57	0.8	0.88	0.8	0.8	0.54	Ccr4-not transcription complex [Source:PGSC_GENE%3BAcc:PGSC0003DMG400000050]	ko03018: RNA degradation	--
PGSC0003DMG400000053	8.47	9.3	9.09	6.86	7.49	9.64	12.52	9.22	7.72	7.18	6.57	7.78	16.6	10.12	13.74	11.02	9.01	12.58	Conserved gene of unknown function [Source:PGSC_GENE%3BAcc:PGSC0003DMG400000053]	--	--
PGSC0003DMG400000063	94.87	93.31	94.35	119.82	113.63	136.98	41.22	35.68	34.46	39.57	37.31	39.38	42.84	32.25	38.85	36.5	40.24	40.71	Heavy metal-associated domain containing protein [Source:PGSC_GENE%3BAcc:PGSC0003DMG400000063]	--	--
PGSC0003DMG400000064	1.22	1	1.02	0.05	0	0.49	2.49	1.88	1.29	0.71	0.4	0.85	0	0.24	0.38	0.03	0	0.03	WRKY transcription factor 23 [Source:PGSC_GENE%3BAcc:PGSC0003DMG400000064]	ko04016: MAPK signaling pathway - plant; ko04626: Plant-pathogen interaction	WRKY
PGSC0003DMG400000065	22.41	23.21	22.1	20.6	24.51	17.28	13.35	17.84	17.83	17.37	18.4	18.05	29.5	24.77	22.49	24.93	14.3	19.73	Proline iminopeptidase [Source:PGSC_GENE%3BAcc:PGSC0003DMG400000065]	--	--
PGSC0003DMG400000067	79.44	72.65	71.7	74.17	76.84	107.34	64.14	60.62	53.2	64.94	52.49	56.08	116.41	98.22	114.08	135.84	159.91	143.88	Late embryogenesis (Lea) [Source:PGSC_GENE%3BAcc:PGSC0003DMG400000067]	--	--
PGSC0003DMG400000068	1.06	1.09	0.97	1.13	1.35	0.68	0.13	0.45	0.61	0.42	0.64	1.02	0.67	0.77	0.83	0.84	0.26	0.68	Pentatricopeptide repeat-containing protein [Source:PGSC_GENE%3BAcc:PGSC0003DMG400000068]	--	--
PGSC0003DMG400000070	5.92	5.79	5.68	5.05	4.03	4.79	1.37	1.71	1.74	2.17	1.2	1.41	3.1	3.46	3.34	1.88	2.23	2.65	RING-H2 finger protein ATL67 [Source:PGSC_GENE%3BAcc:PGSC0003DMG400000070]	--	--
PGSC0003DMG400000072	42.71	44.01	46	39.44	40.31	48.85	47.05	41.8	39.43	44.63	37.5	41.41	40.59	39.51	47.52	38.53	39.49	41.9	24 kDa seed maturation protein [Source:PGSC_GENE%3BAcc:PGSC0003DMG400000072]	--	--
PGSC0003DMG400000075	11.24	11.14	10.64	11.38	10.62	10.19	9.12	15.92	13.32	12.87	16.33	15.1	14.62	15.49	14.45	17.42	20.75	18.74	Conserved gene of unknown function [Source:PGSC_GENE%3BAcc:PGSC0003DMG400000075]	ko03040: Spliceosome	--
PGSC0003DMG400000077	5.43	4.96	4.43	5.09	5.27	3.96	2.09	1.8	2.27	2.8	2.07	2.11	2.46	1.95	2.5	1.93	1.39	1.78	Alpha 1%2C3-xylosyltransferase [Source:PGSC_GENE%3BAcc:PGSC0003DMG400000077]	--	--
PGSC0003DMG400000078	11.33	11.28	12.04	12.25	12.2	8.94	9.25	10.47	11.41	9.81	11.77	10.47	14.11	10.66	10.74	10.07	5.53	11.14	Transferase%2C transferring glycosyl groups [Source:PGSC_GENE%3BAcc:PGSC0003DMG400000078]	ko00520: Amino sugar and nucleotide sugar metabolism; ko01100: Metabolic pathways	--
PGSC0003DMG400000079	804.63	750.38	743.14	882.66	881.12	331.18	455.58	754.43	895.25	678.83	1194.81	1049.46	700.94	1166.78	587.93	1478.93	697.13	1186.97	BCL-2-associated athanogene 6 [Source:PGSC_GENE%3BAcc:PGSC0003DMG400000079]	ko04626: Plant-pathogen interaction	--
PGSC0003DMG400000080	13.8	12.54	11.23	10.16	9.63	5.98	13.83	22	22.95	19.19	23.76	20.79	14.05	15.22	11.88	16.13	14.65	15.86	C2 domain-containing protein [Source:PGSC_GENE%3BAcc:PGSC0003DMG400000080]	ko00620: Pyruvate metabolism; ko01100: Metabolic pathways	--
PGSC0003DMG400000081	112.02	110.49	113.28	107.81	107.75	113.08	102.85	114.16	111.82	116.55	117.65	115.69	82.66	96.65	105.34	98.84	96.52	103.84	Protein UNUSUAL FLORAL ORGANS [Source:PGSC_GENE%3BAcc:PGSC0003DMG400000081]	--	--
PGSC0003DMG400000084	16.38	16.45	16.72	16.61	16.57	10.19	11.78	12.11	12.5	10.98	13.47	12.67	13.04	15.6	10.42	12.32	11.62	12.18	Conserved gene of unknown function [Source:PGSC_GENE%3BAcc:PGSC0003DMG400000084]	--	--
PGSC0003DMG400000085	43.42	43.15	41.74	43.53	44.22	35.42	22.96	27.44	29.96	26.82	29.86	27.16	31.76	40.7	37.49	39.5	30.53	38.15	BTB/POZ protein [Source:PGSC_GENE%3BAcc:PGSC0003DMG400000085]	--	--
PGSC0003DMG400000086	577.7	564.78	573.46	670.21	667.17	823.65	868.97	951.3	791.52	863.14	723.99	734.99	1225.35	579.82	823.34	729.37	1153.7	776.02	Translation initiation factor eIF-1A [Source:PGSC_GENE%3BAcc:PGSC0003DMG400000086]	ko03013: RNA transport	--
PGSC0003DMG400000088	10.91	9.84	11.47	9.14	9.11	9.71	9.17	7.71	7.01	6.95	6.42	5.92	20	10.47	14.89	13.62	14.04	15.48	TAF-2 [Source:PGSC_GENE%3BAcc:PGSC0003DMG400000088]	--	bZIP
PGSC0003DMG400000089	5.36	6.14	6.45	3.94	3.61	3.31	2.48	2.88	3.31	3.26	3.88	4	3.6	4.99	2.68	6.53	2.45	5.84	Aldose 1-epimerase [Source:PGSC_GENE%3BAcc:PGSC0003DMG400000089]	ko00010: Glycolysis / Gluconeogenesis; ko01100: Metabolic pathways; ko01110: Biosynthesis of secondary metabolites	--
PGSC0003DMG400000090	24.44	25.06	25.83	23.08	19.89	43.29	30.21	19.17	17.78	19.67	13.08	16.96	28.16	13.11	19.22	11.04	11.32	12.96	Ubiquitin carrier protein [Source:PGSC_GENE%3BAcc:PGSC0003DMG400000090]	ko04120: Ubiquitin mediated proteolysis; ko04141: Protein processing in endoplasmic reticulum	--
PGSC0003DMG400000091	2.13	2.46	2.38	2.51	2.33	1.7	1.05	0.64	0.57	0.74	0.9	1.03	0.83	1.01	1.42	1.4	0.96	1.29	AP2/ERF domain-containing transcription factor [Source:PGSC_GENE%3BAcc:PGSC0003DMG400000091]	ko04626: Plant-pathogen interaction	AP2/ERF-ERF
PGSC0003DMG400000092	3.37	3.55	3.71	3.77	3.17	2	1.26	1.04	1.13	1.02	1.1	0.94	2.13	1.98	1.84	1.94	2.01	1.98	Mitochondrial carrier protein [Source:PGSC_GENE%3BAcc:PGSC0003DMG400000092]	--	--
PGSC0003DMG400000098	4.24	4.37	4.74	4.12	4.33	2.82	1.1	2.8	3.43	2.28	2.88	3.02	2.61	2.25	1.44	1.88	0.61	1.5	Conserved gene of unknown function [Source:PGSC_GENE%3BAcc:PGSC0003DMG400000098]	ko03010: Ribosome	--
PGSC0003DMG400000099	1.07	1.3	1.21	1	0.93	0.93	1.15	1.09	1.16	1.33	1.23	1.41	1.77	1.55	1.13	0.97	1.2	1.04	Pentatricopeptide repeat-containing protein%2C mitochondrial [Source:PGSC_GENE%3BAcc:PGSC0003DMG400000099]	--	--
PGSC0003DMG400000104	102.06	92.03	98.04	93.8	93.14	78.22	87	110.11	115.16	102.31	130.03	125.21	262.18	239.48	201.49	286.96	256.4	258.51	Ubiquitin family protein [Source:PGSC_GENE%3BAcc:PGSC0003DMG400000104]	--	--
PGSC0003DMG400000108	2.41	2.71	3.15	2.78	2.76	1.41	2.11	3.56	2.83	2.03	2.58	2.72	5.52	7.14	5.18	6.1	2.69	6.21	Eukaryotic translation initiation factor 3 subunit [Source:PGSC_GENE%3BAcc:PGSC0003DMG400000108]	--	--
PGSC0003DMG400000113	7.4	7.06	6.5	8.28	7.3	5.91	2.75	2.2	2.03	2.58	2.53	2.73	1.41	2.57	2.24	2.75	2.94	3.02	Conserved gene of unknown function [Source:PGSC_GENE%3BAcc:PGSC0003DMG400000113]	--	--
PGSC0003DMG400000114	23.2	21.62	22.49	22.9	21.21	15.17	8.28	10.86	12.11	9.82	12.55	11.8	8.67	15.53	11.48	15.42	10.38	14.59	Phosphatidylinositol 3-and 4-kinase family protein [Source:PGSC_GENE%3BAcc:PGSC0003DMG400000114]	ko03008: Ribosome biogenesis in eukaryotes	--
PGSC0003DMG400000115	9.94	9.96	9.98	9.92	10.32	13.28	9.41	7.81	7.36	7.54	6.01	7.5	7.49	5.26	7.99	5.21	10.1	4.08	Conserved gene of unknown function [Source:PGSC_GENE%3BAcc:PGSC0003DMG400000115]	--	--
PGSC0003DMG400000118	30.83	32.05	32.03	30.19	30.15	23.6	29.93	32.06	32.64	29.94	32.82	30.42	56.83	37.12	40.95	28.5	20.54	27.88	ARF domain class transcription factor [Source:PGSC_GENE%3BAcc:PGSC0003DMG400000118]	ko04075: Plant hormone signal transduction	B3-ARF
PGSC0003DMG400000119	10.39	10.12	9.76	7.97	8.73	13.21	16.87	10.94	10.8	13.84	9.89	9.42	18.32	7.73	12.54	5.28	8.24	6.21	Conserved gene of unknown function [Source:PGSC_GENE%3BAcc:PGSC0003DMG400000119]	--	--
PGSC0003DMG400000120	0.95	0.94	0.5	0.48	0.45	0.87	2.45	1.15	1.26	1.29	1.18	1.18	0.32	0.68	1.67	0.3	0.18	0.51	Dof18 [Source:PGSC_GENE%3BAcc:PGSC0003DMG400000120]	--	C2C2-Dof
PGSC0003DMG400000122	11.35	11.9	12.13	7.89	7.94	5.75	3.37	3.03	3.11	2.64	3.1	2.95	3.87	5.86	4.82	5.67	3.48	6.09	Kinase [Source:PGSC_GENE%3BAcc:PGSC0003DMG400000122]	--	--
PGSC0003DMG400000123	3.97	3.77	4.1	3.52	3.9	1.93	0.81	1.03	0.89	1.01	1.36	1.15	0.89	1.33	1.19	2.38	0.86	2.39	Calcium-transporting ATPase%2C endoplasmic reticulum-type [Source:PGSC_GENE%3BAcc:PGSC0003DMG400000123]	--	--
PGSC0003DMG400000124	10.39	9.7	9.93	9.52	8.85	7.71	4.55	4.01	4.88	5.3	4.26	5.79	1.51	1.24	1.23	1.05	1.31	1.18	RAB11B [Source:PGSC_GENE%3BAcc:PGSC0003DMG400000124]	ko04144: Endocytosis	--
PGSC0003DMG400000125	30.71	30.26	28.79	28.88	25.89	28.77	22.37	30.79	32.41	26.79	32.72	32.16	19.83	25.42	20.7	30.85	27.72	29.45	Conserved gene of unknown function [Source:PGSC_GENE%3BAcc:PGSC0003DMG400000125]	--	--
PGSC0003DMG400000127	36.23	39.63	40.28	39.85	34	71.43	64.12	47.3	43.48	51.11	36.94	45.35	56.49	40.71	58.99	35.87	64.03	42.73	Cytochrome b5 isoform Cb5-A [Source:PGSC_GENE%3BAcc:PGSC0003DMG400000127]	--	--
PGSC0003DMG400000128	50.62	99.53	95.01	99.05	97.21	102.02	91.97	63.6	51.53	67.47	44.18	50.83	205.7	116.27	194.52	125.3	251.46	138.42	Ubiquitin fusion protein [Source:PGSC_GENE%3BAcc:PGSC0003DMG400000128]	ko03010: Ribosome; ko04120: Ubiquitin mediated proteolysis	--
PGSC0003DMG400000129	2.47	1.87	2.12	2.26	1.67	2	1.39	2.42	2.17	1.87	1.48	1.6	2.46	2.8	3.22	2.73	4.93	2.4	SAUR family protein [Source:PGSC_GENE%3BAcc:PGSC0003DMG400000129]	ko04075: Plant hormone signal transduction	--
PGSC0003DMG400000130	0.51	0.43	0.62	1.3	0.94	0.6	0.44	0.66	0.83	1.17	0.83	1.11	3.14	2.28	2.45	1.66	1.67	1.77	Gtpase activating protein [Source:PGSC_GENE%3BAcc:PGSC0003DMG400000130]	--	--
PGSC0003DMG400000131	6.76	7.38	6.3	7.21	7.36	4.2	5.54	9.49	9.26	8.19	11.38	9.97	9.4	12.3	6.98	14.31	6.52	12.32	SET domain-containing protein [Source:PGSC_GENE%3BAcc:PGSC0003DMG400000131]	--	SET
PGSC0003DMG400000132	34.43	33.82	31.02	35.94	33.16	84.45	54.6	31.74	27.36	30.66	24.05	24.07	116.32	39.37	70.66	42.25	100.04	40.88	Conserved gene of unknown function [Source:PGSC_GENE%3BAcc:PGSC0003DMG400000132]	ko04122: Sulfur relay system	--
PGSC0003DMG400000133	4.83	5.55	4.91	4.58	5.29	5.06	5.27	3.78	4.58	3.38	3.71	3.35	6.44	4.23	5.61	4.79	5.95	5.18	Phospholipase PLDb2 [Source:PGSC_GENE%3BAcc:PGSC0003DMG400000133]	ko00564: Glycerophospholipid metabolism; ko00565: Ether lipid metabolism; ko01100: Metabolic pathways; ko01110: Biosynthesis of secondary metabolites; ko04144: Endocytosis	TCP
PGSC0003DMG400000138	69.59	69.84	69.62	68.37	71.13	53.16	39.5	60.95	63.97	58.83	69.03	66.08	64.57	74.61	61.57	79.68	48.83	74.31	Conserved gene of unknown function [Source:PGSC_GENE%3BAcc:PGSC0003DMG400000138]	ko00260: Glycine, serine and threonine metabolism; ko00630: Glyoxylate and dicarboxylate metabolism; ko01100: Metabolic pathways; ko01110: Biosynthesis of secondary metabolites; ko01200: Carbon metabolism	--
PGSC0003DMG400000139	0.88	1.06	0.75	1.27	1.15	0.88	0.32	0.44	0.36	0.21	0.28	0.37	0.26	0.39	0.21	0.4	0.74	0.53	Gibberellin receptor GID1 [Source:PGSC_GENE%3BAcc:PGSC0003DMG400000139]	ko00950: Isoquinoline alkaloid biosynthesis; ko01110: Biosynthesis of secondary metabolites	--
PGSC0003DMG400000140	8.98	8.47	9	9.9	10.27	5.05	6.2	11.21	12.11	11.56	14.2	13.62	4.03	8.11	6.83	11.63	9.04	11.18	ATP binding protein [Source:PGSC_GENE%3BAcc:PGSC0003DMG400000140]	--	--
PGSC0003DMG400000142	6.21	6.02	5.9	6.79	6.64	9.03	8.09	5.34	5.73	6.48	6.41	5.97	7.87	4.5	6.63	5.04	7.15	6.2	Copper ion binding protein [Source:PGSC_GENE%3BAcc:PGSC0003DMG400000142]	--	--
PGSC0003DMG400000148	0.89	0.42	0.58	0.58	0.34	0.37	0.1	1.07	0.66	0.8	0.95	0.63	0.49	2.26	2.17	2.36	3.41	2.75	Cytochrome P450 [Source:PGSC_GENE%3BAcc:PGSC0003DMG400000148]	ko00071: Fatty acid degradation; ko00073: Cutin, suberine and wax biosynthesis; ko01100: Metabolic pathways	--
PGSC0003DMG400000149	1.59	1.37	1.41	2.47	2.59	1.36	1.73	2.26	1.89	1.79	2.25	2.25	3.21	3.69	3.87	4.13	2.25	3.97	Cytochrome P450 [Source:PGSC_GENE%3BAcc:PGSC0003DMG400000149]	ko00071: Fatty acid degradation; ko00073: Cutin, suberine and wax biosynthesis; ko01100: Metabolic pathways	--
PGSC0003DMG400000151	38.34	37.46	38.14	40.42	35.22	36.59	29.65	33.14	32.82	31.66	30.86	31.86	49.75	42.09	44.62	45.25	41.58	45.65	Digalactosyldiacylglycerol synthase 2%2C chloroplastic [Source:PGSC_GENE%3BAcc:PGSC0003DMG400000151]	ko00561: Glycerolipid metabolism; ko01100: Metabolic pathways	--
PGSC0003DMG400000152	27.92	28.18	28.15	31.23	30.55	24.93	10.26	12.33	12.21	11.69	11.71	11.71	30.73	24.05	25.55	26.18	21.45	25.7	Methylenetetrahydrofolate dehydrogenase [Source:PGSC_GENE%3BAcc:PGSC0003DMG400000152]	ko00670: One carbon pool by folate; ko01100: Metabolic pathways; ko01240: Biosynthesis of cofactors	--
PGSC0003DMG400000153	40.33	42.85	42.46	34.2	39.51	43.42	37.04	30.02	22.65	22.57	18.41	17.67	84.85	31.32	52.47	46.01	48.74	46.69	KEA1 (K EFFLUX ANTIPORTER 1) [Source:PGSC_GENE%3BAcc:PGSC0003DMG400000153]	--	--
PGSC0003DMG400000156	1.5	1.5	1.44	1.82	1.66	1.02	3.78	6.14	6.01	5.01	6.34	5.82	5.24	8.74	7.93	12.62	8.12	13.12	Conserved gene of unknown function [Source:PGSC_GENE%3BAcc:PGSC0003DMG400000156]	--	--
PGSC0003DMG400000157	120.37	117.95	121.56	120.3	120.13	170.14	160.81	137.97	127.92	135.08	110.21	123.9	200.23	103.36	167.23	94.49	169.62	105.34	Remorin 2 [Source:PGSC_GENE%3BAcc:PGSC0003DMG400000157]	--	--
PGSC0003DMG400000159	0.33	0.37	0.35	0.65	0.51	0.7	0.82	1.05	1.14	0.91	1.13	1.22	0	0.22	0.23	0.26	0.08	0.25	DNA binding protein [Source:PGSC_GENE%3BAcc:PGSC0003DMG400000159]	--	--
PGSC0003DMG400000160	0.74	0.54	0.64	0.61	0.38	0.35	0.21	0.19	0.06	0.05	0.17	0.23	7.04	0.55	0.72	0.54	0.93	0.35	Gene of unknown function [Source:PGSC_GENE%3BAcc:PGSC0003DMG400000160]	--	--
PGSC0003DMG400000161	6.83	6.02	5.09	5.91	6.53	10.86	8.04	6.83	4.64	5.08	3.76	5.25	8.01	3.19	8.57	3.25	5.99	3.65	Conserved gene of unknown function [Source:PGSC_GENE%3BAcc:PGSC0003DMG400000161]	--	--
PGSC0003DMG400000162	7.98	6.86	7.74	6.18	5.47	4.19	4.38	6.2	5.18	3.82	5.14	3.42	0	1.25	1.54	2.08	1.66	1.87	Ccr4-not transcription complex [Source:PGSC_GENE%3BAcc:PGSC0003DMG400000162]	ko03018: RNA degradation	--
PGSC0003DMG400000164	21.02	18.48	19.01	21.76	19	12.36	6.7	12.64	13.81	11.66	16.35	16.32	14.75	17.93	13.04	16.84	11.89	13.96	Cytidine/deoxycytidylate deaminase family protein [Source:PGSC_GENE%3BAcc:PGSC0003DMG400000164]	ko00740: Riboflavin metabolism; ko01100: Metabolic pathways; ko01110: Biosynthesis of secondary metabolites; ko01240: Biosynthesis of cofactors	--
PGSC0003DMG400000165	2.59	2.51	2.23	2.98	2.59	1.75	1.65	1.59	1.64	1.95	1.85	2.3	1.34	1.93	1.17	2.01	0.38	1.72	Protein AFR [Source:PGSC_GENE%3BAcc:PGSC0003DMG400000165]	--	--
PGSC0003DMG400000166	10.34	10.91	11.18	10.07	10.78	9.85	11.94	13.05	11.35	10.48	11.52	10.42	24.06	18.38	21.03	19.17	18.23	17.27	Acyl-CoA thioesterase [Source:PGSC_GENE%3BAcc:PGSC0003DMG400000166]	ko00062: Fatty acid elongation; ko01040: Biosynthesis of unsaturated fatty acids; ko01100: Metabolic pathways; ko01110: Biosynthesis of secondary metabolites	--
PGSC0003DMG400000167	41.03	40.42	41.04	41.52	40.59	40.35	20.83	28.5	25.97	27.27	28.59	27.71	28.75	36.69	38.28	41.14	34.04	43.09	Small nuclear ribonucleoprotein-associated protein [Source:PGSC_GENE%3BAcc:PGSC0003DMG400000167]	ko03040: Spliceosome	--
PGSC0003DMG400000168	57.22	49.95	50.61	58.67	52.02	97.32	60.84	39.49	38.42	42.11	31.69	38.96	129.91	42.34	72.24	41.06	87.82	45.19	60S ribosomal protein L36 [Source:PGSC_GENE%3BAcc:PGSC0003DMG400000168]	ko03010: Ribosome	--
PGSC0003DMG400000169	5.44	5.75	5.76	5.47	5.26	3.35	4.76	5.54	4.98	4.87	6.5	5.59	9.27	7.41	6.9	6.79	4.02	6.19	Beta-amylase [Source:PGSC_GENE%3BAcc:PGSC0003DMG400000169]	ko00500: Starch and sucrose metabolism; ko01100: Metabolic pathways; ko01110: Biosynthesis of secondary metabolites	BES1
PGSC0003DMG400000170	1.79	1.61	1.43	1.43	1.48	1.89	3.41	2.75	2.44	2.08	2.11	2.25	4.26	2.94	3.66	2.49	1.66	2.47	Gibberellin 20-oxidase [Source:PGSC_GENE%3BAcc:PGSC0003DMG400000170]	ko00904: Diterpenoid biosynthesis; ko01100: Metabolic pathways; ko01110: Biosynthesis of secondary metabolites	--
PGSC0003DMG400000171	12.12	12.25	12.11	11.69	13.02	11.75	11.09	13.23	12.44	10.24	10.42	10.75	21.12	12.45	12	13.48	10.46	15.33	2-oxo acid dehydrogenase%2C lipoyl-binding site [Source:PGSC_GENE%3BAcc:PGSC0003DMG400000171]	--	--
PGSC0003DMG400000172	9.1	8.78	8.11	6.49	6.42	4.92	7.45	7.17	7.07	6.61	6.01	5.98	13.41	9.59	9.33	6.26	4.77	6.19	Conserved gene of unknown function [Source:PGSC_GENE%3BAcc:PGSC0003DMG400000172]	--	--
PGSC0003DMG400000174	13.86	13.64	13.31	15.86	16.08	10.15	12.66	18.3	19.06	15.77	22.98	20.74	6.95	8.55	7.99	9.44	7.57	9.51	Origin recognition complex 5 subunit [Source:PGSC_GENE%3BAcc:PGSC0003DMG400000174]	--	--
PGSC0003DMG400000175	16.26	17.03	18.65	18.05	16.85	17.35	16.47	18.37	18.09	18.28	16.64	18.51	22.48	20.07	21.06	19.85	21.66	19.6	Conserved gene of unknown function [Source:PGSC_GENE%3BAcc:PGSC0003DMG400000175]	--	--
PGSC0003DMG400000177	11.94	11.46	11.37	7.17	7.12	14.53	24.3	14.7	12.71	14.53	8.63	10.48	17.63	8.01	15.58	5.79	8.28	7.43	Ubiquitin carrier protein [Source:PGSC_GENE%3BAcc:PGSC0003DMG400000177]	ko04120: Ubiquitin mediated proteolysis	--
PGSC0003DMG400000179	3.52	3.29	3.47	3.05	2.86	1.28	1.31	1.83	1.96	1.46	2.21	1.91	3.81	2.97	2.37	2.93	0.71	3.19	RLK4 (RECEPTOR KINASE 4)%3B protein kinase/ sugar binding [Source:PGSC_GENE%3BAcc:PGSC0003DMG400000179]	--	--
PGSC0003DMG400000180	6.1	5.9	5.24	4.96	5.32	3.4	3.22	3.55	3.41	2.66	2.5	2.75	5.84	4.3	4.64	3.4	5.68	3.45	Zinc finger family protein [Source:PGSC_GENE%3BAcc:PGSC0003DMG400000180]	--	--
PGSC0003DMG400000181	5.68	4.87	5.4	5.05	5.79	2.47	2.55	2.46	2.47	2.55	2.66	2.72	4.31	5.44	4.66	5.45	1.99	5.24	Conserved gene of unknown function [Source:PGSC_GENE%3BAcc:PGSC0003DMG400000181]	--	--
PGSC0003DMG400000185	34.71	36.67	35.57	37.61	33.02	30.21	23.12	26.25	25.92	28.5	27.95	27.7	29.93	39.12	34.05	36.84	30.72	38.31	ATP binding protein [Source:PGSC_GENE%3BAcc:PGSC0003DMG400000185]	--	--
PGSC0003DMG400000187	0.94	0.81	1.06	0.48	0.56	1.42	1.22	1.21	0.93	0.84	1.14	0.8	2.14	1.02	1.4	1.18	1.03	1.07	Conserved gene of unknown function [Source:PGSC_GENE%3BAcc:PGSC0003DMG400000187]	--	--
PGSC0003DMG400000188	8.4	9.52	9.9	7.87	8.65	9.56	7.14	8.8	7.67	8.5	7.6	7.16	7.12	11.06	9.7	10.18	8.85	11.09	Bmru protein [Source:PGSC_GENE%3BAcc:PGSC0003DMG400000188]	ko00600: Sphingolipid metabolism; ko01100: Metabolic pathways	--
PGSC0003DMG400000189	58.2	60.4	60.38	59.62	65.72	58.27	45.83	42.63	45.02	41.17	42.24	42	60	41.01	54.13	45.55	41.31	46.94	MYBR domain class transcription factor [Source:PGSC_GENE%3BAcc:PGSC0003DMG400000189]	ko04712: Circadian rhythm - plant	MYB-related
PGSC0003DMG400000190	34.81	35.54	34.06	34.64	33.33	25.96	19.9	27.68	29.38	28.15	34.36	33.44	43.01	44.09	33.5	47.79	29.39	40.22	Angustifolia [Source:PGSC_GENE%3BAcc:PGSC0003DMG400000190]	ko00260: Glycine, serine and threonine metabolism; ko00630: Glyoxylate and dicarboxylate metabolism; ko01100: Metabolic pathways; ko01110: Biosynthesis of secondary metabolites; ko01200: Carbon metabolism	--
PGSC0003DMG400000191	171.22	157.13	160.93	176.96	184.64	270.64	259.48	212.1	186.37	213.44	178.09	192.91	296.32	145.41	209.38	162.03	374.62	172.21	Conserved gene of unknown function [Source:PGSC_GENE%3BAcc:PGSC0003DMG400000191]	--	--
PGSC0003DMG400000192	0.54	0.57	0.3	0.68	0.7	0.57	0.71	0.59	0.59	0.28	0.41	0.47	2.61	0.83	0.96	0.75	0.95	0.72	2-hydroxyacid dehydrogenase [Source:PGSC_GENE%3BAcc:PGSC0003DMG400000192]	--	--
PGSC0003DMG400000195	2.83	2.69	2.13	2.82	2.77	1.2	0.65	1.22	1.24	1.23	1.69	1.3	1.12	1.77	1.11	1.83	1.18	1.7	Pentatricopeptide repeat-containing protein%2C mitochondrial [Source:PGSC_GENE%3BAcc:PGSC0003DMG400000195]	--	--
PGSC0003DMG400000196	1.41	0.94	0.86	1.26	1.15	3.29	2.55	1.31	0.91	1.21	0.66	1.09	3.32	0.42	1.17	0.64	3.07	0.7	Transcription factor [Source:PGSC_GENE%3BAcc:PGSC0003DMG400000196]	ko04120: Ubiquitin mediated proteolysis	--
PGSC0003DMG400000197	5.96	5.98	5.72	6.65	6.96	7.89	5.61	4.87	4.48	3.85	3.75	4.39	6.49	4.23	6.91	4.77	6.21	4.69	Structural maintenance of chromosome 1 protein [Source:PGSC_GENE%3BAcc:PGSC0003DMG400000197]	--	--
PGSC0003DMG400000200	1.42	1.83	2.8	4.43	4.59	4.95	15.7	9.06	8.62	5.29	5.5	4.18	12.65	5.36	9.72	6.78	7.59	8.69	Acyl-CoA thioesterase family protein [Source:PGSC_GENE%3BAcc:PGSC0003DMG400000200]	ko00062: Fatty acid elongation; ko01040: Biosynthesis of unsaturated fatty acids; ko01100: Metabolic pathways; ko01110: Biosynthesis of secondary metabolites	--
PGSC0003DMG400000203	19.91	18.24	16.94	16.7	16.55	20.57	19.85	20.59	20.55	22	19.73	20.37	20.83	18.79	22.21	21.35	30.67	22.72	Conserved gene of unknown function [Source:PGSC_GENE%3BAcc:PGSC0003DMG400000203]	--	--
PGSC0003DMG400000204	17.83	19.09	20.77	16.99	21.09	26.39	63.9	52.46	50.14	68.36	56.89	59.48	7.31	8.74	12.23	9.71	9.86	10.11	Thylakoid membrane phosphoprotein 14 kDa%2C chloroplast [Source:PGSC_GENE%3BAcc:PGSC0003DMG400000204]	ko00562: Inositol phosphate metabolism; ko01100: Metabolic pathways; ko01110: Biosynthesis of secondary metabolites; ko04070: Phosphatidylinositol signaling system	--
PGSC0003DMG400000205	9.73	8.15	9.9	4.02	4.23	4.44	0.64	1.76	2.47	3.63	3.49	3.4	1.95	3.08	2.12	0.41	0.43	0.52	Lanatoside 15'-O-acetylesterase [Source:PGSC_GENE%3BAcc:PGSC0003DMG400000205]	ko00511: Other glycan degradation	--
PGSC0003DMG400000206	9.72	11.23	10.25	10.89	11.75	8.74	5.95	8.98	8.81	7.25	9.51	8.43	21.08	11.83	12.98	13.41	10.3	11.42	Exosome complex exonuclease RRP41 [Source:PGSC_GENE%3BAcc:PGSC0003DMG400000206]	ko03018: RNA degradation	--
PGSC0003DMG400000207	0.34	0.09	0.15	0.1	0.29	0	1.57	0.93	0.68	1	0.76	0.91	0	0	0	0	0	0.06	Arabinogalactan peptide 16 [Source:PGSC_GENE%3BAcc:PGSC0003DMG400000207]	--	--
PGSC0003DMG400000208	4.92	3.32	5.18	1.57	1.74	4.43	5.34	9.77	4.49	3.08	4.09	5.59	1.58	0.15	1.02	1.4	0.73	1.23	Conserved gene of unknown function [Source:PGSC_GENE%3BAcc:PGSC0003DMG400000208]	--	--
PGSC0003DMG400000209	5.96	5.16	6.05	5.33	4.85	5.44	3.71	3.45	3.33	2.92	3.23	3.74	2.87	2.98	2.66	2.47	1.74	2.24	Cmp-sialic acid transporter [Source:PGSC_GENE%3BAcc:PGSC0003DMG400000209]	--	--
PGSC0003DMG400000210	24.77	26.23	26.4	24.54	24.94	23.98	11.22	11.99	12.91	12.18	14.61	12.06	35.39	20.98	19.01	23	19.59	24.3	Mitochondrial carrier [Source:PGSC_GENE%3BAcc:PGSC0003DMG400000210]	--	--
PGSC0003DMG400000213	1.5	1.21	0.78	0.62	1.07	2.69	1.17	0.77	0.82	0.96	0.67	0.77	2.42	0.45	0.97	0.98	1.38	0.63	Histone H3 [Source:PGSC_GENE%3BAcc:PGSC0003DMG400000213]	--	--
PGSC0003DMG400000214	24.08	24.72	25.85	20.88	20.97	25.19	25.8	24.08	21.38	22.39	20.28	20.28	15.42	10.68	12.66	8.94	8.78	8.46	Chitinase [Source:PGSC_GENE%3BAcc:PGSC0003DMG400000214]	--	--
PGSC0003DMG400000215	49.4	46.4	49.5	45.21	44.75	53.58	53.53	59.26	57.73	62.18	50.39	58.4	26.31	16.3	24.53	15.04	18.16	16.2	Conserved gene of unknown function [Source:PGSC_GENE%3BAcc:PGSC0003DMG400000215]	ko04016: MAPK signaling pathway - plant; ko04075: Plant hormone signal transduction	--
PGSC0003DMG400000227	6.54	6.68	6.39	5.35	4.94	5.53	4.9	4.49	4.04	4.1	3.21	4.07	4.21	4.91	5.61	4.56	4.14	4.49	Phragmoplastin [Source:PGSC_GENE%3BAcc:PGSC0003DMG400000227]	--	--
PGSC0003DMG400000228	5.84	6.23	5.85	6.68	6.61	3.12	1.26	2.32	2.47	2.11	2.76	3.05	2.63	2.83	1.67	2.73	0.97	2.33	EMB1703 [Source:PGSC_GENE%3BAcc:PGSC0003DMG400000228]	--	--
PGSC0003DMG400000229	14.79	15.61	17.29	13.64	14.86	14.71	12.84	15.8	14.72	14.58	12.52	14.8	15.8	17.73	20.55	18.52	23.36	16.54	Ubiquitin ligase SINAT3 [Source:PGSC_GENE%3BAcc:PGSC0003DMG400000229]	ko04120: Ubiquitin mediated proteolysis	--
PGSC0003DMG400000230	8.5	7.38	7.21	8.21	8.56	4.12	3.18	5.15	4.81	4.67	6.12	6.18	5.44	6.57	5.37	5.89	5.26	6.7	Conserved gene of unknown function [Source:PGSC_GENE%3BAcc:PGSC0003DMG400000230]	--	--
PGSC0003DMG400000231	117.89	118.28	119.19	112.43	109.32	87.78	61.48	92.63	92.65	90.91	103.56	92.5	66.62	94.35	80.99	80.91	62.19	82.63	Aspartic proteinase nepenthesin-1 [Source:PGSC_GENE%3BAcc:PGSC0003DMG400000231]	--	--
PGSC0003DMG400000232	10.79	10.52	10.77	9.04	9.49	6.91	5.03	6.01	7.01	6.92	8.29	6.33	11.72	17.17	16.09	13.63	9.78	15.12	Myc2 bHLH protein [Source:PGSC_GENE%3BAcc:PGSC0003DMG400000232]	ko04016: MAPK signaling pathway - plant; ko04075: Plant hormone signal transduction	bHLH
PGSC0003DMG400000233	57.82	50.46	49.73	52.55	49.04	103.31	84.81	56.36	44.6	58.01	38.86	40.96	92.69	38.8	74.32	33.85	78.09	41.14	Fiber protein Fb11 [Source:PGSC_GENE%3BAcc:PGSC0003DMG400000233]	--	--
PGSC0003DMG400000234	8.63	8.86	8.46	8.93	8.82	8.09	14.48	14.91	14.24	13.84	14.84	15.06	14.99	11.56	12.46	11.7	10.34	12.25	Conserved gene of unknown function [Source:PGSC_GENE%3BAcc:PGSC0003DMG400000234]	--	--
PGSC0003DMG400000235	10.75	11.39	11.88	11.36	10.99	8.19	8.62	12.59	13.01	11.62	9.39	10.64	21.21	16.06	15.69	16.74	20.49	17.24	Transducin family protein / WD-40 repeat family protein [Source:PGSC_GENE%3BAcc:PGSC0003DMG400000235]	--	--
PGSC0003DMG400000236	44.63	45.15	43.08	44.92	45.47	56.4	49.8	51.75	46.51	48.85	43.13	46.19	38.61	51.55	63.23	53.66	54.89	58.47	Ormdl [Source:PGSC_GENE%3BAcc:PGSC0003DMG400000236]	--	--
PGSC0003DMG400000237	5.79	6.09	6.57	4.44	4.38	5.6	10.22	7.29	7.45	8.14	6.88	7.12	9.55	6.46	7.83	6.23	8.18	6.66	Conserved gene of unknown function [Source:PGSC_GENE%3BAcc:PGSC0003DMG400000237]	ko03040: Spliceosome; ko04141: Protein processing in endoplasmic reticulum; ko04144: Endocytosis	--
PGSC0003DMG400000238	5.17	5.32	5.85	4.61	4.17	2.74	3.21	4.88	4.84	3.91	4.58	4.69	3.13	5.62	4.74	4.87	3.53	5.07	GHMP kinases putative ATP-binding protein [Source:PGSC_GENE%3BAcc:PGSC0003DMG400000238]	ko00051: Fructose and mannose metabolism; ko00520: Amino sugar and nucleotide sugar metabolism; ko01100: Metabolic pathways	--
PGSC0003DMG400000239	7.69	8.89	7.96	8.68	9.44	7.45	8	6.63	6.63	5.65	6.45	6.82	17.1	13.53	17.01	14.73	14.1	17.73	Arginine/serine-rich splicing factor [Source:PGSC_GENE%3BAcc:PGSC0003DMG400000239]	ko03040: Spliceosome	--
PGSC0003DMG400000240	1.29	1.14	1.31	1.33	1.34	0.86	0.53	0.89	1.57	0.87	1.66	1.13	0.65	0.5	0.49	0.5	0.71	1.01	Pentatricopeptide repeat-containing protein [Source:PGSC_GENE%3BAcc:PGSC0003DMG400000240]	ko03440: Homologous recombination	--
PGSC0003DMG400000241	2.51	2.32	2.25	2.24	2.08	1.63	0.83	1.1	0.95	0.94	1.22	1.18	2.25	1.44	1.12	1.09	0.65	1.22	Spotted leaf protein [Source:PGSC_GENE%3BAcc:PGSC0003DMG400000241]	--	--
PGSC0003DMG400000242	4.34	3.81	3.91	4.43	4.12	2.41	1.97	4.46	4.19	3.29	4.22	4.35	4.47	5.17	4.65	5.08	3.36	5.33	Pentatricopeptide repeat-containing protein [Source:PGSC_GENE%3BAcc:PGSC0003DMG400000242]	ko00350: Tyrosine metabolism; ko01100: Metabolic pathways	--
PGSC0003DMG400000243	17.75	18.62	19.29	20.45	20.87	16.64	7.09	5.59	4.72	4.45	4.95	4.05	18.36	8.8	14.2	7.19	5.62	7.55	ATP binding protein [Source:PGSC_GENE%3BAcc:PGSC0003DMG400000243]	--	--
PGSC0003DMG400000244	0.43	0.41	0.36	0.13	0.39	0.46	0.65	1.36	0.6	0.72	0.35	0.52	4.36	3.55	5.02	1.74	0.84	2.92	Cytochrome P450 [Source:PGSC_GENE%3BAcc:PGSC0003DMG400000244]	--	--
PGSC0003DMG400000245	2.78	2.36	2.68	2.29	2.45	2.63	4.23	2.22	2.01	1.85	1.51	1.96	6.17	1.91	3.3	2.1	3	1.76	Cysteine-type endopeptidase/ ubiquitin thiolesterase [Source:PGSC_GENE%3BAcc:PGSC0003DMG400000245]	--	--
PGSC0003DMG400000246	2.45	1.98	1.67	2.78	2.05	1	0.24	1.65	1.43	1.1	2.05	1.89	0.86	1.6	1.14	2.12	0.26	2.38	Trehalose-6-phosphate synthase [Source:PGSC_GENE%3BAcc:PGSC0003DMG400000246]	ko00500: Starch and sucrose metabolism; ko01100: Metabolic pathways; ko01110: Biosynthesis of secondary metabolites	--
PGSC0003DMG400000247	0.9	0.76	0.81	0.94	0.57	0.31	0.33	1.37	1.04	0.53	1	0.95	2.88	3.42	1.89	3.53	1.4	3.48	Gene of unknown function [Source:PGSC_GENE%3BAcc:PGSC0003DMG400000247]	--	--
PGSC0003DMG400000248	6.6	7.09	6.89	6.68	7.12	6.65	3.36	4.3	4.5	4.47	4.44	5.59	12.31	5.99	6.97	10.32	12.86	11.41	HB1 [Source:PGSC_GENE%3BAcc:PGSC0003DMG400000248]	--	HB-HD-ZIP
PGSC0003DMG400000251	1.01	0.34	0.57	0.66	0.71	0.18	0.92	1.13	0.48	0.74	0.83	0.61	0.5	1.87	1.54	1.14	0.25	1.23	Adenosine 3'-phospho 5'-phosphosulfate transporter [Source:PGSC_GENE%3BAcc:PGSC0003DMG400000251]	--	--
PGSC0003DMG400000264	1.91	2.07	1.8	2.19	2.69	1.16	0.04	0.05	0.09	0.04	0.06	0.11	0.41	0.14	0.23	0.41	0.21	0.39	Gene of unknown function [Source:PGSC_GENE%3BAcc:PGSC0003DMG400000264]	--	--
PGSC0003DMG400000265	0.99	0.86	1.35	0.73	1.41	0.77	0.66	1.26	1.49	0.86	1.12	1.59	1.95	1.31	0.87	2.06	0.14	1.52	Gene of unknown function [Source:PGSC_GENE%3BAcc:PGSC0003DMG400000265]	--	--
PGSC0003DMG400000272	16.63	18.78	19.04	16.06	13.9	20.65	9.8	6.71	6.78	8.64	6.48	7.87	17.71	22.06	22.09	18.55	18.73	18.15	YA5 [Source:PGSC_GENE%3BAcc:PGSC0003DMG400000272]	--	NF-YA
PGSC0003DMG400000273	13.08	13.66	13.4	12.75	12.12	14.09	13.12	11.4	11.6	10.86	12.3	11.65	16.12	13.57	13.11	12.75	10.69	11.96	MAPKK [Source:PGSC_GENE%3BAcc:PGSC0003DMG400000273]	ko04016: MAPK signaling pathway - plant	--
PGSC0003DMG400000274	6.1	5.85	7.48	7.5	9.14	5.36	4.61	5.56	4.89	5.64	5.31	6.2	6.88	6.97	6.89	7.38	5.45	7.19	Diacylglycerol acylCoA acyltransferase [Source:PGSC_GENE%3BAcc:PGSC0003DMG400000274]	ko00561: Glycerolipid metabolism; ko01100: Metabolic pathways	--
PGSC0003DMG400000275	11.32	8.44	10.07	9.88	8.65	10.74	7.3	5.68	5.57	5.22	5.22	5.51	6.39	4.14	3.98	3.32	4.89	5.34	Conserved gene of unknown function [Source:PGSC_GENE%3BAcc:PGSC0003DMG400000275]	ko00906: Carotenoid biosynthesis; ko01100: Metabolic pathways; ko01110: Biosynthesis of secondary metabolites	--
PGSC0003DMG400000276	171.41	161.34	155.93	175.81	180.89	191.9	107.85	99.28	95.4	104.53	101.98	107.03	214.72	123.34	162.23	119.18	149.37	121.44	Nucleosome assembly protein 1 2 [Source:PGSC_GENE%3BAcc:PGSC0003DMG400000276]	--	--
PGSC0003DMG400000278	11.33	10.96	12.72	12.2	10.63	9.57	9.81	10.06	11.24	8.96	11.02	10.58	15.94	11.28	10.2	11.1	8.97	10.53	CwfJ-like family protein / zinc finger (CCCH-type) family protein [Source:PGSC_GENE%3BAcc:PGSC0003DMG400000278]	--	C3H
PGSC0003DMG400000279	44.66	44.05	40.81	42.63	41.58	93.6	40.81	27.11	24.23	29.61	21.89	22.87	44.73	23.85	47.92	22	49.19	25.84	Conserved gene of unknown function [Source:PGSC_GENE%3BAcc:PGSC0003DMG400000279]	--	--
PGSC0003DMG400000281	4.09	3.22	3.64	3	3.7	2.86	5.11	4.44	3.77	4.06	3.72	3.9	7.32	3.66	4.46	3.4	3.89	3.54	EMB2752 [Source:PGSC_GENE%3BAcc:PGSC0003DMG400000281]	ko00940: Phenylpropanoid biosynthesis; ko01110: Biosynthesis of secondary metabolites	--
PGSC0003DMG400000282	7.9	9.62	8.26	7.73	8.51	5.59	3.91	6.49	8.47	6.73	9.44	8.47	11.02	16.57	8.23	18.51	5.49	16.16	Serine acetyltransferase 7 [Source:PGSC_GENE%3BAcc:PGSC0003DMG400000282]	ko00270: Cysteine and methionine metabolism; ko00920: Sulfur metabolism; ko01100: Metabolic pathways; ko01110: Biosynthesis of secondary metabolites; ko01200: Carbon metabolism; ko01230: Biosynthesis of amino acids	--
PGSC0003DMG400000285	89.12	91.11	83.44	90.44	91.42	121.57	113.63	105.55	86.54	91.12	87.15	84.18	151.5	86.7	107.82	86.77	175.63	94.1	Mitochondrial ATP synthase g subunit family protein [Source:PGSC_GENE%3BAcc:PGSC0003DMG400000285]	ko00190: Oxidative phosphorylation; ko01100: Metabolic pathways	--
PGSC0003DMG400000286	44.29	44.62	43.75	45.48	43.62	98.02	44.86	36.28	29.94	36.59	25.63	32.04	48.18	15.24	36.51	15.97	36.73	18.43	40S ribosomal protein S30 [Source:PGSC_GENE%3BAcc:PGSC0003DMG400000286]	ko03010: Ribosome	--
PGSC0003DMG400000288	11.16	11.09	11.54	8.81	8	10.45	7.44	5.6	5.46	6.17	5.31	4.83	20.9	15.07	15.76	10.74	9.19	11.24	Gamma glutamyl transpeptidases [Source:PGSC_GENE%3BAcc:PGSC0003DMG400000288]	ko00430: Taurine and hypotaurine metabolism; ko00460: Cyanoamino acid metabolism; ko00480: Glutathione metabolism; ko00590: Arachidonic acid metabolism; ko01100: Metabolic pathways	--
PGSC0003DMG400000289	91.1	97.82	98.45	86.23	90.85	64.88	47.91	53.83	56.55	54.48	56.72	52.79	53.08	70.75	55.96	66.32	46.93	62.92	Mitochondrial-processing peptidase subunit alpha [Source:PGSC_GENE%3BAcc:PGSC0003DMG400000289]	--	--
PGSC0003DMG400000290	2.62	2.87	2.67	2.36	2.18	3.05	2.91	2.07	2.55	1.62	1.37	1.8	0.54	1.19	2.72	0.99	2.09	1.92	Ctp [Source:PGSC_GENE%3BAcc:PGSC0003DMG400000290]	--	--
PGSC0003DMG400000291	135.32	138.88	137.51	127.14	138.97	167.77	118.82	101.1	93.95	113.12	86.93	92.14	129.9	80.7	110.51	64.15	127.72	72.65	Profilin [Source:PGSC_GENE%3BAcc:PGSC0003DMG400000291]	--	--
PGSC0003DMG400000292	104.74	119.34	112.28	112.41	119.03	243.62	454.86	278.88	218.45	298.7	195.81	259.22	169.91	64.33	125.44	63.4	152.57	71.92	Conserved gene of unknown function [Source:PGSC_GENE%3BAcc:PGSC0003DMG400000292]	--	--
PGSC0003DMG400000295	1.55	1.18	1.4	1.32	1.3	0.54	0.35	0.81	0.75	0.56	0.66	0.71	1.14	1.38	0.63	1.11	0.29	0.98	Hexokinase 5 [Source:PGSC_GENE%3BAcc:PGSC0003DMG400000295]	ko00010: Glycolysis / Gluconeogenesis; ko00051: Fructose and mannose metabolism; ko00052: Galactose metabolism; ko00500: Starch and sucrose metabolism; ko00520: Amino sugar and nucleotide sugar metabolism; ko00524: Neomycin, kanamycin and gentamicin biosynthesis; ko01100: Metabolic pathways; ko01110: Biosynthesis of secondary metabolites; ko01200: Carbon metabolism	--
PGSC0003DMG400000296	3.47	3.18	4.06	4.27	4.88	2.76	4.49	3.95	3.79	3.23	3.51	3.27	10.29	8.37	9.71	9.91	4.37	11.16	Ceramide glucosyltransferase [Source:PGSC_GENE%3BAcc:PGSC0003DMG400000296]	--	--
PGSC0003DMG400000297	4.03	5.16	5.19	5.34	4.66	10.84	12.32	7.61	6.56	7.72	3.75	5.19	33.19	11.46	20.47	6	11.36	7.53	Senescence-associated protein [Source:PGSC_GENE%3BAcc:PGSC0003DMG400000297]	ko04144: Endocytosis	--
PGSC0003DMG400000298	1.15	1.47	1.14	1.47	1.03	1.12	0.93	1.3	0.89	0.98	0.65	0.89	1.18	0.98	1.03	0.69	0.68	0.73	Transferase%2C transferring pentosyl groups [Source:PGSC_GENE%3BAcc:PGSC0003DMG400000298]	--	--
PGSC0003DMG400000302	68.5	70.15	68.24	64.52	65.09	51.92	27.65	35.15	37.47	33.91	40.35	41.86	36.42	33.92	31.39	35.8	29.94	32.35	Lactoylglutathione lyase / glyoxalase I%2C putative [Source:PGSC_GENE%3BAcc:PGSC0003DMG400000302]	ko00620: Pyruvate metabolism; ko01100: Metabolic pathways	--
PGSC0003DMG400000304	3.11	2.85	4.14	2.05	3.73	4.07	1.06	0.79	0.77	1.26	0.7	0.86	9.2	3.51	7.54	4.55	4.41	4.18	ROP [Source:PGSC_GENE%3BAcc:PGSC0003DMG400000304]	ko04145: Phagosome	--
PGSC0003DMG400000305	71.04	64.74	65.26	82.48	78.55	59.4	40.29	55.92	55.55	50.8	67.64	63.77	36.92	40.2	29.38	43.71	25.67	41.02	Cak1 [Source:PGSC_GENE%3BAcc:PGSC0003DMG400000305]	ko03022: Basal transcription factors; ko03420: Nucleotide excision repair	--
PGSC0003DMG400000307	1.65	2.1	1.82	0.58	0.84	1.18	1.25	0.89	0.47	1.29	0.81	0.91	0.81	0.28	0.28	0.04	0.48	0.08	Protein ABIL5 [Source:PGSC_GENE%3BAcc:PGSC0003DMG400000307]	--	--
PGSC0003DMG400000308	1.89	1.59	1.77	2.11	2.09	1.06	0.41	1	1.01	0.75	0.96	0.82	1.67	1.56	0.78	1.2	0.51	1.34	Conserved gene of unknown function [Source:PGSC_GENE%3BAcc:PGSC0003DMG400000308]	--	--
PGSC0003DMG400000309	7.51	6.76	7.31	7.35	6.59	7.78	5.43	6.02	5.04	5.92	5.22	5.63	14.24	8.49	9.59	7.23	7.8	8.68	CONTINUOUS VASCULAR RING [Source:PGSC_GENE%3BAcc:PGSC0003DMG400000309]	--	--
PGSC0003DMG400000310	4.97	5.06	4.37	4.62	4.08	3.27	1.02	2.62	2.14	2.11	2.13	2.41	3.36	2.46	2.26	1.93	2	2.41	Gene of unknown function [Source:PGSC_GENE%3BAcc:PGSC0003DMG400000310]	--	--
PGSC0003DMG400000311	17.97	16.45	16.72	18.83	17.28	15.55	5.46	6.74	6.07	6.23	8.04	6.34	11.93	9.63	10.28	9.01	5.07	9.45	Protein cbxX%2C chromosomal [Source:PGSC_GENE%3BAcc:PGSC0003DMG400000311]	--	--
PGSC0003DMG400000312	3.44	3.41	3.41	3.76	3.79	4.21	7.26	6.31	6.43	6.65	5.96	6.37	1.49	2.45	2.58	1.91	2.08	2.15	Conserved gene of unknown function [Source:PGSC_GENE%3BAcc:PGSC0003DMG400000312]	--	--
PGSC0003DMG400000315	74.13	57.88	58.34	86.26	70.09	190.9	86.86	67.21	54.76	52.75	38.68	44.03	70.13	42.66	102.78	47.3	62.25	61.69	Conserved gene of unknown function [Source:PGSC_GENE%3BAcc:PGSC0003DMG400000315]	--	--
PGSC0003DMG400000321	19.7	21.18	19.41	10.81	11.58	10.77	2.28	2.34	2.31	3.23	2.54	2.14	3.1	2.88	1.31	3.09	1.74	3.33	Aldehyde dehydrogenase [Source:PGSC_GENE%3BAcc:PGSC0003DMG400000321]	ko00940: Phenylpropanoid biosynthesis	--
PGSC0003DMG400000322	61.27	63.48	63.26	59.46	59.98	41.91	31.98	39.28	43.83	35.88	48.62	42.8	35.11	56.79	43.37	56.44	10.09	54.12	GTP-ase activating protein for Arf containing protein [Source:PGSC_GENE%3BAcc:PGSC0003DMG400000322]	--	--
PGSC0003DMG400000323	11.79	11.46	11.65	11.42	11.35	11.23	11.56	12.43	11.7	12.17	11.2	12.31	44.86	26.43	20.02	25.35	24.72	26.1	Conserved gene of unknown function [Source:PGSC_GENE%3BAcc:PGSC0003DMG400000323]	--	--
PGSC0003DMG400000324	7.02	5.93	7.15	7	6	5.82	4.57	5.5	5.13	4.83	4.98	5.42	12.86	6.09	6.86	6.13	6.1	5.16	OBP3-responsive gene 4 [Source:PGSC_GENE%3BAcc:PGSC0003DMG400000324]	--	--
PGSC0003DMG400000326	0.04	0	0.1	0.47	0.49	0.4	4.87	5.93	4.73	13.26	16.41	17.34	0	0	0	0	0	0	Ultraviolet-B-repressible protein [Source:PGSC_GENE%3BAcc:PGSC0003DMG400000326]	--	--
PGSC0003DMG400000327	0	0.06	0	0	0.1	0	2.72	1.7	1	3.1	2.59	2.25	0	0	0	0	0	0.08	Ultraviolet-B-repressible protein [Source:PGSC_GENE%3BAcc:PGSC0003DMG400000327]	--	--
PGSC0003DMG400000328	64.84	63.56	66.93	63.32	61.2	97.56	69.74	51.88	47.33	56.35	38.6	48.13	54.34	42.37	65.71	39.04	75.03	45.79	Charged multivesicular body protein 2a [Source:PGSC_GENE%3BAcc:PGSC0003DMG400000328]	ko04144: Endocytosis	--
PGSC0003DMG400000329	3.22	3.15	3.21	2.49	2.27	2.65	3.09	3.72	3.7	3.43	2.92	3	3.57	1.78	2.38	1.81	1.14	1.84	Long-chain acyl-CoA synthetase [Source:PGSC_GENE%3BAcc:PGSC0003DMG400000329]	ko00061: Fatty acid biosynthesis; ko00071: Fatty acid degradation; ko01100: Metabolic pathways; ko01212: Fatty acid metabolism; ko04146: Peroxisome	--
PGSC0003DMG400000330	11.85	11.11	11.16	9.79	9.82	9.15	8.57	8.69	7.71	8.33	7.58	8.34	6.62	7.91	9.52	6.79	7.53	6.96	Vernalization independence 3 [Source:PGSC_GENE%3BAcc:PGSC0003DMG400000330]	ko03018: RNA degradation	--
PGSC0003DMG400000331	1.1	1.05	1.28	1.37	1.34	0.67	0.65	1.5	1.33	1.3	2.2	1.82	0.58	0.74	0.51	1.2	1	1	Serine/threonine-protein kinase [Source:PGSC_GENE%3BAcc:PGSC0003DMG400000331]	--	--
PGSC0003DMG400000333	7.88	7.94	6.75	8.26	8.5	5.43	4.99	7.62	9	9.17	10.85	10.61	2.15	4.84	4.17	5.5	2.03	4.86	Lycopene epsilon cyclase [Source:PGSC_GENE%3BAcc:PGSC0003DMG400000333]	ko00906: Carotenoid biosynthesis; ko01100: Metabolic pathways; ko01110: Biosynthesis of secondary metabolites	--
PGSC0003DMG400000336	44.66	42.72	42.64	39.91	41.81	47.75	35.33	41.98	39.33	36.29	35.49	37.7	48.7	42.78	39.1	41.88	54.01	40.46	Density-regulated protein [Source:PGSC_GENE%3BAcc:PGSC0003DMG400000336]	--	--
PGSC0003DMG400000337	6.55	6.43	6.17	8.08	7.94	7.3	5.71	6.99	7.12	7.15	7.8	8.07	6.99	6.84	5.06	6.6	6.81	5.82	Carbamoyl phosphate synthase small subunit [Source:PGSC_GENE%3BAcc:PGSC0003DMG400000337]	ko00240: Pyrimidine metabolism; ko00250: Alanine, aspartate and glutamate metabolism; ko01100: Metabolic pathways; ko01240: Biosynthesis of cofactors	--
PGSC0003DMG400000341	2.55	2.57	2.81	2.97	2.85	4.03	2.25	3.29	2.88	2.38	2.9	2.75	3.14	2.74	3.77	3.26	1.65	3.42	Acyl-[acyl-carrier-protein]--UDP-N-acetylglucosamine O-acyltransferase [Source:PGSC_GENE%3BAcc:PGSC0003DMG400000341]	ko01100: Metabolic pathways	--
PGSC0003DMG400000342	2.59	2.27	2.09	2.37	2.69	2.77	0.88	2	1.71	1.52	1.25	1.7	1.43	1.45	1.71	1.16	0.44	1.38	Grave disease carrier protein [Source:PGSC_GENE%3BAcc:PGSC0003DMG400000342]	ko00270: Cysteine and methionine metabolism; ko00920: Sulfur metabolism; ko01100: Metabolic pathways; ko01110: Biosynthesis of secondary metabolites; ko01200: Carbon metabolism; ko01230: Biosynthesis of amino acids	--
PGSC0003DMG400000343	25.21	26.95	26.55	26.22	26.89	27.36	12.5	11.84	10.64	9.97	11.29	10.66	14.96	12.33	13.62	11.1	11.46	11.87	Protein arginine n-methyltransferase 1 [Source:PGSC_GENE%3BAcc:PGSC0003DMG400000343]	--	--
PGSC0003DMG400000344	17.67	16.85	17.68	16.05	17.11	10.66	14.97	20.35	20.58	18.33	20.84	20.02	22.52	27.82	22.58	29.02	13.48	26.26	Splicing factor U2af large subunit B [Source:PGSC_GENE%3BAcc:PGSC0003DMG400000344]	ko03040: Spliceosome	--
PGSC0003DMG400000345	487.34	447.46	446.32	468.67	469.76	980.57	827.91	643.99	535.24	628.52	503.98	586.1	1217.92	520.14	872.48	573.23	1279.71	626.14	60S ribosomal protein L31 [Source:PGSC_GENE%3BAcc:PGSC0003DMG400000345]	ko03010: Ribosome	--
PGSC0003DMG400000347	13.13	14	13.1	13.09	12.58	9.43	4.55	4.77	4.64	5.11	5.9	6.01	2.09	3.38	2.84	3.47	2.35	3.29	Iaa-amino acid hydrolase 11 [Source:PGSC_GENE%3BAcc:PGSC0003DMG400000347]	--	--
PGSC0003DMG400000348	2.44	3.02	2.81	2.29	3.21	3.4	7.66	4.53	4.37	3.72	3.83	4.03	4.56	5.41	4.48	3.71	3.55	3.47	Meiotic coiled-coil protein [Source:PGSC_GENE%3BAcc:PGSC0003DMG400000348]	--	--
PGSC0003DMG400000350	222.75	226.71	227.35	214.03	216.58	156.33	128.36	185.83	188.57	186.95	210.3	194	194.59	253.76	216.74	274.61	172.7	278.72	Zinc finger CCCH domain-containing protein 20 [Source:PGSC_GENE%3BAcc:PGSC0003DMG400000350]	--	C3H
PGSC0003DMG400000351	24.27	23.71	25.81	25.14	25.06	21.41	21.86	23.23	24.49	20.73	21.26	20.97	38.54	32.71	39.55	30.61	27.77	31.68	Protein-tyrosine phosphatase mitochondrial 1%2C mitochondrial [Source:PGSC_GENE%3BAcc:PGSC0003DMG400000351]	--	--
PGSC0003DMG400000353	16.96	17.43	16.06	22.83	22.84	17.6	6.23	9.27	7.97	9.37	10.57	9.64	11.81	14.06	14.4	15.8	11.62	17.11	Conserved gene of unknown function [Source:PGSC_GENE%3BAcc:PGSC0003DMG400000353]	--	--
PGSC0003DMG400000354	15.85	17.62	17.9	14.49	14.88	11.57	10.98	13.97	16.79	16.43	18.63	16.09	17.48	19.18	18.85	15.98	13.42	16.6	Glucan endo-1%2C3-beta-glucosidase [Source:PGSC_GENE%3BAcc:PGSC0003DMG400000354]	ko00500: Starch and sucrose metabolism; ko01100: Metabolic pathways	--
PGSC0003DMG400000355	59	57.84	57.3	59.41	61.99	59.89	38.01	36.42	34.77	36.4	35.65	36.49	59.72	38.92	46.17	36.51	45.63	39.43	Arginyl-tRNA synthetase [Source:PGSC_GENE%3BAcc:PGSC0003DMG400000355]	ko00970: Aminoacyl-tRNA biosynthesis	--
PGSC0003DMG400000356	9.67	10.95	11.36	10.08	10.79	7.41	2.35	3.09	2.85	3.24	3.33	3.45	5.27	4.23	3.32	3.59	1.68	3.72	Peptidase M28 family protein [Source:PGSC_GENE%3BAcc:PGSC0003DMG400000356]	--	--
PGSC0003DMG400000357	1.27	0.72	1.59	0.89	0.97	1.64	0.36	0.79	0.73	1.13	0.73	0.39	4.07	2.13	2.91	0.31	0.44	0.54	IQ-domain 26 [Source:PGSC_GENE%3BAcc:PGSC0003DMG400000357]	--	--
PGSC0003DMG400000359	11.7	9.75	11.5	12.24	12.06	23.46	14.21	10.37	9.23	11.51	7.14	8.5	35.2	11.08	21.82	10.16	26.72	11.15	B5 #5 (cytochrome b5 family protein #5) [Source:PGSC_GENE%3BAcc:PGSC0003DMG400000359]	--	--
PGSC0003DMG400000360	0	0	0	0	0	0	1.55	1.31	1.63	0.74	0.64	0.87	0	0.59	0.14	0.86	0.96	0.94	Malic enzyme [Source:PGSC_GENE%3BAcc:PGSC0003DMG400000360]	ko00620: Pyruvate metabolism; ko00710: Carbon fixation in photosynthetic organisms; ko01100: Metabolic pathways; ko01200: Carbon metabolism	--
PGSC0003DMG400000363	0.16	0.09	0.05	0.18	0.05	0.14	1.27	0.33	0.38	0.25	0.33	0.34	4.25	1.61	2.39	0.3	0.3	0.39	Avr9/Cf-9 rapidly elicited protein 146 [Source:PGSC_GENE%3BAcc:PGSC0003DMG400000363]	--	--
PGSC0003DMG400000364	83.78	78.39	78.46	78.68	79.29	50.48	47.5	87.16	93.68	78.88	116.09	103.48	154.87	206.03	134.86	255.84	192.88	237.2	GAMYB-binding protein [Source:PGSC_GENE%3BAcc:PGSC0003DMG400000364]	ko03040: Spliceosome	--
PGSC0003DMG400000366	7.48	7.1	7.21	8.46	8.74	5.12	6.41	8.05	8.34	7.58	9.41	9.12	2.63	4.03	4.06	3	2.6	3.92	Exostosin family protein [Source:PGSC_GENE%3BAcc:PGSC0003DMG400000366]	--	--
PGSC0003DMG400000371	0.09	0	0.1	0.17	0.43	0.27	0.56	0.64	0.52	0.49	0.21	0.47	3.31	1.84	1.77	1.81	2.69	3.44	B3 domain-containing protein [Source:PGSC_GENE%3BAcc:PGSC0003DMG400000371]	--	--
PGSC0003DMG400000372	14.13	14.17	14.31	14.46	15.64	9.47	8.48	12.86	12.47	10.4	12.36	11.69	14.06	14.58	13.44	14.65	8.09	15.31	Casein kinase [Source:PGSC_GENE%3BAcc:PGSC0003DMG400000372]	--	--
PGSC0003DMG400000374	2.97	2.52	2.19	1.73	2.01	3.6	2.62	1.58	2.01	2.29	1.94	1.32	8.82	4.07	6.52	1.95	2.76	2.12	Conserved gene of unknown function [Source:PGSC_GENE%3BAcc:PGSC0003DMG400000374]	--	--
PGSC0003DMG400000375	20.69	21.24	21.59	19.23	17.1	16.97	10.53	13.68	12.57	13.21	12.06	11.78	5.08	8.46	6.45	7.66	5.69	8.44	Auxin/indole-3-acetic acid 4 [Source:PGSC_GENE%3BAcc:PGSC0003DMG400000375]	ko04075: Plant hormone signal transduction	AUX/IAA
PGSC0003DMG400000376	13.63	14.75	13.53	14.39	14.23	10.5	8.02	10.05	10.21	8.84	9.66	11.2	15.94	20.52	16.24	20.36	8.35	18.46	3-hydroxyacyl-CoA dehyrogenase [Source:PGSC_GENE%3BAcc:PGSC0003DMG400000376]	ko00071: Fatty acid degradation; ko00592: alpha-Linolenic acid metabolism; ko01100: Metabolic pathways; ko01110: Biosynthesis of secondary metabolites; ko01212: Fatty acid metabolism	--
PGSC0003DMG400000378	9.93	10.38	9.52	11.61	11.28	8.13	3.54	4.62	4.27	4.19	3.95	4.02	3.56	3.62	4.44	3.44	2.91	3.4	Signal peptidase I [Source:PGSC_GENE%3BAcc:PGSC0003DMG400000378]	ko03060: Protein export	--
PGSC0003DMG400000379	19.01	21.2	19.23	17.79	17.54	12.61	14.44	13.95	15.15	12.29	15.49	13.74	11.5	17.45	16.21	13.85	9.43	14.55	PERK1 kinase [Source:PGSC_GENE%3BAcc:PGSC0003DMG400000379]	--	--
PGSC0003DMG400000380	109.08	112.5	110.51	91.03	90.73	107.25	50.13	47.46	43.28	41.07	37.98	37.52	58.18	46.3	57.46	44.7	49.5	45.57	HSF domain class transcription factor [Source:PGSC_GENE%3BAcc:PGSC0003DMG400000380]	--	HSF
PGSC0003DMG400000381	1.95	1.54	2.01	1.11	0.78	0.98	0.48	0.45	0.26	0.55	0.49	0.57	0.59	0.3	0.63	0.3	0.15	0.3	Conserved gene of unknown function [Source:PGSC_GENE%3BAcc:PGSC0003DMG400000381]	--	--
PGSC0003DMG400000383	2.23	2.42	2.38	1.97	2.18	2.19	3.88	4.25	4.82	3.66	4.38	4.18	3.83	3.14	3.91	3.44	2.5	3.03	Mrp protein [Source:PGSC_GENE%3BAcc:PGSC0003DMG400000383]	--	--
PGSC0003DMG400000384	129.94	127.91	122.06	148.1	143.26	132.22	78.75	101.86	101.15	99.95	109.53	108.92	170.1	138.39	130.94	154.56	178.08	159.33	Conserved gene of unknown function [Source:PGSC_GENE%3BAcc:PGSC0003DMG400000384]	--	--
PGSC0003DMG400000385	4.25	3.57	3.05	6.77	3.9	6.35	0.35	0.9	0.31	0.64	0.91	1.16	0	0.78	0.88	0.78	1.19	0.63	Chloroplast-targeted copper chaperone [Source:PGSC_GENE%3BAcc:PGSC0003DMG400000385]	ko03013: RNA transport	--
PGSC0003DMG400000386	24.36	23.79	24.95	24.61	25.87	20.63	11.24	10.14	9.35	9.82	12.48	10.71	10.26	15.53	15.04	14.63	3.36	13.27	Leucine-rich repeat extensin 3 [Source:PGSC_GENE%3BAcc:PGSC0003DMG400000386]	--	--
PGSC0003DMG400000393	1.44	1.33	0.99	2.02	1.7	2.8	4.37	4.5	3.02	4.21	4.15	3.91	5.1	3.01	3.72	10.04	14.26	9.88	Conserved gene of unknown function [Source:PGSC_GENE%3BAcc:PGSC0003DMG400000393]	ko04144: Endocytosis	--
PGSC0003DMG400000394	6.44	6.67	5.81	5.08	5.04	5.26	1.9	1.92	2.14	1.57	1.23	1.69	7.06	3.71	5.17	4.05	4.65	3.68	U3 small nucleolar ribonucleoprotein protein imp4 [Source:PGSC_GENE%3BAcc:PGSC0003DMG400000394]	ko03008: Ribosome biogenesis in eukaryotes	--
PGSC0003DMG400000395	0.2	0.94	0.37	0.11	0.47	0.4	0.39	0.25	0.53	0.81	0.38	0.37	3.49	0.26	0.94	0.14	1.03	0.31	Conserved gene of unknown function [Source:PGSC_GENE%3BAcc:PGSC0003DMG400000395]	--	--
PGSC0003DMG400000396	23.28	23.04	23	27.55	29.8	16.49	8.84	16.22	16.03	13.9	19.65	17.1	15.13	17.56	13.46	27.4	18.57	26.34	Spotted leaf protein [Source:PGSC_GENE%3BAcc:PGSC0003DMG400000396]	--	--
PGSC0003DMG400000398	466.02	448.43	449.33	413.58	405.5	414.84	150.27	143.92	146.1	142.02	151.86	148.12	97.11	121.56	111.57	107.82	88.74	114.36	Heat shock protein 70-3 [Source:PGSC_GENE%3BAcc:PGSC0003DMG400000398]	ko03040: Spliceosome; ko04141: Protein processing in endoplasmic reticulum; ko04144: Endocytosis	--
PGSC0003DMG400000399	2.6	2.23	2.16	2.2	2.57	1.62	1.68	2.15	2.47	1.87	2.32	2.93	2.89	2.47	2.39	3.04	2.22	2.84	Sodium-and lithium-tolerant 1 [Source:PGSC_GENE%3BAcc:PGSC0003DMG400000399]	--	--
PGSC0003DMG400000401	8.96	9.03	8.69	11	8.88	8.42	12.45	14.43	13.17	15.75	18.02	18.54	15.18	10.68	9.49	9.37	6.01	9.24	Inner membrane protein PPF-1%2C chloroplast [Source:PGSC_GENE%3BAcc:PGSC0003DMG400000401]	ko03060: Protein export	--
PGSC0003DMG400000402	280.92	278.25	281.62	299.69	292.66	534.36	344.37	248.62	242.76	320.9	252.96	290.27	433.05	280.49	497.01	158.23	261.48	208.92	Osmotin [Source:PGSC_GENE%3BAcc:PGSC0003DMG400000402]	ko03440: Homologous recombination	--
PGSC0003DMG400000403	0.95	1.06	1.18	0.02	0.02	0	0.14	0.06	0.01	0.1	0.04	0.11	0	0.13	0.26	0	0	0.01	Conserved gene of unknown function [Source:PGSC_GENE%3BAcc:PGSC0003DMG400000403]	--	--
PGSC0003DMG400000404	1.61	2.04	1.99	1.07	0.93	3.73	2.54	1.76	1.39	1.97	0.91	1.87	6.56	2.42	3.61	2.19	3.69	2.96	UDP-glucuronate decarboxylase 2 [Source:PGSC_GENE%3BAcc:PGSC0003DMG400000404]	ko00520: Amino sugar and nucleotide sugar metabolism; ko01100: Metabolic pathways	--
PGSC0003DMG400000405	64.14	68.31	64.36	68.04	64.45	127.2	57.69	35.13	29.97	46.98	30.13	32.95	27.74	20.32	42.49	16.38	30.64	23.1	Histone H4 [Source:PGSC_GENE%3BAcc:PGSC0003DMG400000405]	--	--
PGSC0003DMG400000406	0.05	0.01	0	0.06	0.06	0.04	0.57	0.21	0.24	0.3	0.3	0.31	2.09	1.5	1.25	1.37	2.05	1.78	Gene of unknown function [Source:PGSC_GENE%3BAcc:PGSC0003DMG400000406]	--	--
PGSC0003DMG400000407	1.61	1.44	1.64	2	1.79	0.99	2.22	1.8	1.83	1.69	1.7	1.75	2.37	1.75	1.82	1.34	1.18	1.84	Conserved gene of unknown function [Source:PGSC_GENE%3BAcc:PGSC0003DMG400000407]	--	--
PGSC0003DMG400000408	104.81	100.32	102.57	111.83	108.62	103.15	110.93	123.15	116.98	126.61	121.79	140.08	108.76	96.61	112.15	70.96	77.99	82.7	Xyloglucan endotransglucosylase-hydrolase XTH6 [Source:PGSC_GENE%3BAcc:PGSC0003DMG400000408]	--	--
PGSC0003DMG400000409	57.16	52.24	55.64	56.3	57.88	37.43	51.73	92.34	86.92	83.24	98.38	90.93	137	134.8	92.58	143.79	115.13	129.4	RNA processing factor 1 [Source:PGSC_GENE%3BAcc:PGSC0003DMG400000409]	--	--
PGSC0003DMG400000411	0.26	0.2	0.09	0.04	0.03	0.18	1.07	0.8	0.9	1.22	0.94	0.83	1.49	1.52	1.23	1.35	1.26	1.43	Transferase [Source:PGSC_GENE%3BAcc:PGSC0003DMG400000411]	--	--
PGSC0003DMG400000413	3.11	3.3	4.32	2.85	3.01	3.06	4.61	3.89	4.19	3.58	3.82	3.35	7.66	5.15	6.59	5.09	5.46	5.36	Conserved gene of unknown function [Source:PGSC_GENE%3BAcc:PGSC0003DMG400000413]	--	--
PGSC0003DMG400000414	1.08	1.44	1.14	0.96	1.03	2.7	4.55	1.69	2.01	1.95	1.23	1.65	7.63	2.79	4.79	1.78	4.09	2.31	Shugoshin-1 [Source:PGSC_GENE%3BAcc:PGSC0003DMG400000414]	--	--
PGSC0003DMG400000415	14.17	13.69	12.65	15.64	15.34	19.92	9.41	8.15	5.87	7.31	6.27	6.73	16.09	10.31	20.78	6.68	13.19	9.91	Conserved gene of unknown function [Source:PGSC_GENE%3BAcc:PGSC0003DMG400000415]	--	--
PGSC0003DMG400000416	1.94	1.79	1.83	1.67	1.94	1.31	0.93	0.62	0.72	1.03	0.82	0.62	1.87	0.8	0.79	0.51	0.63	0.59	Auxin-regulated protein [Source:PGSC_GENE%3BAcc:PGSC0003DMG400000416]	--	--
PGSC0003DMG400000417	43.78	48.26	49.64	52.53	49.87	78.58	61.2	57.51	58.28	58.08	51.31	58.86	19.88	29.58	30.17	30.28	24.92	30.63	Superoxide dismutase [Cu-Zn] [Source:PGSC_GENE%3BAcc:PGSC0003DMG400000417]	ko04146: Peroxisome	--
PGSC0003DMG400000420	163.71	160.03	166.92	147.41	146.52	271.56	171.23	104.26	89.21	118.28	83.78	99.22	137	76.39	127.93	77.41	157.74	90.25	Histone H2B.2 [Source:PGSC_GENE%3BAcc:PGSC0003DMG400000420]	--	--
PGSC0003DMG400000421	6.09	5.52	5.9	5.21	5.77	2.68	2.36	3.21	3.57	2.73	3.51	3.4	2.91	4.89	4.15	4.63	2.11	4.84	Conserved gene of unknown function [Source:PGSC_GENE%3BAcc:PGSC0003DMG400000421]	--	--
PGSC0003DMG400000422	6.93	6.08	6.91	10.04	9.26	9.86	0.75	1.6	1.43	1.21	1.61	1.6	1.12	0.9	0.31	2.03	0.96	1.8	Retinoid-inducible serine carboxypeptidase [Source:PGSC_GENE%3BAcc:PGSC0003DMG400000422]	--	--
PGSC0003DMG400000425	115.62	113.59	111.53	7.22	6.97	5.17	0.19	0.2	0.25	0.41	0.35	0.14	128.2	188.77	182.88	191.94	130.31	204.58	Flavonoid 3'%2C5'-hydroxylase [Source:PGSC_GENE%3BAcc:PGSC0003DMG400000425]	ko00941: Flavonoid biosynthesis; ko00944: Flavone and flavonol biosynthesis; ko01110: Biosynthesis of secondary metabolites	--
PGSC0003DMG400000427	5.91	5.24	4.88	4.24	4.82	5.96	5.88	4.44	3.72	4.42	3.66	4.04	5.41	3.78	5.04	3.58	4.59	3.39	ATP10 protein [Source:PGSC_GENE%3BAcc:PGSC0003DMG400000427]	--	--
PGSC0003DMG400000431	0.68	0.73	0.79	0.62	0.89	0.34	0.13	0.17	0.09	0.06	0.12	0.24	0.79	1.15	0.83	1.09	1.25	1.1	Glucosyltransferase [Source:PGSC_GENE%3BAcc:PGSC0003DMG400000431]	ko00908: Zeatin biosynthesis	--
PGSC0003DMG400000432	46.03	47.79	49.05	43.98	43.22	44.95	38.73	35.92	36.22	32.5	36.49	34.78	28.54	36.73	27.68	31.08	33.67	30.63	Glucosyltransferase [Source:PGSC_GENE%3BAcc:PGSC0003DMG400000432]	ko00908: Zeatin biosynthesis	--
PGSC0003DMG400000433	47.34	50.57	49.67	53.4	52.35	50.78	27.22	27.75	26.51	27.71	29.05	29.1	21.11	22.29	22.74	22.66	13.82	21.53	UDP-apiose/xylose synthase [Source:PGSC_GENE%3BAcc:PGSC0003DMG400000433]	ko00520: Amino sugar and nucleotide sugar metabolism; ko01100: Metabolic pathways	--
PGSC0003DMG400000434	3.14	2.96	2.54	2.89	2.18	1.48	1.42	1.54	1.73	1.41	1.76	1.4	2.03	2.21	1.47	2.57	1.39	2.71	Non-phototropic hypocotyl 3 [Source:PGSC_GENE%3BAcc:PGSC0003DMG400000434]	ko04144: Endocytosis	--
PGSC0003DMG400000435	14.02	13.41	14.4	13.11	11.4	10.64	9.93	9.91	10.34	10.34	8.2	8.25	13.86	13.21	13.3	14.58	18.56	15.29	Conserved gene of unknown function [Source:PGSC_GENE%3BAcc:PGSC0003DMG400000435]	--	--
PGSC0003DMG400000438	7.62	7.87	7.75	7.7	7.49	6.75	9.62	8.45	7.95	9.1	7.87	8.32	22.87	12.65	19.49	14.86	20.03	17.51	Receptor protein kinase [Source:PGSC_GENE%3BAcc:PGSC0003DMG400000438]	--	--
PGSC0003DMG400000440	23	21.48	23.72	27.14	24.16	20.24	20.71	24.06	24.63	22.34	28.76	27.83	45.21	25.4	22.76	32.08	22.55	29.46	Ring zinc finger protein [Source:PGSC_GENE%3BAcc:PGSC0003DMG400000440]	--	--
PGSC0003DMG400000441	5.83	5.73	5.22	3.92	4.13	5.41	8.49	6.02	5.32	6.07	4.33	5.07	18.18	6.37	11.63	2.16	2.38	3.94	Dof zinc finger protein [Source:PGSC_GENE%3BAcc:PGSC0003DMG400000441]	--	C2C2-Dof
PGSC0003DMG400000442	9.78	6.77	9.73	8.9	9.25	11.55	16.09	13.99	10.23	13.27	9.04	10.86	15	7.6	12.42	7.89	16.13	7.45	Conserved gene of unknown function [Source:PGSC_GENE%3BAcc:PGSC0003DMG400000442]	--	--
PGSC0003DMG400000443	4.72	5.15	5.23	4.14	3.39	3.85	2.91	2.32	2.65	2.6	2.31	2.69	3.84	3.49	5.16	2.87	3.69	3.11	Conserved gene of unknown function [Source:PGSC_GENE%3BAcc:PGSC0003DMG400000443]	--	--
PGSC0003DMG400000444	118.19	118.23	117.51	110.02	111.02	110.86	187.8	146.82	156.56	137.24	134.25	126.94	63.98	87.17	81.36	91.36	91.49	95.32	Heat shock cognate 70 kDa protein [Source:PGSC_GENE%3BAcc:PGSC0003DMG400000444]	ko03040: Spliceosome; ko04141: Protein processing in endoplasmic reticulum; ko04144: Endocytosis	--
PGSC0003DMG400000449	4.3	4.1	3.79	4.22	3.81	4.52	5.52	5.17	4.69	4.78	3.54	4.43	5.02	3.55	4.52	3.44	4.69	3.11	SNF7 family protein [Source:PGSC_GENE%3BAcc:PGSC0003DMG400000449]	ko04144: Endocytosis	--
PGSC0003DMG400000451	13.83	14.4	15.58	13.54	13.46	14.05	11.07	13.15	15.53	13.76	14.83	13.9	15.63	13.89	9.94	11.58	11.21	14.21	Signal recognition particle receptor subunit beta [Source:PGSC_GENE%3BAcc:PGSC0003DMG400000451]	ko03060: Protein export	--
PGSC0003DMG400000456	10.79	10.41	10.56	11.01	10.43	15.29	13.22	9.5	9.24	10.05	6.54	7.98	1.9	4.07	4.89	2.95	4.71	3.42	50S ribosomal protein L9%2C chloroplastic [Source:PGSC_GENE%3BAcc:PGSC0003DMG400000456]	ko03010: Ribosome	--
PGSC0003DMG400000457	20.44	20.95	20.55	20.85	20.56	18.93	19.41	18.91	21.41	17.97	18.46	19.85	18.63	23.99	21.49	18.72	14.71	18.61	Lethal leaf spot 1 [Source:PGSC_GENE%3BAcc:PGSC0003DMG400000457]	ko00860: Porphyrin and chlorophyll metabolism; ko01110: Biosynthesis of secondary metabolites	--
PGSC0003DMG400000459	16.23	17.13	16.77	16.06	17.9	9.59	8.33	11.64	12.5	11.04	13.4	13.06	13.86	18.21	13.76	17.09	7.81	15.53	PHD zinc finger protein [Source:PGSC_GENE%3BAcc:PGSC0003DMG400000459]	ko04136: Autophagy - other	--
PGSC0003DMG400000460	10.01	10.13	9.03	8.9	8.68	12.9	13.86	12.71	10.75	13.48	9.99	10.35	18.7	7.35	12.77	9.61	14.09	10.83	RING-H2 finger protein ATL57 [Source:PGSC_GENE%3BAcc:PGSC0003DMG400000460]	--	--
PGSC0003DMG400000462	19.38	20.44	20.14	19.13	17.25	24.61	10.15	13.11	13.12	12.38	14.29	12.75	21.22	12.85	14.69	14.22	17	13.2	RNA binding protein [Source:PGSC_GENE%3BAcc:PGSC0003DMG400000462]	--	--
PGSC0003DMG400000464	3.2	3.51	3.14	2.67	3.45	3.3	7.05	3.59	3.9	4.14	2.42	3.9	4.82	2.38	2.79	2.2	2.34	2.44	OB-fold nucleic acid binding domain containing protein [Source:PGSC_GENE%3BAcc:PGSC0003DMG400000464]	--	--
PGSC0003DMG400000466	4.52	4.19	4.37	1.99	1.91	1.09	0.21	0.75	0.58	0.39	0.23	0.26	1.42	0.38	0.48	0.12	0.07	0.11	Phosphatidylcholine-sterol acyltransferase [Source:PGSC_GENE%3BAcc:PGSC0003DMG400000466]	ko00561: Glycerolipid metabolism; ko01100: Metabolic pathways	--
PGSC0003DMG400000476	2.83	2.68	2.61	2.1	1.92	4.67	7.2	3.67	3.09	3.21	1.49	1.92	2.3	2.44	5.75	1.35	3.34	1.51	Conserved gene of unknown function [Source:PGSC_GENE%3BAcc:PGSC0003DMG400000476]	--	--
PGSC0003DMG400000477	7.06	6.86	7.65	6.27	7.12	7.5	14.23	15.06	13.66	14.78	10.86	12.17	18.74	15.63	18.74	17.37	13.74	18.06	Sirohydrochlorin ferrochelatase [Source:PGSC_GENE%3BAcc:PGSC0003DMG400000477]	ko00860: Porphyrin and chlorophyll metabolism; ko01100: Metabolic pathways; ko01110: Biosynthesis of secondary metabolites; ko01240: Biosynthesis of cofactors	--
PGSC0003DMG400000480	0.32	0.05	0.21	0.37	0.18	0.85	0.18	0.33	0.2	0.37	0.21	0.34	1.71	0.59	2.03	1.02	2.5	1.45	Cytochrome c oxidase subunit 5C [Source:PGSC_GENE%3BAcc:PGSC0003DMG400000480]	--	--
PGSC0003DMG400000481	9.5	9.31	8.8	7.73	8.06	6.31	6.24	7.7	8.23	7.03	8.42	8.14	12.54	10.93	9.4	10.51	9.52	10.46	Isocitrate dehydrogenase [NADP] [Source:PGSC_GENE%3BAcc:PGSC0003DMG400000481]	ko00020: Citrate cycle (TCA cycle); ko00480: Glutathione metabolism; ko01100: Metabolic pathways; ko01110: Biosynthesis of secondary metabolites; ko01200: Carbon metabolism; ko01210: 2-Oxocarboxylic acid metabolism; ko01230: Biosynthesis of amino acids; ko04146: Peroxisome	--
PGSC0003DMG400000483	10.39	10.13	10.59	11.73	12.3	12.77	9.82	12.38	10.93	10.87	13.24	12.11	8.51	7.03	6.28	7.32	6.37	7.63	TRNA [Source:PGSC_GENE%3BAcc:PGSC0003DMG400000483]	--	--
PGSC0003DMG400000486	13.37	14.39	14.3	13.75	14.36	11.11	15.01	19.96	20.46	19.61	20.79	21.09	13.92	16.49	13.5	17.84	17.02	15.96	Monodehydroascorbate reductase [Source:PGSC_GENE%3BAcc:PGSC0003DMG400000486]	ko00053: Ascorbate and aldarate metabolism; ko01100: Metabolic pathways	--
PGSC0003DMG400000487	33.26	33.69	32.47	38.1	34.78	61.91	47.78	33.3	33.77	41.36	32.62	33.61	12	13.18	15.21	12.44	23.35	13.52	50S ribosomal protein L12%2C chloroplastic [Source:PGSC_GENE%3BAcc:PGSC0003DMG400000487]	ko03010: Ribosome	--
PGSC0003DMG400000488	30.52	32.65	33.8	35.26	34.13	52.18	53.32	33.82	33.74	38.08	34.02	36.26	6.03	5.88	6.83	4.85	11.11	5.4	50S ribosomal protein L12%2C chloroplastic [Source:PGSC_GENE%3BAcc:PGSC0003DMG400000488]	ko03010: Ribosome	--
PGSC0003DMG400000489	49.43	48.16	47.39	46.3	47.56	28.8	7.74	13.47	14.72	12.54	15.58	14.08	19.58	24.54	20.16	30.34	20.11	28.91	Conserved gene of unknown function [Source:PGSC_GENE%3BAcc:PGSC0003DMG400000489]	ko03440: Homologous recombination	--
PGSC0003DMG400000490	2.83	2.87	3.4	2.96	2.97	4.22	6.9	3.82	3.48	3.95	2.9	3.52	6.44	2.06	3.78	2.1	5.02	2.21	Conserved gene of unknown function [Source:PGSC_GENE%3BAcc:PGSC0003DMG400000490]	--	--
PGSC0003DMG400000491	9.91	10.6	10.65	10.36	11.67	5.41	7.72	10.04	8.53	6.45	8.82	8.5	17.51	17.8	16.91	18.65	10.96	18.92	Phospholipid-transporting ATPase [Source:PGSC_GENE%3BAcc:PGSC0003DMG400000491]	--	--
PGSC0003DMG400000492	12.3	13.2	13.2	9.34	11.4	10.95	5.65	4.35	4.12	5.02	4.13	4.29	5.07	4.18	6.76	5.62	7.62	5.33	Conserved gene of unknown function [Source:PGSC_GENE%3BAcc:PGSC0003DMG400000492]	--	--
PGSC0003DMG400000494	13.74	15.2	14.77	15.52	13.23	12.45	12.51	12.92	12.67	12.97	13.39	11.66	12.58	12.68	11.48	11.83	14.08	10.68	Serine-type peptidase [Source:PGSC_GENE%3BAcc:PGSC0003DMG400000494]	--	--
PGSC0003DMG400000496	263.16	266.76	264.91	258.9	256.08	236.91	175.52	214.04	234.6	217.69	250.38	246.03	352.4	378.5	286.6	343.35	291.59	316.55	Formate dehydrogenase%2C mitochondrial [Source:PGSC_GENE%3BAcc:PGSC0003DMG400000496]	ko00630: Glyoxylate and dicarboxylate metabolism; ko01100: Metabolic pathways; ko01200: Carbon metabolism	--
PGSC0003DMG400000498	143	141.5	137.06	156.59	146.84	132.58	53.15	59.64	60.3	56.98	50.41	50.74	85.67	86.97	85.22	80.34	76.66	82.52	Homeodomain leucine zipper protein [Source:PGSC_GENE%3BAcc:PGSC0003DMG400000498]	--	HB-HD-ZIP
PGSC0003DMG400000499	13.96	13.47	13.57	13.54	12.59	11.35	10.53	9.37	8.62	9.46	10.04	10.04	11.08	9.52	8.85	8.84	9.82	9.79	Clasp [Source:PGSC_GENE%3BAcc:PGSC0003DMG400000499]	--	--
PGSC0003DMG400000501	2.42	2.48	2.41	3.26	2.73	1.99	2.85	4.43	4.88	3.78	6.01	4.51	2.67	4.75	4.18	2.82	1.81	3.43	High-affinity potassium transporter protein 1 [Source:PGSC_GENE%3BAcc:PGSC0003DMG400000501]	--	--
PGSC0003DMG400000502	2.48	3.35	2.77	1.99	2.11	2.96	3.62	2.27	2.87	2.99	1.71	2.61	5.69	4.11	6.94	2.37	2.51	3.19	Conserved gene of unknown function [Source:PGSC_GENE%3BAcc:PGSC0003DMG400000502]	--	--
PGSC0003DMG400000503	3.77	3.98	3.59	3.15	3.52	3.35	1.02	1.11	0.77	1.12	0.9	0.84	3.79	3.08	3	2.36	3.16	2.31	IS10 transposase [Source:PGSC_GENE%3BAcc:PGSC0003DMG400000503]	--	--
PGSC0003DMG400000508	10.47	11.05	10.89	11.87	12.04	14.4	13.03	16.6	14.31	16.47	15.71	18.1	4.32	5.2	6.33	5.71	5.33	5.45	Metal ion binding protein [Source:PGSC_GENE%3BAcc:PGSC0003DMG400000508]	ko00400: Phenylalanine, tyrosine and tryptophan biosynthesis; ko01100: Metabolic pathways; ko01110: Biosynthesis of secondary metabolites; ko01230: Biosynthesis of amino acids	--
PGSC0003DMG400000509	4.47	5.23	4.18	4.79	4.83	2.22	2.37	3.51	3.3	2.6	3.24	2.64	2.53	4.12	2.99	4.13	2.14	4.16	GPI ethanolamine phosphate transferase [Source:PGSC_GENE%3BAcc:PGSC0003DMG400000509]	ko00563: Glycosylphosphatidylinositol (GPI)-anchor biosynthesis; ko01100: Metabolic pathways	--
PGSC0003DMG400000510	13.38	14.72	13.62	13.46	12.19	9.18	6	8.95	8.31	7.7	9.56	9.17	4.48	9.31	7.56	8.48	6.09	8.58	Conserved gene of unknown function [Source:PGSC_GENE%3BAcc:PGSC0003DMG400000510]	--	--
PGSC0003DMG400000511	63.04	63.08	61.48	59.72	59.34	58.45	8.75	7.92	7.92	9.54	10.04	9.14	5.41	13.54	11.96	12.44	10.45	11.49	Class III peroxidase [Source:PGSC_GENE%3BAcc:PGSC0003DMG400000511]	ko00940: Phenylpropanoid biosynthesis; ko01100: Metabolic pathways; ko01110: Biosynthesis of secondary metabolites	--
PGSC0003DMG400000512	0.87	0.65	1.15	0.78	1.5	1.73	1.7	1.19	0.58	1.13	1.22	0.7	0.57	0.66	0.69	0.4	0.84	0.79	Stress-associated protein 11 [Source:PGSC_GENE%3BAcc:PGSC0003DMG400000512]	--	--
PGSC0003DMG400000514	5.44	4.42	4.18	4.62	4.44	4	3.46	3.86	4.37	3.72	3.06	3.37	9.25	5.16	7.08	5.49	5.24	5.06	BC10 protein [Source:PGSC_GENE%3BAcc:PGSC0003DMG400000514]	--	--
PGSC0003DMG400000516	12.29	12.31	12.78	12.49	12.01	6.38	4.28	7.98	7.51	5.6	6.76	6.74	5.39	9.44	8.72	10.81	5.45	10.46	Polyribonucleotide nucleotidyltransferase [Source:PGSC_GENE%3BAcc:PGSC0003DMG400000516]	ko03018: RNA degradation	--
PGSC0003DMG400000518	4.66	4.96	4.97	6.17	6.25	3.67	5.05	5.28	5.19	4.39	5.58	4.92	9.22	6.35	6.32	6.68	8.21	7.06	Peptide deformylase 1B%2C chloroplastic [Source:PGSC_GENE%3BAcc:PGSC0003DMG400000518]	--	--
PGSC0003DMG400000521	6.97	5.5	5.92	2.48	1.67	1.98	2.19	1.95	1.54	1.99	1.57	1.92	13.08	10.09	10.19	8.78	8.59	9.85	Cinnamoyl-CoA reductase [Source:PGSC_GENE%3BAcc:PGSC0003DMG400000521]	ko00940: Phenylpropanoid biosynthesis; ko01100: Metabolic pathways; ko01110: Biosynthesis of secondary metabolites	--
PGSC0003DMG400000525	16.83	18.12	18.86	16.6	17.51	16.12	31.35	27.07	24.49	21.64	21.45	21.43	42.1	25.7	35.48	26.69	30.03	27.45	Farnesyl-protein transferase beta subunit [Source:PGSC_GENE%3BAcc:PGSC0003DMG400000525]	ko00900: Terpenoid backbone biosynthesis; ko01110: Biosynthesis of secondary metabolites	--
PGSC0003DMG400000531	4.6	4.14	4.54	4.35	4.09	4.8	3.67	4.6	4.45	4.66	4.03	4.4	3.63	3.75	4.81	2.83	2.51	3.61	Spotted leaf protein [Source:PGSC_GENE%3BAcc:PGSC0003DMG400000531]	ko04120: Ubiquitin mediated proteolysis	--
PGSC0003DMG400000534	0.02	0.07	0.04	0.06	0.08	0	0.54	1.24	0.91	1.25	2.39	1.89	0	0	0	0	0	0	Cytochrome P450 [Source:PGSC_GENE%3BAcc:PGSC0003DMG400000534]	--	--
PGSC0003DMG400000536	8.68	8.46	8.07	7.25	8.45	5.66	6.52	6.06	5.33	5.76	4.31	5.35	9.78	6.51	7.91	6.92	6.89	8.46	ADP-ribosylation factor%2C arf [Source:PGSC_GENE%3BAcc:PGSC0003DMG400000536]	ko04144: Endocytosis	--
PGSC0003DMG400000537	2.01	1.79	1.83	1.85	1.95	1	0.75	0.95	0.67	0.54	0.58	0.44	1.52	0.91	0.51	1.06	1.04	0.98	Guanosine-3'%2C5'-bis(Diphosphate) 3'-pyrophosphohydrolase [Source:PGSC_GENE%3BAcc:PGSC0003DMG400000537]	ko00230: Purine metabolism; ko01100: Metabolic pathways	--
PGSC0003DMG400000538	2.18	2.2	2.87	1.06	1.21	2.63	1.61	0.95	1.24	1.5	1.13	0.76	0.95	1.4	2.3	0.47	0.85	0.77	ATP binding protein [Source:PGSC_GENE%3BAcc:PGSC0003DMG400000538]	--	--
PGSC0003DMG400000539	7.16	7.5	7.2	7.21	7.45	4.71	3.31	3.55	4.49	3.45	4.18	4.54	6.08	5.64	5.02	5.99	2.93	5.38	Conserved gene of unknown function [Source:PGSC_GENE%3BAcc:PGSC0003DMG400000539]	ko00230: Purine metabolism; ko01100: Metabolic pathways	--
PGSC0003DMG400000540	1.96	2.18	2.35	0.54	0.88	0.9	0.36	0.52	0.55	0.51	0.52	0.49	4.16	0.47	0.99	0.19	0.07	0.35	Cell division control 20 [Source:PGSC_GENE%3BAcc:PGSC0003DMG400000540]	ko04120: Ubiquitin mediated proteolysis	--
PGSC0003DMG400000541	690.06	638.78	637.79	796.77	794.95	1250.21	583.49	413.59	376.25	504.87	386.86	418.97	547.03	415.35	660.79	491.32	611.89	570.34	Hydrogen peroxide-induced 1 [Source:PGSC_GENE%3BAcc:PGSC0003DMG400000541]	--	--
PGSC0003DMG400000542	6.1	6.54	6.2	7.48	6.37	4.34	4.49	5.93	5.99	5.05	5.93	5.27	6.62	4.81	4.16	5.94	4.26	5.51	Pentatricopeptide repeat-containing protein [Source:PGSC_GENE%3BAcc:PGSC0003DMG400000542]	--	--
PGSC0003DMG400000543	11.13	11.93	11.11	10.32	10.7	7.27	4.42	5.35	5.65	5.82	6.62	6.46	3.28	9.89	7.51	7.83	4.39	6.6	Conserved gene of unknown function [Source:PGSC_GENE%3BAcc:PGSC0003DMG400000543]	--	--
PGSC0003DMG400000544	44.58	41.42	40.69	46.32	45.38	39.39	38.15	43.74	42.49	43.49	50.89	48.76	71.74	71.5	70.56	82.59	87	84.15	Conserved gene of unknown function [Source:PGSC_GENE%3BAcc:PGSC0003DMG400000544]	--	--
PGSC0003DMG400000545	2.34	2.06	2.86	2.17	1.19	3.09	0	0.38	0.36	0.45	0.11	0.34	3.98	0.95	2.17	1.72	5.42	2.68	UP-9A [Source:PGSC_GENE%3BAcc:PGSC0003DMG400000545]	--	--
PGSC0003DMG400000546	0.77	1.12	0.72	0.88	0.71	2.09	0.59	0.52	0.26	0.29	0.19	0.29	3.58	1.67	3.18	2.07	4.68	3.34	UP-9A [Source:PGSC_GENE%3BAcc:PGSC0003DMG400000546]	--	--
PGSC0003DMG400000548	6.19	6.22	5.89	5.46	7.47	8.11	5.65	4.11	4.07	4.16	3.44	3.61	17.25	4.23	8.06	3.39	5.91	3.74	Conserved gene of unknown function [Source:PGSC_GENE%3BAcc:PGSC0003DMG400000548]	--	--
PGSC0003DMG400000551	0.34	0.46	0.61	0.46	0.44	0.57	0.24	0.65	0.95	1.03	0.56	0.88	1.53	1.12	1.37	0.28	0.37	0.53	Conserved gene of unknown function [Source:PGSC_GENE%3BAcc:PGSC0003DMG400000551]	--	--
PGSC0003DMG400000552	9.7	9.04	9.16	9.78	9.47	10.94	9.15	4.67	5.76	4.89	3.96	3.49	11.85	6.85	9.22	6.7	12.62	7.05	Serine-type endopeptidase inhibitor [Source:PGSC_GENE%3BAcc:PGSC0003DMG400000552]	--	--
PGSC0003DMG400000555	86.5	89.51	88.85	85.88	83.54	75.19	75.27	77.33	83.63	76.24	81.77	77.36	77.4	84.91	80.63	79.87	54.05	80.33	Nam 1 [Source:PGSC_GENE%3BAcc:PGSC0003DMG400000555]	--	NAC
PGSC0003DMG400000556	88.98	90.46	85.39	128.64	125.19	102.23	46.13	64.38	65.47	71.9	79.64	80.86	146.99	71.97	74.27	57.17	65.44	56.51	Copper ion binding protein [Source:PGSC_GENE%3BAcc:PGSC0003DMG400000556]	--	--
PGSC0003DMG400000557	0.59	0.43	0.73	0.87	0.45	1.24	2.24	0.4	0.34	0.69	0.31	0.4	1.26	0.91	2.19	0.38	0.56	0.54	Conserved gene of unknown function [Source:PGSC_GENE%3BAcc:PGSC0003DMG400000557]	--	--
PGSC0003DMG400000558	28.38	28.45	27.18	26.56	25.11	15.37	14.73	23.6	26.62	20.75	28.87	24.47	22.44	43.95	28.91	43.77	23.07	39.62	Conserved gene of unknown function [Source:PGSC_GENE%3BAcc:PGSC0003DMG400000558]	--	--
PGSC0003DMG400000560	0.77	1.05	1.18	0.21	0.08	0.12	0.19	0.2	0.2	0.18	0.18	0.21	1.1	0.33	0.32	0.35	0.09	0.27	Catechol O-methyltransferase [Source:PGSC_GENE%3BAcc:PGSC0003DMG400000560]	ko00380: Tryptophan metabolism; ko00940: Phenylpropanoid biosynthesis; ko01100: Metabolic pathways; ko01110: Biosynthesis of secondary metabolites	--
PGSC0003DMG400000561	10.42	9.47	10.18	8.68	10.1	6.1	2.23	4.09	4.84	3.32	4.23	4.17	4.76	8.14	5.43	7.36	4.26	7.18	Transparent testa glabra 1 [Source:PGSC_GENE%3BAcc:PGSC0003DMG400000561]	--	--
PGSC0003DMG400000562	13.78	13.17	12.71	13.3	14.54	14.56	10.55	10.73	11.63	12.12	11.43	10.85	12.5	13.42	17.32	14.75	15.01	15.95	Conserved gene of unknown function [Source:PGSC_GENE%3BAcc:PGSC0003DMG400000562]	--	--
PGSC0003DMG400000565	20.13	18.77	19.19	17.91	19.17	9.26	5.18	7.82	9.03	7.56	9.78	10.15	5.05	7.59	4.97	7.89	5.04	9.08	Cytochrome P450 [Source:PGSC_GENE%3BAcc:PGSC0003DMG400000565]	--	--
PGSC0003DMG400000566	56.59	58.36	55.84	59.09	56.94	103.23	54.39	38.1	32.48	38.85	25.82	30.79	57.29	33.06	70.54	31.6	59.9	35.15	Pm52 protein [Source:PGSC_GENE%3BAcc:PGSC0003DMG400000566]	--	--
PGSC0003DMG400000568	22.25	24.25	25.73	27.1	27.37	39.22	60.66	49.77	44.39	49.75	45.35	45.88	45.36	41.78	60.12	52.16	55.82	57.77	Conserved gene of unknown function [Source:PGSC_GENE%3BAcc:PGSC0003DMG400000568]	--	--
PGSC0003DMG400000570	11.3	13	12.85	13.54	13.25	12.66	4.14	4.26	3.21	3.82	4.26	4.98	4.91	4.92	5.46	5.5	4.21	4.68	Conserved gene of unknown function [Source:PGSC_GENE%3BAcc:PGSC0003DMG400000570]	--	--
PGSC0003DMG400000571	10.44	10.02	8.5	9.58	9.65	7	7.48	7.34	7.72	5.98	8.3	7.79	8.55	9.58	7.12	9.83	6.67	8.75	Conserved gene of unknown function [Source:PGSC_GENE%3BAcc:PGSC0003DMG400000571]	ko04136: Autophagy - other	--
PGSC0003DMG400000572	96.92	102.36	96.7	110.59	108.9	109.12	84.12	108.83	108.77	97.03	109.01	108.5	214.24	146.43	130.5	165.07	156.96	156.72	Protein translocase [Source:PGSC_GENE%3BAcc:PGSC0003DMG400000572]	--	--
PGSC0003DMG400000573	0.13	0.16	0.2	0.05	0	0.21	0.77	0.84	0.92	0.72	0.35	0.5	1.85	0.36	1.43	0.41	0.23	0.53	Osmotin [Source:PGSC_GENE%3BAcc:PGSC0003DMG400000573]	ko03440: Homologous recombination	--
PGSC0003DMG400000574	5.9	6	4.86	3.77	3.55	4.59	6.78	5.87	4.95	4.72	4.07	5.69	13.47	9.5	12.14	7.43	6.28	8.08	Conserved gene of unknown function [Source:PGSC_GENE%3BAcc:PGSC0003DMG400000574]	--	--
PGSC0003DMG400000575	0.7	0.67	0.8	0.91	0.71	0.59	2.04	1.65	1.99	1.82	2.03	1.85	2.65	1	1.17	1.37	1.32	0.79	DNA mismatch repair muts family protein [Source:PGSC_GENE%3BAcc:PGSC0003DMG400000575]	--	--
PGSC0003DMG400000577	25.84	27.54	26.48	27.16	29.11	21.48	19.32	18.59	19.45	16.79	18.13	20.5	20.56	22.12	19.4	21.51	15.25	19.49	Band 7 family protein [Source:PGSC_GENE%3BAcc:PGSC0003DMG400000577]	ko04626: Plant-pathogen interaction	--
PGSC0003DMG400000578	9.6	9.58	9.59	11.5	10.92	7.93	6.85	10.22	11.21	11.23	14.46	13.04	5.82	6.46	4.57	9.63	6.03	9.22	Serine-threonine protein kinase%2C plant-type [Source:PGSC_GENE%3BAcc:PGSC0003DMG400000578]	ko04016: MAPK signaling pathway - plant; ko04075: Plant hormone signal transduction; ko04626: Plant-pathogen interaction	--
PGSC0003DMG400000579	16.3	14.95	14.61	13.23	13.87	10	8.42	16.13	17.92	14.37	20.86	18.31	10.37	12.18	6.14	8.62	5.37	8.11	Nascent polypeptide associated complex alpha subunit [Source:PGSC_GENE%3BAcc:PGSC0003DMG400000579]	--	--
PGSC0003DMG400000580	1.08	0.96	0.95	0.64	0.32	0.84	1.82	0.74	0.64	1.42	0.8	0.84	1.6	1.73	2.85	0.69	0.25	1.28	Conserved gene of unknown function [Source:PGSC_GENE%3BAcc:PGSC0003DMG400000580]	--	--
PGSC0003DMG400000581	1.36	1.21	0.68	0.63	0.67	1.34	1.82	0.68	0.68	1.13	0.88	0.63	0.78	0.48	0.74	0.17	0	0.22	Conserved gene of unknown function [Source:PGSC_GENE%3BAcc:PGSC0003DMG400000581]	--	--
PGSC0003DMG400000583	25.65	25.59	25.62	29.5	27.21	37.03	22.08	13.93	12.48	13.04	9.5	11.81	23.21	20.44	35.26	23.92	31.02	26.56	NDR1/HIN1 [Source:PGSC_GENE%3BAcc:PGSC0003DMG400000583]	--	--
PGSC0003DMG400000584	25.42	27.1	26.92	26.02	24.7	15.92	12.57	16.39	18.38	16.23	20.34	18.21	14.41	14.19	11.16	12.52	6.52	12.21	Pseudo-response regulator 5 [Source:PGSC_GENE%3BAcc:PGSC0003DMG400000584]	ko04712: Circadian rhythm - plant	Pseudo ARR-B
PGSC0003DMG400000587	1.79	1.85	1.81	1.74	1.52	1.25	1.48	2.5	2.19	2.54	2.59	2.66	0.62	0.97	0.66	1.06	0.39	0.89	PTAC15 [Source:PGSC_GENE%3BAcc:PGSC0003DMG400000587]	--	mTERF
PGSC0003DMG400000588	17.56	18.69	17.73	16.2	18.75	13.96	6.52	9.5	11.85	9.53	9.31	10.66	12.44	8.86	7.62	9.72	8.43	9.32	Conserved gene of unknown function [Source:PGSC_GENE%3BAcc:PGSC0003DMG400000588]	--	--
PGSC0003DMG400000595	1.27	0.72	0.57	1.36	0.56	1.92	2.39	1.49	1.87	1.5	2.34	2	0.42	0.16	0.06	0.37	0.28	0.31	Flavonol synthase/flavanone 3-hydroxylase [Source:PGSC_GENE%3BAcc:PGSC0003DMG400000595]	ko00270: Cysteine and methionine metabolism; ko01100: Metabolic pathways; ko01110: Biosynthesis of secondary metabolites	--
PGSC0003DMG400000597	1.8	1.99	1.9	1.57	1.74	1.9	2.71	2.22	1.98	1.78	2.52	2.02	2.08	2.14	2.22	2.17	1.4	2.07	Transcription factor [Source:PGSC_GENE%3BAcc:PGSC0003DMG400000597]	ko04712: Circadian rhythm - plant	TCP
PGSC0003DMG400000598	17.16	16.88	17.09	17.68	18.35	17.1	10.23	11.91	10.41	13.33	11.81	12.55	17.11	14.12	15.08	15.24	13.42	14.83	Conserved gene of unknown function [Source:PGSC_GENE%3BAcc:PGSC0003DMG400000598]	--	--
PGSC0003DMG400000599	10.35	11.12	10.99	9.95	11.23	15.53	24.9	15.09	14.73	19.45	13.62	14.57	19.67	11.97	20.75	12.21	19.75	13.06	DNA-binding protein [Source:PGSC_GENE%3BAcc:PGSC0003DMG400000599]	--	--
PGSC0003DMG400000600	36.6	38.97	39.79	33.28	32.07	40.19	48.78	48.09	49.91	50.52	41.96	45.38	73.01	46.74	65.21	45.72	59.98	49.24	Protein HVA22 [Source:PGSC_GENE%3BAcc:PGSC0003DMG400000600]	--	C3H
PGSC0003DMG400000601	1.06	0.86	1.1	0.8	0.91	0.63	0.98	1.66	1.15	1	1	1.17	0.35	0.69	0.94	0.94	0.8	1.16	ZR1 protein [Source:PGSC_GENE%3BAcc:PGSC0003DMG400000601]	ko04120: Ubiquitin mediated proteolysis	--
PGSC0003DMG400000602	14.65	14.3	13.86	14.35	15.48	10.47	5.39	7.22	7.88	6.01	7.94	7.49	8.58	8.96	8.21	8.36	8.41	8.36	Conserved gene of unknown function [Source:PGSC_GENE%3BAcc:PGSC0003DMG400000602]	ko03008: Ribosome biogenesis in eukaryotes	--
PGSC0003DMG400000607	12.21	10.72	12.5	9.95	9.55	13.62	27.39	23.79	19.63	25.35	22.47	24.59	55.38	24.77	38.27	27.45	43.29	29.47	Conserved gene of unknown function [Source:PGSC_GENE%3BAcc:PGSC0003DMG400000607]	ko00520: Amino sugar and nucleotide sugar metabolism	--
PGSC0003DMG400000608	4.62	5.48	6.07	6.34	5.72	3.67	1.97	3.45	3.65	3.84	4.38	4.21	4.14	3.6	4.48	3.57	2.96	3.5	Polygalacturonase [Source:PGSC_GENE%3BAcc:PGSC0003DMG400000608]	ko00040: Pentose and glucuronate interconversions; ko01100: Metabolic pathways	--
PGSC0003DMG400000612	3.43	3.29	3.8	4.09	3.73	2.71	3.86	5.1	4.26	4.15	4.41	4.07	9.91	7.4	5.75	6.5	6.49	5.87	AP2 domain-containing protein AP29 [Source:PGSC_GENE%3BAcc:PGSC0003DMG400000612]	--	--
PGSC0003DMG400000613	4.58	4.87	4.4	6.56	4.91	6.7	0.77	2.15	1.92	2.57	2.79	2.86	2.77	1.95	2.75	1.96	2.25	2.41	Nucleic acid binding protein [Source:PGSC_GENE%3BAcc:PGSC0003DMG400000613]	--	--
PGSC0003DMG400000615	2.46	2.62	2.23	1.63	1.76	2.73	1.32	1.37	1.43	1.04	0.55	0.44	5.62	2.66	5.24	3.97	6.74	4.76	Conserved gene of unknown function [Source:PGSC_GENE%3BAcc:PGSC0003DMG400000615]	--	--
PGSC0003DMG400000616	3.21	3.12	3.58	2.37	3.14	3.44	2.42	3.3	1.88	1.9	1.54	1.34	3.5	0.7	3.01	0.76	2.3	1.34	Conserved gene of unknown function [Source:PGSC_GENE%3BAcc:PGSC0003DMG400000616]	--	--
PGSC0003DMG400000618	266.16	272.55	274.65	313.85	308.5	234.27	125.88	161.23	158.03	153.77	168.97	166.11	141.13	125.94	116.08	152.48	154.19	147.42	Conserved gene of unknown function [Source:PGSC_GENE%3BAcc:PGSC0003DMG400000618]	--	--
PGSC0003DMG400000619	3.73	2.56	2.35	2.92	2.84	3.29	20.36	14.54	14.1	14.93	12.66	13.17	32.08	21.12	33.74	25.91	26.81	28.29	Nucleosome-binding protein [Source:PGSC_GENE%3BAcc:PGSC0003DMG400000619]	--	--
PGSC0003DMG400000623	28.53	31.88	30.85	27.42	28.47	26.73	22.24	23.69	22.24	23.69	22.46	21.72	48.1	36.33	35.02	35.26	47.16	34.5	Conserved gene of unknown function [Source:PGSC_GENE%3BAcc:PGSC0003DMG400000623]	--	--
PGSC0003DMG400000625	36.26	35.38	36.07	36.85	35.81	34.31	24.19	26.93	28.66	26.15	28.47	30.5	47.77	46.32	44.96	44.21	41.54	42.77	Signal recognition particle 54 kDa protein 1 [Source:PGSC_GENE%3BAcc:PGSC0003DMG400000625]	ko03060: Protein export	--
PGSC0003DMG400000627	0.85	1.12	1.14	0.34	0.68	0.99	0.77	0.55	0.68	0.55	0.21	0.5	2.59	0.56	0.91	0.17	0.19	0.21	AtEB1b [Source:PGSC_GENE%3BAcc:PGSC0003DMG400000627]	--	--
PGSC0003DMG400000628	3.37	2.63	3.1	0.05	0	0.13	40.08	26.08	22.89	9.04	3.77	9.05	0.45	0.47	1.76	0.03	0.23	0.12	Late embryogenesis abundant protein [Source:PGSC_GENE%3BAcc:PGSC0003DMG400000628]	--	--
PGSC0003DMG400000631	74.35	74.69	77.64	69.54	66.22	79.16	27.56	18.92	18.69	24.04	16.22	19.73	19.33	17.46	17.73	20.49	26.35	22.76	Lactoylglutathione lyase [Source:PGSC_GENE%3BAcc:PGSC0003DMG400000631]	--	--
PGSC0003DMG400000632	3.75	3.35	3.55	3.25	3.87	1.56	0.97	2.15	2.28	1.83	2.09	2.11	2.34	2.97	1.75	2.4	2.07	3.17	Pentatricopeptide repeat-containing protein [Source:PGSC_GENE%3BAcc:PGSC0003DMG400000632]	--	--
PGSC0003DMG400000634	47.28	43.03	38.02	49.7	47.81	58.88	64.11	57.77	57.49	53.99	55.93	57.41	60.68	99.12	81.38	101.01	126.33	106.81	CAPIP2 [Source:PGSC_GENE%3BAcc:PGSC0003DMG400000634]	--	--
PGSC0003DMG400000635	7.33	7.36	7.4	6.23	6.33	10.23	11.26	9.25	8.11	8.37	7.77	7.49	7.97	9.64	15.16	9.5	17.2	10.7	Longin [Source:PGSC_GENE%3BAcc:PGSC0003DMG400000635]	--	--
PGSC0003DMG400000636	0	0.04	0	0	0	0	4.77	2.67	1.92	2.39	1.09	1.46	0.85	0.31	0.4	0.92	0.77	0.65	AP2 transcription factor [Source:PGSC_GENE%3BAcc:PGSC0003DMG400000636]	ko04626: Plant-pathogen interaction	AP2/ERF-ERF
PGSC0003DMG400000637	11.38	10.31	12.45	6.87	7.09	12.54	13.09	10.65	8.53	10.27	7.45	7.97	6.32	2.38	5.49	1.44	3.99	2.03	GTP binding protein [Source:PGSC_GENE%3BAcc:PGSC0003DMG400000637]	ko03013: RNA transport	--
PGSC0003DMG400000638	1.07	0.92	2.05	0.43	0.63	1.86	1.68	0.25	0.47	0.61	0.55	0.4	7.94	4.11	7.43	1.03	4.95	0.91	Histidine-containing phosphotransfer protein [Source:PGSC_GENE%3BAcc:PGSC0003DMG400000638]	ko04075: Plant hormone signal transduction	--
PGSC0003DMG400000640	13.41	12.9	14.24	10.38	11.11	12.78	11.92	10.81	8.68	10.71	8.03	10.2	14.37	10.3	12.15	6.24	7.52	7.18	Conserved gene of unknown function [Source:PGSC_GENE%3BAcc:PGSC0003DMG400000640]	--	--
PGSC0003DMG400000642	21.84	23.07	22.96	23.93	24.82	20.11	11.57	14.14	15.22	15.84	16.91	16.49	43.89	36.02	27.41	32.95	32.7	31.48	ATP binding protein [Source:PGSC_GENE%3BAcc:PGSC0003DMG400000642]	--	--
PGSC0003DMG400000643	6.22	4.76	5.25	4.84	5.42	8.55	7.81	9.44	8.85	10.78	8.27	9.74	6.55	5.36	6.01	5.17	6.86	6.26	Conserved gene of unknown function [Source:PGSC_GENE%3BAcc:PGSC0003DMG400000643]	--	--
PGSC0003DMG400000644	15.72	15.85	16.28	16.25	15.51	10.88	16.51	17.14	17.29	16.21	18.36	17.99	80.66	77.46	48.04	98.16	66.49	83.04	Phox domain-containing protein [Source:PGSC_GENE%3BAcc:PGSC0003DMG400000644]	--	--
PGSC0003DMG400000652	18.84	20.45	19.26	19.88	17.6	17.27	14.9	18.08	18.2	15.33	17.69	16.26	21.01	18.17	15.84	16.13	12.65	15.73	Serine/threonine protein kinase [Source:PGSC_GENE%3BAcc:PGSC0003DMG400000652]	--	--
PGSC0003DMG400000653	62.51	69.89	65.2	57.45	57.48	63.87	40.24	36.69	33.93	35.89	31.05	31.32	103.8	75.69	85.72	59.78	65.51	65.46	Agmatine deiminase [Source:PGSC_GENE%3BAcc:PGSC0003DMG400000653]	ko00330: Arginine and proline metabolism; ko01100: Metabolic pathways	--
PGSC0003DMG400000654	101.55	105.43	102.05	121.78	119.61	165.79	72.52	81.42	75.83	82	80.88	83.15	91.95	57.05	65.55	60.02	100.97	68.91	H/ACA ribonucleoprotein complex subunit [Source:PGSC_GENE%3BAcc:PGSC0003DMG400000654]	ko03008: Ribosome biogenesis in eukaryotes	--
PGSC0003DMG400000655	3.2	3.01	2.72	2.74	2.51	1.91	4.37	6.15	5.57	4.94	5.78	5.33	18.75	15.51	18.15	24.36	11.3	24.78	Serine/threonine-protein phosphatase 7 long form homolog [Source:PGSC_GENE%3BAcc:PGSC0003DMG400000655]	ko00520: Amino sugar and nucleotide sugar metabolism; ko01100: Metabolic pathways	--
PGSC0003DMG400000660	1.73	1.73	2.32	1.54	2.02	2.55	1.81	1.6	0.94	1.38	0.61	0.95	1.62	1.09	3.33	0.93	2.1	1.22	Triacylglycerol lipase 2 [Source:PGSC_GENE%3BAcc:PGSC0003DMG400000660]	ko00100: Steroid biosynthesis	--
PGSC0003DMG400000661	72.83	78.13	75.32	81.4	78.37	84.33	81.72	84.48	86.68	88.21	84.91	85.95	58.31	53.32	54.71	46.83	51.27	47.15	Protein disulfide isomerase family [Source:PGSC_GENE%3BAcc:PGSC0003DMG400000661]	ko04141: Protein processing in endoplasmic reticulum	--
PGSC0003DMG400000662	3.09	3.15	2.86	3.06	2.93	1.72	1.25	2.2	2.43	2.19	2.08	2.18	1.55	1.99	1.51	1.7	0.45	1.51	Dual specificity protein phosphatase [Source:PGSC_GENE%3BAcc:PGSC0003DMG400000662]	--	--
PGSC0003DMG400000663	14.13	14.35	14.16	13.89	12.6	12.31	8.25	8.63	8.83	7.45	8.86	7.83	9.41	8.34	10.45	7.02	4.12	8.01	Ubiquitin-protein ligase [Source:PGSC_GENE%3BAcc:PGSC0003DMG400000663]	--	--
PGSC0003DMG400000664	1.87	2.13	1.98	0.96	1.34	0.75	0.43	0.6	0.55	0.71	0.7	0.74	0.5	0.11	0	0.05	0.01	0.07	Clathrin assembly protein [Source:PGSC_GENE%3BAcc:PGSC0003DMG400000664]	--	--
PGSC0003DMG400000665	233.58	211.38	211.86	216.42	216.76	311.24	383.74	393.97	346.44	368.29	353.88	390.99	762.06	309.13	503.03	459.41	1009.35	508.14	SUMO [Source:PGSC_GENE%3BAcc:PGSC0003DMG400000665]	--	--
PGSC0003DMG400000670	66.47	67.48	64.22	60.59	61.2	72.87	52.52	63.09	60.54	57.61	61.63	61.53	49.36	54.08	51.42	56.37	51.45	55.3	Phosphatase Psc923 [Source:PGSC_GENE%3BAcc:PGSC0003DMG400000670]	ko04141: Protein processing in endoplasmic reticulum	--
PGSC0003DMG400000672	3.35	3.78	3.5	4.57	4.65	3.56	4.39	4.18	3.66	4.22	3	3.42	2.23	1.24	2.08	1.03	1.25	1.39	PTAC18 [Source:PGSC_GENE%3BAcc:PGSC0003DMG400000672]	--	--
PGSC0003DMG400000673	1.9	2.03	1.7	2.22	2.23	0.9	1.74	1.99	2.05	1.62	1.96	1.9	2.34	1.88	2.34	1.57	2.04	1.99	Phd finger transcription factor [Source:PGSC_GENE%3BAcc:PGSC0003DMG400000673]	ko03040: Spliceosome; ko04141: Protein processing in endoplasmic reticulum; ko04144: Endocytosis	PHD
PGSC0003DMG400000675	6.1	5.67	5.31	6.54	6.4	4.98	4.8	6.32	5.18	4.94	5.46	5.91	11.79	4.12	5.58	3.86	5.13	4.34	Dicer-1 [Source:PGSC_GENE%3BAcc:PGSC0003DMG400000675]	--	--
PGSC0003DMG400000676	26.24	28.45	28.38	31.52	29.45	33.89	12.28	8.71	8.5	9.14	6.31	8.74	15.48	10.65	13.02	6.55	12.93	9.01	Ribonuclease 3 3 [Source:PGSC_GENE%3BAcc:PGSC0003DMG400000676]	--	--
PGSC0003DMG400000678	7476.33	7171.08	7099.9	7342.27	7294.68	9362.01	19494.6	16551.1	15917.9	15310.5	13941.6	14101.4	15870	31928.1	31958.5	23564.7	26642.2	26276	Metallocarboxypeptidase inhibitor [Source:PGSC_GENE%3BAcc:PGSC0003DMG400000678]	--	--
PGSC0003DMG400000681	12.52	12.68	13.03	12.4	10.88	11.31	10.35	9.74	10.86	10.88	10.79	10.91	13.57	12.73	11.39	13.75	13.44	13.8	AP2 domain class transcription factor [Source:PGSC_GENE%3BAcc:PGSC0003DMG400000681]	--	AP2/ERF-ERF
PGSC0003DMG400000682	41.11	40.11	41.18	38.97	38.63	28	24.16	27.09	30.87	27.23	36.14	33.73	36.25	53.42	34.5	55.65	41.62	51.65	Cleavage and polyadenylation specificity factor subunit 3-I [Source:PGSC_GENE%3BAcc:PGSC0003DMG400000682]	ko03015: mRNA surveillance pathway	--
PGSC0003DMG400000689	127.17	127.42	126.61	90.29	88.59	87.31	51.31	50.43	54.32	52.7	54.92	48.86	14.02	13.05	13.6	7.44	5.67	8.55	Glucan endo-1%2C3-beta-glucosidase [Source:PGSC_GENE%3BAcc:PGSC0003DMG400000689]	ko00500: Starch and sucrose metabolism; ko01100: Metabolic pathways	--
PGSC0003DMG400000690	6.29	6.61	6.99	5.74	5.91	3.28	8.71	9.95	11.67	9.06	12.18	9.74	9.7	9.48	8.25	9.33	4.28	9.11	Conserved gene of unknown function [Source:PGSC_GENE%3BAcc:PGSC0003DMG400000690]	--	--
PGSC0003DMG400000691	3.25	3.08	3.55	2.16	3.02	4.04	2.99	1.79	1.56	1.24	0.71	0.94	7.85	2.65	5.3	1.22	1.21	1.37	Nucleobase ascorbate transporter [Source:PGSC_GENE%3BAcc:PGSC0003DMG400000691]	--	--
PGSC0003DMG400000695	7.84	8.31	7.73	8.3	8.42	6.02	5.81	4.96	6.04	4.71	6.34	5.67	4.61	6.21	5.37	5.18	5.31	5.37	Protein phosphatase 2a%2C regulatory subunit [Source:PGSC_GENE%3BAcc:PGSC0003DMG400000695]	ko03015: mRNA surveillance pathway	--
PGSC0003DMG400000696	1.74	1.77	1.92	2.48	1.95	2.49	3.34	1.58	1.65	1.72	1.04	2.05	3.66	1.32	1.57	1.54	2.18	1.75	Conserved gene of unknown function [Source:PGSC_GENE%3BAcc:PGSC0003DMG400000696]	--	--
PGSC0003DMG400000702	28.82	29.63	28.67	28.37	28.35	17.9	17.77	21.37	23.22	19.41	27.53	24.77	40.96	42.79	30.08	44.13	23.79	39.75	Transcription regulatory protein SWI3 [Source:PGSC_GENE%3BAcc:PGSC0003DMG400000702]	--	--
PGSC0003DMG400000704	110.06	113.74	112.66	113.13	110.03	81.95	48.58	57.66	63.64	54.94	66.31	62.26	62.73	84	65.89	74.8	45.82	69.82	Coatomer gamma subunit [Source:PGSC_GENE%3BAcc:PGSC0003DMG400000704]	--	--
PGSC0003DMG400000706	8.67	9.66	8.9	10	9.64	6.82	7.62	14.27	14.88	13.46	17.91	16.21	30.83	32.4	23.28	42.04	30.38	39.14	Conserved gene of unknown function [Source:PGSC_GENE%3BAcc:PGSC0003DMG400000706]	--	--
PGSC0003DMG400000707	3.21	3.1	3.23	3.37	2.52	1.98	3.49	2.66	2.12	2.08	2.45	2.27	4.83	3.41	4.67	3.69	4.8	3.34	AP-3 complex subunit sigma [Source:PGSC_GENE%3BAcc:PGSC0003DMG400000707]	--	--
PGSC0003DMG400000708	4177.8	3419.7	2932.29	3934.54	3849.7	4539.36	3556.61	4402.57	3950.35	4010.24	3573.46	3595.08	7143.7	5222.49	6589.76	5409.56	6829.04	5965.01	Glycine-rich RNA binding protein [Source:PGSC_GENE%3BAcc:PGSC0003DMG400000708]	--	--
PGSC0003DMG400000711	1.28	1.38	1.3	1.06	1.27	1.55	0.73	0.29	0.35	0.48	0.35	0.38	2.33	1.17	1.54	0.5	0.93	0.82	Basic helix-loop-helix protein BHLH7 [Source:PGSC_GENE%3BAcc:PGSC0003DMG400000711]	ko04626: Plant-pathogen interaction	bHLH
PGSC0003DMG400000713	2.96	3.21	2.71	2.82	2.59	1.77	1.36	2.59	1.76	1.91	1.99	2.15	4.18	2.02	2.59	2.59	2.33	2.08	Nitrate and chloride transporter [Source:PGSC_GENE%3BAcc:PGSC0003DMG400000713]	--	--
PGSC0003DMG400000714	15.99	14.95	15.41	14.61	12.53	9.83	6.94	8.22	8.11	7.86	8.69	8.58	11.66	10.6	10.51	9.65	7.64	10.7	Isoform 2 of F-box protein [Source:PGSC_GENE%3BAcc:PGSC0003DMG400000714]	--	--
PGSC0003DMG400000715	2.83	2.26	1.72	1.12	1.12	1.36	0	0.9	1.64	1.48	1.11	1.01	0.85	2.85	3.8	1.94	1.61	1.09	Conserved gene of unknown function [Source:PGSC_GENE%3BAcc:PGSC0003DMG400000715]	--	--
PGSC0003DMG400000716	0.97	1.13	1.13	0.36	0.91	1.08	1.69	0.86	1.02	1.38	1.08	1.11	2.42	0.86	1.15	0.57	1.24	0.6	Conserved gene of unknown function [Source:PGSC_GENE%3BAcc:PGSC0003DMG400000716]	--	--
PGSC0003DMG400000717	3.83	4.27	4.13	2.52	3.88	8.01	16.73	9.2	6.94	5.84	4.4	5.89	14.28	7.71	14.45	4.9	6.99	5.99	Conserved gene of unknown function [Source:PGSC_GENE%3BAcc:PGSC0003DMG400000717]	--	--
PGSC0003DMG400000718	5.75	7.27	7.28	5.34	4.64	8.6	18.07	10.16	7.94	8.17	5.25	7.29	34.18	13.33	26.62	7.29	13.92	11.09	Conserved gene of unknown function [Source:PGSC_GENE%3BAcc:PGSC0003DMG400000718]	--	--
PGSC0003DMG400000720	98.68	106.02	99.79	108.6	108.07	116.54	90.82	107.77	106.65	107.36	96.54	103.53	145.73	106.65	118.1	109	147.83	113.33	GTP-binding protein [Source:PGSC_GENE%3BAcc:PGSC0003DMG400000720]	ko04144: Endocytosis; ko04145: Phagosome	--
PGSC0003DMG400000723	5.06	5.12	5.79	4.91	6.37	4.05	3.23	3.47	4.09	4.44	3.94	4.14	2.2	3.7	4	3.72	2.61	4.22	Adenylyl cyclase-associated protein [Source:PGSC_GENE%3BAcc:PGSC0003DMG400000723]	--	--
PGSC0003DMG400000724	10.83	11.33	12.18	15.58	15.26	13.56	5.78	8.13	7.26	7.93	8.44	8.83	15.94	9.3	10.56	10.42	6.51	10.78	Serine/threonine-protein kinase PBS1 [Source:PGSC_GENE%3BAcc:PGSC0003DMG400000724]	--	--
PGSC0003DMG400000725	7.43	7.44	8.34	6.21	7.33	6.01	1.88	1.88	1.65	1.46	2.24	2.05	12.44	4.42	5.29	11.81	12.73	12.18	2-hydroxyacid dehydrogenase [Source:PGSC_GENE%3BAcc:PGSC0003DMG400000725]	--	--
PGSC0003DMG400000726	46.95	48.1	45.12	44.42	44.58	40.43	30.15	27.68	27.69	28.8	27.3	28.03	51.75	38.73	40.18	40.87	57.7	40.97	NADH:ubiquinone oxidoreductase [Source:PGSC_GENE%3BAcc:PGSC0003DMG400000726]	ko00190: Oxidative phosphorylation; ko01100: Metabolic pathways	--
PGSC0003DMG400000727	3.68	4.19	4.55	4.07	4.05	3.1	4.07	3.73	3.55	3.18	4.15	3.61	4.1	2.9	3.49	3.12	2.65	2.93	EMB2219 [Source:PGSC_GENE%3BAcc:PGSC0003DMG400000727]	--	mTERF
PGSC0003DMG400000728	3.04	3.26	2.64	3.1	2.93	2.65	1.08	2.17	2	1.67	2.2	2.07	2.08	2.73	3.28	2.36	1.74	2.37	Lrr receptor protein kinase [Source:PGSC_GENE%3BAcc:PGSC0003DMG400000728]	ko04626: Plant-pathogen interaction	--
PGSC0003DMG400000729	2.77	2.62	1.82	3.98	3.86	3.77	4.84	1.22	1.67	1.65	1.11	1.22	4.55	0.65	1.03	0.52	1.91	0.9	Conserved gene of unknown function [Source:PGSC_GENE%3BAcc:PGSC0003DMG400000729]	--	--
PGSC0003DMG400000731	4.67	4.24	5.73	3.76	3.56	5.12	4.29	1.8	2.62	2.27	2.23	2.76	5.01	3.39	4.61	3.97	5.15	3.32	Response to dessication RD2 [Source:PGSC_GENE%3BAcc:PGSC0003DMG400000731]	--	--
PGSC0003DMG400000733	2.02	2.51	2.54	0.84	0.94	1.76	0.39	0.39	1.03	0.61	0.25	0.53	2.27	0.44	0.68	0.27	0.2	0.32	Syntaxin [Source:PGSC_GENE%3BAcc:PGSC0003DMG400000733]	ko04130: SNARE interactions in vesicular transport	--
PGSC0003DMG400000734	47.04	50.57	50.28	48.74	48.73	61.33	72.01	54.32	45.85	48.08	40.02	42.99	46.8	26.57	35.82	23.44	34.9	24.03	Protein RER1B [Source:PGSC_GENE%3BAcc:PGSC0003DMG400000734]	--	--
PGSC0003DMG400000735	2388.34	2397.57	2417.9	2384.5	2395.58	1681.65	834.64	1207.25	1333.89	1159.77	1433.46	1318.15	1143.53	1119.5	828.22	1275.6	861.64	1138.46	Glucose-1-phosphate adenylyltransferase [Source:PGSC_GENE%3BAcc:PGSC0003DMG400000735]	ko00500: Starch and sucrose metabolism; ko00520: Amino sugar and nucleotide sugar metabolism; ko01100: Metabolic pathways; ko01110: Biosynthesis of secondary metabolites	--
PGSC0003DMG400000736	40.8	41.68	41.98	39.76	37.97	31.83	24.52	27.45	30.48	27.18	30.03	28.59	19.62	21.77	19.17	21.11	17.75	19.04	Bifunctional dihydrofolate reductase-thymidylate synthase [Source:PGSC_GENE%3BAcc:PGSC0003DMG400000736]	ko00240: Pyrimidine metabolism; ko00670: One carbon pool by folate; ko00790: Folate biosynthesis; ko01100: Metabolic pathways; ko01240: Biosynthesis of cofactors	--
PGSC0003DMG400000737	110.84	113.4	113.96	101.12	100.57	98.02	63.84	93.11	97.57	87.63	108.38	100.6	57.63	85.35	58.68	70.67	49.44	64.73	Diaminopimelate decarboxylase 1%2C chloroplastic [Source:PGSC_GENE%3BAcc:PGSC0003DMG400000737]	ko00300: Lysine biosynthesis; ko01100: Metabolic pathways; ko01110: Biosynthesis of secondary metabolites; ko01230: Biosynthesis of amino acids	--
PGSC0003DMG400000738	29.58	29.29	28.48	33.76	33.59	21.27	14.77	21.35	21.83	22.3	28.59	26.88	36.44	33.02	27.51	41.04	29.44	37.49	Phosphatidylinositol transporter [Source:PGSC_GENE%3BAcc:PGSC0003DMG400000738]	ko00970: Aminoacyl-tRNA biosynthesis; ko01100: Metabolic pathways	--
PGSC0003DMG400000739	0.04	0	0	0	0.09	0	0.53	0.31	0.04	0.18	0.16	0.08	3.17	0.46	0.34	0.18	0.42	0.47	Conserved gene of unknown function [Source:PGSC_GENE%3BAcc:PGSC0003DMG400000739]	--	--
PGSC0003DMG400000740	7.72	8.18	6.72	8.07	8.99	15.57	14.49	6.14	6.69	8.45	5.03	5.73	17.23	5.01	11.12	6.16	10.44	6.05	Cyclic nucleotide-gated ion channel [Source:PGSC_GENE%3BAcc:PGSC0003DMG400000740]	ko04626: Plant-pathogen interaction	--
PGSC0003DMG400000750	4.05	3.75	3.69	4.6	5.59	2.99	2.66	4.54	4.22	4.2	4.72	4.47	5.03	4.14	2.57	4.28	4.16	3.85	SWIB/MDM2 domain containing protein [Source:PGSC_GENE%3BAcc:PGSC0003DMG400000750]	--	SWI/SNF-BAF60b
PGSC0003DMG400000753	3.26	3.73	3.27	2.51	3.36	3.6	4.42	4.83	3.83	3.53	4	3.86	8.46	5.68	5.75	5.07	5.72	5.03	Phosphoglycerate mutase [Source:PGSC_GENE%3BAcc:PGSC0003DMG400000753]	ko00010: Glycolysis / Gluconeogenesis; ko00260: Glycine, serine and threonine metabolism; ko01100: Metabolic pathways; ko01110: Biosynthesis of secondary metabolites; ko01200: Carbon metabolism; ko01230: Biosynthesis of amino acids	--
PGSC0003DMG400000757	0.67	1.56	1.03	0.07	0.15	0.16	0	0.1	0.07	0.29	0.27	0.14	0	0.24	0.29	0.33	0.39	0.28	Salicylic acid-binding protein 2 [Source:PGSC_GENE%3BAcc:PGSC0003DMG400000757]	ko00460: Cyanoamino acid metabolism; ko01100: Metabolic pathways; ko01110: Biosynthesis of secondary metabolites	--
PGSC0003DMG400000758	13.09	13.24	13.63	9.02	7.73	8.77	10.9	8.42	8.74	7.97	7.85	8.75	15.88	9.52	10.66	6.89	6.5	6.79	Geraniol 10-hydroxylase [Source:PGSC_GENE%3BAcc:PGSC0003DMG400000758]	--	--
PGSC0003DMG400000759	4.67	5.15	4.64	3.58	3.23	1.66	3.21	4.42	4.56	3.52	4.19	4.35	3.32	3.59	3.73	3.95	2.71	3.9	Geraniol 10-hydroxylase [Source:PGSC_GENE%3BAcc:PGSC0003DMG400000759]	--	--
PGSC0003DMG400000761	2.73	2.64	2.22	3.34	3.26	3.08	1.05	1.47	1.31	1.44	1.16	1.7	1.2	1.49	1.54	1.54	1	1.29	Multicopper oxidase [Source:PGSC_GENE%3BAcc:PGSC0003DMG400000761]	--	--
PGSC0003DMG400000769	1.22	0.38	1.45	0.55	0.16	0.15	1.05	0.31	0.52	0.13	1.11	0.14	0	1.6	0.3	1.17	1.23	1.45	Gene of unknown function [Source:PGSC_GENE%3BAcc:PGSC0003DMG400000769]	--	--
PGSC0003DMG400000774	11.48	10.98	10.67	11.09	9.94	15.62	8.69	8.25	7.8	8.62	8.21	8.73	4.52	6.11	8.6	6.25	5.74	6.23	RNA-binding protein [Source:PGSC_GENE%3BAcc:PGSC0003DMG400000774]	--	--
PGSC0003DMG400000776	20.68	20.4	21.84	92.09	98.95	57.92	30.99	25.42	26.8	25.6	49.05	44.93	66.9	135.22	105.94	74.5	22.02	78.43	Extensin (ext) [Source:PGSC_GENE%3BAcc:PGSC0003DMG400000776]	--	--
PGSC0003DMG400000783	2.02	1.66	1.96	2	2.4	2.57	25.05	15.82	16.4	15.13	21.85	24.24	85.71	88.59	97.59	67.1	43.39	76.29	Extensin [Source:PGSC_GENE%3BAcc:PGSC0003DMG400000783]	--	--
PGSC0003DMG400000785	71.27	69.71	72.24	76.17	74.43	48.27	52.78	89.04	90.62	83.18	116.64	106.92	70.06	62.89	45.01	85.23	51.75	76.3	Histidine decarboxylase [Source:PGSC_GENE%3BAcc:PGSC0003DMG400000785]	ko00564: Glycerophospholipid metabolism	--
PGSC0003DMG400000791	0.53	0.5	0.59	0.5	0.72	0.33	1.2	0.55	0.44	0.36	0.46	0.45	1.74	2.11	2.81	2.85	3.72	2.81	Photoperiod responsive protein [Source:PGSC_GENE%3BAcc:PGSC0003DMG400000791]	ko04120: Ubiquitin mediated proteolysis	--
PGSC0003DMG400000792	10.11	10.16	9.75	8.92	8.33	6.36	4.75	5.17	5.8	5.58	5.74	5.23	8.5	9.94	7.18	7.98	4.12	7.44	Ran GTPase binding protein [Source:PGSC_GENE%3BAcc:PGSC0003DMG400000792]	ko04120: Ubiquitin mediated proteolysis	--
PGSC0003DMG400000794	1.26	0.8	1.11	0.75	1.45	0.95	0.3	0.24	0.51	0.63	1.16	0.43	0	0.35	0.23	1.74	0	0.77	Extensin (ext) [Source:PGSC_GENE%3BAcc:PGSC0003DMG400000794]	--	--
PGSC0003DMG400000797	18.5	16.35	15.8	16.81	17.62	12.95	16.08	19.57	21.4	21.2	23.83	24.61	21.58	29.27	22.51	29.42	18.92	28.59	F-box family protein [Source:PGSC_GENE%3BAcc:PGSC0003DMG400000797]	--	--
PGSC0003DMG400000799	8.52	9.32	8.22	8.29	9.33	12.42	12.32	10.95	11.83	10.39	9.93	10.09	20.59	14.76	15.69	17.98	13.29	20.3	BZIP transcriptional activator RSG [Source:PGSC_GENE%3BAcc:PGSC0003DMG400000799]	ko04016: MAPK signaling pathway - plant	bZIP
PGSC0003DMG400000800	1.8	0.94	0.79	0.77	0.52	0.16	0	0.63	0.44	0.42	0.41	0.62	0	1.24	0.88	1.14	0	1.92	Conserved gene of unknown function [Source:PGSC_GENE%3BAcc:PGSC0003DMG400000800]	--	--
PGSC0003DMG400000802	111.96	108.73	106.73	104.77	103	74.48	62.59	88.23	96.62	84.93	102.35	101.58	72.91	98.91	78.4	94.44	55.58	89.41	Conserved gene of unknown function [Source:PGSC_GENE%3BAcc:PGSC0003DMG400000802]	--	--
PGSC0003DMG400000803	16.75	17.18	16.49	19.3	18.69	26.72	13.34	13.61	13.24	17.34	15.23	16.39	3.84	4.3	8.14	3.63	4.84	4.22	Cytochrome B561 family protein [Source:PGSC_GENE%3BAcc:PGSC0003DMG400000803]	--	--
PGSC0003DMG400000804	11.1	12.25	11.5	11.24	10.27	8.18	6.38	8.08	7.45	6.84	7.46	6.95	16.86	10.63	11.41	10.37	9.19	10.48	Conserved gene of unknown function [Source:PGSC_GENE%3BAcc:PGSC0003DMG400000804]	--	--
PGSC0003DMG400000805	4.51	4.82	4.71	5.2	4.51	2.14	0.73	2.8	2.48	2.13	4.04	2.97	1.59	3.18	2.04	3.21	1.38	2.9	CHUP1 (CHLOROPLAST UNUSUAL POSITIONING 1) [Source:PGSC_GENE%3BAcc:PGSC0003DMG400000805]	--	--
PGSC0003DMG400000806	19.27	18.72	16.63	19.43	19.43	26.63	32.86	29.8	28.37	31.27	25.55	28.79	21.93	22.74	33.04	22.82	33.89	23.61	Coiled-coil domain-containing protein [Source:PGSC_GENE%3BAcc:PGSC0003DMG400000806]	--	--
PGSC0003DMG400000807	19.13	18.07	17.99	10.81	9.67	9.77	1.97	1.9	1.79	2.29	1.8	2.04	0.45	1.5	1.05	0.42	0.84	0.49	Basic 7S globulin 2 small subunit [Source:PGSC_GENE%3BAcc:PGSC0003DMG400000807]	--	--
PGSC0003DMG400000808	8.21	8.57	8.55	8.68	8.4	4.83	3.94	6.15	5.54	5.58	6.56	5.84	6.53	8.2	8.77	10.08	6.41	9.95	Zinc finger family protein [Source:PGSC_GENE%3BAcc:PGSC0003DMG400000808]	--	--
PGSC0003DMG400000809	23.54	25.92	24.47	22.54	22.71	20.02	16.59	16.73	16.42	15.8	15.12	17.53	21.31	23.68	26.75	25	23.64	22.65	NAC domain protein [Source:PGSC_GENE%3BAcc:PGSC0003DMG400000809]	--	NAC
PGSC0003DMG400000810	22.77	23.32	23.26	23.39	24.26	17.65	11.03	11.86	14.23	13.62	15.11	14.47	20.31	15.14	17.22	13.41	10.5	14.09	Serine-threonine protein kinase%2C plant-type [Source:PGSC_GENE%3BAcc:PGSC0003DMG400000810]	ko04016: MAPK signaling pathway - plant; ko04626: Plant-pathogen interaction	--
PGSC0003DMG400000811	0.26	0.12	0.04	0.7	1.01	0.57	0.23	0.15	0.15	0.27	0.34	0.42	2.01	2.42	1.78	2.41	1.1	1.83	RAV transcription factor [Source:PGSC_GENE%3BAcc:PGSC0003DMG400000811]	--	AP2/ERF-RAV
PGSC0003DMG400000812	5.28	5.08	4.89	4.47	5.09	3.69	6.33	5.47	6.61	6.08	6.12	5.78	4.11	5.17	3.56	6.22	4.43	5.28	Methionine aminopeptidase [Source:PGSC_GENE%3BAcc:PGSC0003DMG400000812]	--	--
PGSC0003DMG400000813	1.07	1.07	0.98	1	1.13	0.57	0.55	1.09	1.5	0.84	1.24	0.99	1.38	1.9	0.86	2.17	0.86	1.89	NBS-LRR resistance protein [Source:PGSC_GENE%3BAcc:PGSC0003DMG400000813]	ko04626: Plant-pathogen interaction	--
PGSC0003DMG400000815	1.15	1.13	0.99	1.53	2.01	0.76	0.52	0.71	0.81	0.73	0.94	1.31	2.65	4.11	1.45	4.44	1.29	4.64	NBS-coding resistance gene analog [Source:PGSC_GENE%3BAcc:PGSC0003DMG400000815]	ko04626: Plant-pathogen interaction	--
PGSC0003DMG400000816	0.94	0.92	0.93	1.54	1.61	0.58	1.59	2.88	3	2.15	3.22	3.08	3.13	5.61	4.71	5.65	2.82	5.8	Tospovirus resistance protein A [Source:PGSC_GENE%3BAcc:PGSC0003DMG400000816]	ko04626: Plant-pathogen interaction	--
PGSC0003DMG400000818	6.94	7.33	7.39	5.41	5.82	9.48	7.02	4.21	3.29	3.83	2.31	3.15	2.08	1.76	2.25	1.15	0.92	1.46	Lysine/histidine transporter [Source:PGSC_GENE%3BAcc:PGSC0003DMG400000818]	--	--
PGSC0003DMG400000822	1.02	1.15	1.14	1.09	1.21	0.74	0.6	0.94	1.05	1.02	0.96	0.77	1.66	0.77	1	0.84	0.82	1.04	ATP binding protein [Source:PGSC_GENE%3BAcc:PGSC0003DMG400000822]	--	--
PGSC0003DMG400000823	1.66	1.67	2.5	2.49	2.76	4.25	2.54	1.72	1.67	2.68	1.11	2.36	1.7	0.88	1.01	1.33	1.97	1.61	TCP transcription factor [Source:PGSC_GENE%3BAcc:PGSC0003DMG400000823]	--	TCP
PGSC0003DMG400000824	5.33	4.82	5	0	0	0.1	2.45	1.49	1.51	1.39	1.34	1.61	2.04	1.49	2.52	0.02	0	0.03	DNA binding protein [Source:PGSC_GENE%3BAcc:PGSC0003DMG400000824]	--	bHLH
PGSC0003DMG400000826	16.8	17.27	17.36	15.55	14.72	10.23	10.55	13.75	15.79	15.43	18.8	16.1	18.61	24.12	15.78	23.55	15.77	18.94	Gc-rich sequence DNA-binding factor [Source:PGSC_GENE%3BAcc:PGSC0003DMG400000826]	--	--
PGSC0003DMG400000827	49.82	47.55	44.68	43.98	46.41	44.04	34.73	30.28	30.86	33.64	33.21	34.06	19.02	28.13	27.57	20.18	12.43	22.86	Glycosyltransferase%2C CAZy family GT8 [Source:PGSC_GENE%3BAcc:PGSC0003DMG400000827]	--	--
PGSC0003DMG400000828	1.43	1.26	0.8	1.55	1.3	4.08	9.02	5.83	5.47	4.86	4.86	5.25	11.66	6.93	10.2	5.17	3.79	5.79	DNA binding protein [Source:PGSC_GENE%3BAcc:PGSC0003DMG400000828]	ko04075: Plant hormone signal transduction	GARP-G2-like
PGSC0003DMG400000829	34.1	31.94	28.99	31.77	30.2	38.22	40.65	48.37	43.47	38.48	36.94	37.65	78.17	40.54	49.6	42.02	50.12	40.25	Transmembrane protein TPARL [Source:PGSC_GENE%3BAcc:PGSC0003DMG400000829]	--	--
PGSC0003DMG400000834	3.01	2.06	1.33	2.35	2.82	2.87	3.88	4.17	2.85	3.09	1.82	2.89	5.75	1.29	3.07	2.6	1.95	2.57	Gene of unknown function [Source:PGSC_GENE%3BAcc:PGSC0003DMG400000834]	--	--
PGSC0003DMG400000836	0.58	0.45	0.53	0.56	0.4	0.38	0.92	0.72	0.79	0.66	1.03	0.86	0.51	1.39	0.62	1.14	0.98	1.32	Armadillo repeat-containing protein [Source:PGSC_GENE%3BAcc:PGSC0003DMG400000836]	--	--
PGSC0003DMG400000839	2.28	2.45	2.13	1.77	1.87	2.2	0.61	0.98	0.87	1.05	1.11	1.29	1.22	1.3	1.38	1.41	2.2	1.56	Orcinol O-methyltransferase [Source:PGSC_GENE%3BAcc:PGSC0003DMG400000839]	ko00945: Stilbenoid, diarylheptanoid and gingerol biosynthesis	--
PGSC0003DMG400000840	19.04	20.77	18.73	19.12	19.29	15.62	13.74	11.6	11.38	13.6	12.03	11.55	12.9	13.71	17.7	14.1	9.81	14.59	Hepatocellular carcinoma-associated antigen 59 family protein [Source:PGSC_GENE%3BAcc:PGSC0003DMG400000840]	--	--
PGSC0003DMG400000842	2.08	2.29	3.34	2.84	2.31	3.25	2.59	2.25	1.76	1.93	1.4	1.58	8.33	1.7	2.49	1.59	1.73	1.61	Conserved gene of unknown function [Source:PGSC_GENE%3BAcc:PGSC0003DMG400000842]	--	--
PGSC0003DMG400000843	1.85	1.83	1.91	1.41	2.05	4.38	5.07	2.12	2.6	2.94	1.32	2.43	8.58	3.5	3.73	3.9	4.14	3.37	Conserved gene of unknown function [Source:PGSC_GENE%3BAcc:PGSC0003DMG400000843]	ko00760: Nicotinate and nicotinamide metabolism	--
PGSC0003DMG400000846	1.53	2.14	2.01	2.34	1.83	6.69	4.46	4.77	3.56	3.59	3.95	3.87	13.15	3.06	10.09	2.85	6.31	3.21	Binding protein [Source:PGSC_GENE%3BAcc:PGSC0003DMG400000846]	--	--
PGSC0003DMG400000851	0	0	0	0	0	0	0.22	0.13	0.04	0.04	0.15	0.12	0.94	0.86	0.8	0.79	1.92	1.44	Conserved gene of unknown function [Source:PGSC_GENE%3BAcc:PGSC0003DMG400000851]	ko00945: Stilbenoid, diarylheptanoid and gingerol biosynthesis	--
PGSC0003DMG400000854	2.12	2.7	3.05	3.04	3.13	0.55	0.44	0.78	0.68	0.03	0.67	0.87	0	0.8	0.25	0.83	0	0.69	Conserved gene of unknown function [Source:PGSC_GENE%3BAcc:PGSC0003DMG400000854]	--	--
PGSC0003DMG400000856	14.84	15.63	15.63	15.04	14.55	14.31	10.02	10.57	11.39	10.23	11.24	10.07	16.71	12.86	15.53	14.64	15.37	15.38	Serine/threonine protein kinase [Source:PGSC_GENE%3BAcc:PGSC0003DMG400000856]	--	--
PGSC0003DMG400000861	11.18	12.35	12.12	9.97	11.18	9.32	6.02	7.73	8.02	8.8	8.35	10.13	7.11	9.89	8.95	9.61	6.4	9.39	AMP-activated protein kinase%2C gamma regulatory subunit [Source:PGSC_GENE%3BAcc:PGSC0003DMG400000861]	--	--
PGSC0003DMG400000862	2.94	3.2	3.08	3.63	2.96	3.62	6.02	6.47	6.45	5.45	4.91	5.14	10.58	4.22	6.14	3.11	4.44	3.15	UDP-galactose transporter [Source:PGSC_GENE%3BAcc:PGSC0003DMG400000862]	--	--
PGSC0003DMG400000864	5.97	7.36	6.79	5.64	5.99	4.06	4.21	5.94	7.73	6.25	7.61	7.54	4.99	8.85	4.76	8.73	3.86	9.68	Mitochondrial outer membrane protein porin of 36 kDa [Source:UniProtKB/Swiss-Prot%3BAcc:P42056]	--	--
PGSC0003DMG400000872	2.32	2.69	2.32	1.55	1.87	2.59	6.92	3.12	3.49	3.5	2.9	3.38	5.32	4.25	5.11	3.27	3.53	3.74	Protein kinase APK1B%2C chloroplast [Source:PGSC_GENE%3BAcc:PGSC0003DMG400000872]	--	--
PGSC0003DMG400000874	3.9	3.03	3.58	4.65	3.46	3.72	3.75	3.42	3.03	3.04	3	3.47	3.87	2.1	3.17	2.23	1.3	2.15	Conserved gene of unknown function [Source:PGSC_GENE%3BAcc:PGSC0003DMG400000874]	--	--
PGSC0003DMG400000875	13.03	11.96	12.73	13.22	12.18	13.29	13.97	13.55	12.92	12.76	13.05	12.56	24.4	14.28	15.31	16.37	20.3	16.18	Peptidyl-prolyl cis-trans isomerase cyclophilin-type family protein [Source:PGSC_GENE%3BAcc:PGSC0003DMG400000875]	--	--
PGSC0003DMG400000879	11.89	12.82	13.07	6.21	5.68	8.46	15.2	10.79	10.65	9.98	7.04	8.22	8.86	10.33	8.59	4.81	6	5.6	White-brown-complex ABC transporter family [Source:PGSC_GENE%3BAcc:PGSC0003DMG400000879]	ko02010: ABC transporters	--
PGSC0003DMG400000881	4.58	5.34	4.15	4.63	4.38	5.26	2.75	3.22	3.32	2.99	3.52	2.94	5.51	4.02	3.99	4.02	4.31	3.42	Uncharacterized membrane protein [Source:PGSC_GENE%3BAcc:PGSC0003DMG400000881]	--	--
PGSC0003DMG400000884	6.29	6.43	6.19	6.25	6.34	5.74	5.18	6.24	5.96	6.9	6.37	6.73	14.42	8.17	7.51	9.26	8.88	9.18	F-box family protein [Source:PGSC_GENE%3BAcc:PGSC0003DMG400000884]	--	--
PGSC0003DMG400000885	25.54	26.54	25.99	24.79	23.95	33.51	36.27	26.67	26.22	29.43	21.86	24.69	74.21	46.24	65.61	40.21	54.01	44.36	BTB/POZ domain-containing protein [Source:PGSC_GENE%3BAcc:PGSC0003DMG400000885]	--	--
PGSC0003DMG400000886	2.76	3.58	3.53	2.26	1.92	3.19	5.44	6.02	4.76	5.87	6.12	5.6	4.86	3.03	3.72	2.3	3.76	3.15	Cation transport protein chaC [Source:PGSC_GENE%3BAcc:PGSC0003DMG400000886]	ko00480: Glutathione metabolism; ko01100: Metabolic pathways	--
PGSC0003DMG400000890	5.69	6.34	6.01	5.54	5.59	5.3	2.27	1.84	1.89	1.44	1.74	1.99	2.22	1.74	1.51	2.15	1.43	1.91	Calcium-dependent protein kinase [Source:PGSC_GENE%3BAcc:PGSC0003DMG400000890]	ko04626: Plant-pathogen interaction	--
PGSC0003DMG400000891	0.89	0	1.04	0	0	0	17.84	5.51	4.65	4.74	1.12	2.98	0	0.18	0.58	0.3	0	0	Pit2 protein [Source:PGSC_GENE%3BAcc:PGSC0003DMG400000891]	--	--
PGSC0003DMG400000892	17.47	17.62	17.13	19.63	18.71	14.39	13.45	15.27	14.71	14.78	16.2	15.03	10.56	13.06	10.45	12.86	7.05	11.5	Long-chain-fatty-acid CoA ligase [Source:PGSC_GENE%3BAcc:PGSC0003DMG400000892]	ko00061: Fatty acid biosynthesis; ko00071: Fatty acid degradation; ko01100: Metabolic pathways; ko01212: Fatty acid metabolism; ko04146: Peroxisome	--
PGSC0003DMG400000893	13.74	13.93	11.84	12.11	13.31	10.73	8.93	8.26	7.37	7.2	7.8	7.77	5.02	6.42	6.86	5.97	5.29	5.32	Ribosomal protein L25 [Source:PGSC_GENE%3BAcc:PGSC0003DMG400000893]	ko03010: Ribosome	--
PGSC0003DMG400000894	6.36	6.7	6.21	6.51	5.04	6.45	7.91	9.46	9.45	10.78	11.44	11.19	11.34	8.78	7.95	8.93	6.75	7.86	Thylakoid-bound ascorbate peroxidase 6 [Source:PGSC_GENE%3BAcc:PGSC0003DMG400000894]	ko00053: Ascorbate and aldarate metabolism; ko00480: Glutathione metabolism; ko01100: Metabolic pathways	--
PGSC0003DMG400000896	15.52	15.72	15.59	12.12	13.37	10.38	5.13	7.52	8.82	8.45	9.83	8.9	4.22	8.04	5.7	8.43	7.02	6.51	Filament-like plant protein [Source:PGSC_GENE%3BAcc:PGSC0003DMG400000896]	--	--
PGSC0003DMG400000897	53.66	55.78	53.88	39.33	40.03	44.61	23	19.3	19.28	21.19	19.97	19.79	13.54	16.57	17.39	13.73	11.21	15.49	LysM domain GPI-anchored protein 1 [Source:PGSC_GENE%3BAcc:PGSC0003DMG400000897]	ko04626: Plant-pathogen interaction	--
PGSC0003DMG400000898	18.05	20.91	20.14	17.97	17.74	22.23	11.98	12.2	9.37	11.98	9.19	12.09	14.47	9.85	12.53	9.37	14.56	11.12	Conserved gene of unknown function [Source:PGSC_GENE%3BAcc:PGSC0003DMG400000898]	--	--
PGSC0003DMG400000901	0.37	0.65	0.61	0.86	0.6	0.25	0	0.03	0.14	0.17	0.03	0.11	0.5	1.53	1.04	1.44	1.18	1.62	Gene of unknown function [Source:PGSC_GENE%3BAcc:PGSC0003DMG400000901]	--	--
PGSC0003DMG400000905	14.07	13.63	12.55	14.18	14.26	7.8	5.46	7.79	7.27	8.15	9.95	9.43	8.64	8.62	6.74	8.34	4.36	8.04	RNA binding protein [Source:PGSC_GENE%3BAcc:PGSC0003DMG400000905]	--	--
PGSC0003DMG400000906	17.71	17.16	20.14	18.62	18.47	23.36	11.76	11.44	10.35	11.31	9.99	11.02	25.61	18.26	22.7	18.3	35.61	22.1	Conserved gene of unknown function [Source:PGSC_GENE%3BAcc:PGSC0003DMG400000906]	--	--
PGSC0003DMG400000909	32.64	31.8	32.72	32.73	33.47	20.93	10.15	11.75	12.28	13.56	14.51	14.43	22.33	29.37	19.34	28	15.92	27.12	Aminoacylase [Source:PGSC_GENE%3BAcc:PGSC0003DMG400000909]	ko00220: Arginine biosynthesis; ko01100: Metabolic pathways; ko01110: Biosynthesis of secondary metabolites; ko01210: 2-Oxocarboxylic acid metabolism; ko01230: Biosynthesis of amino acids	--
PGSC0003DMG400000912	12.4	13.31	13.89	15.32	15.24	18.51	27.8	30.26	28.14	29.08	28.57	29.06	29.08	15.12	19.29	16	20.43	17.21	Transmembrane emp24 domain-containing protein 10 [Source:PGSC_GENE%3BAcc:PGSC0003DMG400000912]	--	--
PGSC0003DMG400000917	4.16	3.9	3.55	2.12	3.25	2.91	3.02	3.4	3	2.86	1.95	2.13	7.62	3.27	4.93	2.57	3.03	2.72	Phosphatidylinositol-4-phosphate 5-kinase [Source:PGSC_GENE%3BAcc:PGSC0003DMG400000917]	--	--
PGSC0003DMG400000918	9.66	7.5	8.44	7.92	6.84	12.06	7.75	9.05	9.14	6.96	6.3	8.05	12.72	9.14	13.4	9.88	10.31	9.42	Conserved gene of unknown function [Source:PGSC_GENE%3BAcc:PGSC0003DMG400000918]	--	--
PGSC0003DMG400000919	119.87	122.37	113.84	31.75	31.86	55.61	34.24	30.63	26.88	28.33	20.13	33.4	38.23	42.38	71.41	32	36.7	44.15	Nodulin family protein [Source:PGSC_GENE%3BAcc:PGSC0003DMG400000919]	--	--
PGSC0003DMG400000924	6.42	6.69	6.02	6.6	6.54	3.88	2.71	4.16	3.89	2.71	3.98	3.27	4.16	4.74	4.29	5.1	2.94	5.13	ATP-dependent RNA helicase [Source:PGSC_GENE%3BAcc:PGSC0003DMG400000924]	ko03018: RNA degradation	--
PGSC0003DMG400000926	0.16	0.5	0.74	1.36	1.61	1.72	53.8	46.15	43.08	91.69	90.63	101.63	0.65	0.13	0.22	0.08	0.14	0.08	protein_coding	ko00195: Photosynthesis	--
PGSC0003DMG400000929	1.27	1.31	1.75	1.08	0.98	0.65	0.12	0.1	0.32	0.42	0.41	0.29	0.38	0.32	0.41	0.29	0	0.33	Conserved gene of unknown function [Source:PGSC_GENE%3BAcc:PGSC0003DMG400000929]	--	--
PGSC0003DMG400000930	4.15	4.43	5.02	4.98	5.29	5.76	6.47	6.39	5.61	5.75	5.82	5.92	7.57	5.71	6.83	5.66	5.74	6.77	Conserved gene of unknown function [Source:PGSC_GENE%3BAcc:PGSC0003DMG400000930]	--	--
PGSC0003DMG400000931	3.84	3.21	3.48	2.64	2.74	2.37	1.46	1.71	1.58	1.28	2.03	1.34	0.83	2.53	1.73	2.34	1.26	1.96	Xyloglucan galactosyltransferase KATAMARI1 [Source:PGSC_GENE%3BAcc:PGSC0003DMG400000931]	--	--
PGSC0003DMG400000932	13.52	14.18	16.24	11.86	14.08	12.69	15.39	14.26	13.97	13.54	14.13	12.63	15.72	13.38	14.81	10.34	12.97	9.96	Reticulon family protein [Source:PGSC_GENE%3BAcc:PGSC0003DMG400000932]	--	--
PGSC0003DMG400000935	245.13	241.03	244.95	219.28	223.11	163.34	116.86	168.51	170.27	162.36	180.99	172.53	202.86	301.84	193.65	328.69	258.83	297.29	Phosphoglycerate mutase [Source:PGSC_GENE%3BAcc:PGSC0003DMG400000935]	ko00010: Glycolysis / Gluconeogenesis; ko00260: Glycine, serine and threonine metabolism; ko01100: Metabolic pathways; ko01110: Biosynthesis of secondary metabolites; ko01200: Carbon metabolism; ko01230: Biosynthesis of amino acids	--
PGSC0003DMG400000936	8.92	8.99	10.23	9.48	10.86	9.97	4.2	6.37	4.51	5.67	4.42	5.83	7.01	6.87	8.41	5.2	5.87	6.31	Fiber protein Fb38 [Source:PGSC_GENE%3BAcc:PGSC0003DMG400000936]	--	--
PGSC0003DMG400000942	0.04	0.02	0.03	0.05	0.05	0	0	0.06	0.06	0.03	0.03	0.08	1.06	0.89	1.05	0.86	0.83	0.75	Exonuclease [Source:PGSC_GENE%3BAcc:PGSC0003DMG400000942]	--	--
PGSC0003DMG400000944	3.92	4.64	4.87	4.63	5.05	3.54	2.24	2.39	2.26	1.76	1.87	2.2	2.49	2.05	2.24	2.02	1.21	2.29	PAC [Source:PGSC_GENE%3BAcc:PGSC0003DMG400000944]	--	--
PGSC0003DMG400000949	3.62	3.48	3.46	3.41	3.89	2.05	2.01	3.31	2.73	1.86	2.47	2.55	2.69	3.04	2.71	3.18	2.36	3.19	Conserved gene of unknown function [Source:PGSC_GENE%3BAcc:PGSC0003DMG400000949]	--	--
PGSC0003DMG400000951	7.25	8.02	7.91	14.02	14.66	17.22	4.01	3.96	3.23	4.8	3.38	3.82	3.85	4.07	2.93	4.84	5.04	4.13	Phenazine biosynthesis protein [Source:PGSC_GENE%3BAcc:PGSC0003DMG400000951]	--	--
PGSC0003DMG400000954	93.84	91.44	91.57	83.92	80.1	46.1	39.46	53.59	62.2	56.85	76.56	68.06	44.15	71.78	42.5	68.88	41.29	61.2	Isoamylase isoform 2 [Source:PGSC_GENE%3BAcc:PGSC0003DMG400000954]	ko00500: Starch and sucrose metabolism; ko01100: Metabolic pathways; ko01110: Biosynthesis of secondary metabolites	--
PGSC0003DMG400000958	5.81	6.23	6.89	6.16	6.77	7.67	2.85	3.42	2.68	2.55	2.47	2.49	6	2.37	2.9	3.51	2.15	3.41	DNA binding protein [Source:PGSC_GENE%3BAcc:PGSC0003DMG400000958]	--	--
PGSC0003DMG400000962	6.05	5.72	5.58	4.86	5.75	3.29	6.93	5.58	5.26	5.62	4.02	4.92	13.56	7.8	8.36	8.38	9.29	8.35	Gene of unknown function [Source:PGSC_GENE%3BAcc:PGSC0003DMG400000962]	--	--
PGSC0003DMG400000963	11.82	11.64	11.51	11.31	9.2	11.3	8.34	8.66	9.1	8.5	9.59	10.5	10.55	9.35	9.82	7.52	4.82	6.47	Ubiquitin-protein ligase [Source:PGSC_GENE%3BAcc:PGSC0003DMG400000963]	--	--
PGSC0003DMG400000965	261.95	242.63	226.87	253.85	241.11	496.18	439.28	314.33	282.51	308.98	252.05	284.04	535.53	247.05	467.28	296.44	471.81	333.85	Ribosomal protein S10%2C eukaryotic and archaeal form [Source:PGSC_GENE%3BAcc:PGSC0003DMG400000965]	ko03010: Ribosome	--
PGSC0003DMG400000968	9.82	8.62	9.42	9.17	8.41	8.92	9.12	8.78	10.14	9.16	10.09	9.6	7.43	7.85	7.63	7.93	8.37	7.18	Conserved gene of unknown function [Source:PGSC_GENE%3BAcc:PGSC0003DMG400000968]	--	--
PGSC0003DMG400000969	1.32	1.39	0.87	1.13	1.51	0.51	1.37	2.16	1.53	1.35	1.41	2.24	1.21	2.26	1.73	2.38	1.56	2.55	Orf147a protein [Source:PGSC_GENE%3BAcc:PGSC0003DMG400000969]	--	--
PGSC0003DMG400000972	1.31	1.36	0.83	1.18	1.36	0.37	0.12	0.82	0.87	0.56	0.96	0.67	0.23	1.92	0.76	2.36	0	2.49	Tetratricopeptide-like helical [Source:PGSC_GENE%3BAcc:PGSC0003DMG400000972]	--	--
PGSC0003DMG400000976	12.21	12.66	10.38	12.46	10.71	24.38	16.78	13.71	12.22	17.18	10.33	11.47	24.11	10.22	21.07	10.62	17.68	13.83	Conserved gene of unknown function [Source:PGSC_GENE%3BAcc:PGSC0003DMG400000976]	--	--
PGSC0003DMG400000977	0.74	0.78	0.88	1.02	1.07	0.35	1.36	1.22	0.98	1.04	1.24	0.9	2.63	2.54	2.77	2.73	2.73	3.12	Multicopper oxidase [Source:PGSC_GENE%3BAcc:PGSC0003DMG400000977]	ko00053: Ascorbate and aldarate metabolism; ko01100: Metabolic pathways	--
PGSC0003DMG400000978	36.98	37.26	34.3	37.12	33.42	38.95	23.84	20.29	18.96	22.54	17.91	19.04	62.39	40.91	51.58	44.87	36.92	49.76	Acyl-[acyl-carrier-protein] desaturase%2C chloroplastic [Source:PGSC_GENE%3BAcc:PGSC0003DMG400000978]	ko00061: Fatty acid biosynthesis; ko01040: Biosynthesis of unsaturated fatty acids; ko01100: Metabolic pathways; ko01212: Fatty acid metabolism	--
PGSC0003DMG400000979	4.98	4.09	4.36	5.62	5.39	5.31	2.49	2.89	3.17	4.87	5.59	4.97	9.63	9.59	8.87	12.26	9.87	12.39	Binding protein [Source:PGSC_GENE%3BAcc:PGSC0003DMG400000979]	--	--
PGSC0003DMG400000980	33.9	35.97	34.01	34.96	34.7	29.59	14.68	14.73	16.01	15.01	17.93	18.81	15.62	23.58	17.29	25.73	25.71	24.98	Aspartate carbamoyltransferase [Source:PGSC_GENE%3BAcc:PGSC0003DMG400000980]	ko00240: Pyrimidine metabolism; ko00250: Alanine, aspartate and glutamate metabolism; ko01100: Metabolic pathways; ko01240: Biosynthesis of cofactors	--
PGSC0003DMG400000981	0.56	0.42	0.59	0.73	0.36	0.45	0.96	1.42	1	0.85	0.65	0.64	0	0	0	0	0	0	Conserved gene of unknown function [Source:PGSC_GENE%3BAcc:PGSC0003DMG400000981]	--	--
PGSC0003DMG400000986	1.2	1.28	1.14	1.09	1.7	1.97	0.34	0.17	0.19	0.07	0.23	0.24	0	0.15	0.04	0.02	0	0.02	3-oxo-5-alpha-steroid 4-dehydrogenase family protein [Source:PGSC_GENE%3BAcc:PGSC0003DMG400000986]	ko00062: Fatty acid elongation; ko01040: Biosynthesis of unsaturated fatty acids; ko01100: Metabolic pathways; ko01110: Biosynthesis of secondary metabolites; ko01212: Fatty acid metabolism	--
PGSC0003DMG400000988	4.14	4.15	4.17	4.31	4.05	5.89	13.72	9.17	8.54	8.4	7.36	8.97	16.03	9.08	13.19	12.27	16	13.77	Synovial sarcoma associated ss18 protein [Source:PGSC_GENE%3BAcc:PGSC0003DMG400000988]	--	--
PGSC0003DMG400000991	12.08	13.16	10.73	11.62	10.64	12.58	6.96	7.88	7.16	8.67	6.19	7.17	19.48	9.82	10.32	9.1	9.54	9.22	Mitochondrial glycoprotein [Source:PGSC_GENE%3BAcc:PGSC0003DMG400000991]	--	--
PGSC0003DMG400000993	11.61	11.44	10.85	12.08	10.91	8.6	5.83	7.57	8.66	8.06	10.02	9.51	8.69	8.47	7.16	7.98	5.15	7.6	Pentatricopeptide repeat-containing protein [Source:PGSC_GENE%3BAcc:PGSC0003DMG400000993]	--	--
PGSC0003DMG400000994	22.6	23.52	20.85	21	22.73	15.71	11.71	11.32	12.16	12.35	12.73	13.54	15.96	17.7	13.87	18.59	12.92	16.17	Calcium-dependent protein kinase 3 [Source:PGSC_GENE%3BAcc:PGSC0003DMG400000994]	ko04626: Plant-pathogen interaction	--
PGSC0003DMG400000995	7.75	8.3	8.06	8.04	6.43	6.09	4.29	6.58	6.24	4.45	6.5	6.31	13.53	8.99	9.07	9.41	6.42	9.33	Phosphoribosylaminoimidazole carboxylase [Source:PGSC_GENE%3BAcc:PGSC0003DMG400000995]	ko00230: Purine metabolism; ko01100: Metabolic pathways; ko01110: Biosynthesis of secondary metabolites	--
PGSC0003DMG400000998	1.26	1.22	0.78	1.04	1.54	1.25	0.69	0.43	0.92	0.61	0.44	0.42	1.43	1.15	1.13	0.88	0.42	0.64	Nucleic acid binding protein [Source:PGSC_GENE%3BAcc:PGSC0003DMG400000998]	--	C2H2
PGSC0003DMG400000999	7.66	7.56	8.49	8.48	9	5.42	3.5	3.85	3.15	2.35	4.09	3.16	6.24	5.11	4.37	4.58	1.93	4.9	Sequence-specific DNA binding / transcription factor [Source:PGSC_GENE%3BAcc:PGSC0003DMG400000999]	--	DDT
PGSC0003DMG400001003	0	0.05	0	0	0	0	10.42	8.28	7.62	7.77	6.86	7.83	0	0	0	0	0	0.14	Cytochrome c [Source:PGSC_GENE%3BAcc:PGSC0003DMG400001003]	ko00190: Oxidative phosphorylation; ko01100: Metabolic pathways	--
PGSC0003DMG400001006	9.86	11.32	11.07	11.36	12.58	6.32	5.11	8.26	8.8	7.88	10.03	9.86	7.99	7.9	6.87	8.11	5.56	8.11	Non-lysosomal glucosylceramidase [Source:PGSC_GENE%3BAcc:PGSC0003DMG400001006]	ko00511: Other glycan degradation; ko00600: Sphingolipid metabolism; ko01100: Metabolic pathways	--
PGSC0003DMG400001015	0.06	0	0	0	0	0	0	0	0.03	0.03	0	0.06	25.31	10.68	17.82	25.35	30.56	25.74	Phosphatase [Source:PGSC_GENE%3BAcc:PGSC0003DMG400001015]	ko00750: Vitamin B6 metabolism; ko01100: Metabolic pathways; ko01240: Biosynthesis of cofactors	--
PGSC0003DMG400001024	4.2	4.16	5.52	4.02	3.51	2.33	0	0	0	0	0	0	0	0.04	0.02	0.06	0	0	Gene of unknown function [Source:PGSC_GENE%3BAcc:PGSC0003DMG400001024]	--	--
PGSC0003DMG400001033	0	0	0	0	0	0	3.69	1.77	1.16	0.34	0.06	0.81	0	0.45	0.05	0	0	0	Pis v 1 allergen 2S albumin [Source:PGSC_GENE%3BAcc:PGSC0003DMG400001033]	--	--
PGSC0003DMG400001038	14.15	15.35	14.43	8.62	9.13	23.58	53.86	22.37	21.75	24.24	12.04	13.9	16.94	17.73	32.82	10.28	14.25	12.91	Early nodulin 55-2 [Source:PGSC_GENE%3BAcc:PGSC0003DMG400001038]	--	--
PGSC0003DMG400001041	365.41	380	377.92	365.58	362.03	177.44	97.98	220.19	280.12	229.42	346.92	298.37	93.14	234.36	105.01	239.97	61.38	217.97	Glucose-6-phosphate/phosphate translocator 1%2C chloroplast [Source:PGSC_GENE%3BAcc:PGSC0003DMG400001041]	--	--
PGSC0003DMG400001042	4.94	5.43	5.42	4.87	5.62	3.94	1.78	2.57	2.96	2.79	2.72	2.37	2.67	2.23	2.51	2.04	3.4	2.45	GTPase activating protein [Source:PGSC_GENE%3BAcc:PGSC0003DMG400001042]	--	--
PGSC0003DMG400001047	19.76	20.99	20.41	19.94	20.64	18.25	15.67	14.89	14.76	14.69	14.92	16.09	21.36	12.77	15.12	10.35	9.71	10.66	Thioredoxin domain-containing protein [Source:PGSC_GENE%3BAcc:PGSC0003DMG400001047]	--	--
PGSC0003DMG400001048	2.13	2.24	2.73	2.39	2.47	1.25	0.93	1.13	2.33	1.52	2.13	2.1	0.17	1.6	0.35	0.83	0.22	1.06	Tryptophan synthase beta subunit [Source:PGSC_GENE%3BAcc:PGSC0003DMG400001048]	ko00260: Glycine, serine and threonine metabolism; ko00400: Phenylalanine, tyrosine and tryptophan biosynthesis; ko01100: Metabolic pathways; ko01110: Biosynthesis of secondary metabolites; ko01230: Biosynthesis of amino acids	--
PGSC0003DMG400001049	0.39	0.34	0.5	0.25	0.41	0.23	0.79	0.62	0.57	0.68	0.6	0.64	2.72	1.49	1.74	0.93	0.83	1.47	Gene of unknown function [Source:PGSC_GENE%3BAcc:PGSC0003DMG400001049]	--	--
PGSC0003DMG400001052	0	0	0	0	0	0	3.03	1.13	0.63	0.08	0	0	0	0.07	0	0	0	0.23	2S albumin [Source:PGSC_GENE%3BAcc:PGSC0003DMG400001052]	--	--
PGSC0003DMG400001053	7.62	8.33	9.39	6.88	7.99	4.74	6.99	7.39	5.88	7.62	3.64	4.63	13.87	6.2	13.88	4.26	5.51	4.24	Septum-promoting GTP-binding protein 1 (GTPase spg1) [Source:PGSC_GENE%3BAcc:PGSC0003DMG400001053]	--	--
PGSC0003DMG400001060	0.21	0.27	0.6	0.04	0.23	0.33	0.87	0.57	0.45	0.38	0.35	0.36	2.61	1.18	1.74	0.11	0.09	0.17	Brassinosteroid hydroxylase [Source:PGSC_GENE%3BAcc:PGSC0003DMG400001060]	ko00905: Brassinosteroid biosynthesis	--
PGSC0003DMG400001063	17.93	18.68	18.97	18.23	20.54	15.39	11.64	11.9	12.18	11.17	13	13.15	12.62	12.23	12.22	12.46	14.64	12.54	Ring finger protein [Source:PGSC_GENE%3BAcc:PGSC0003DMG400001063]	--	--
PGSC0003DMG400001065	11.96	13.17	11.6	15.12	14.2	23.46	29.23	22.12	18.91	24.49	17.3	20.87	37.87	16.62	28.15	17.05	29.04	19.45	Histone H2A [Source:PGSC_GENE%3BAcc:PGSC0003DMG400001065]	--	--
PGSC0003DMG400001067	6.83	7.77	7.75	5.46	6.08	9.29	4.64	4.58	3.74	4.61	4.04	3.83	3.74	2.66	3.34	2.23	3.27	3.04	Ethylene-responsive element-binding protein [Source:PGSC_GENE%3BAcc:PGSC0003DMG400001067]	--	--
PGSC0003DMG400001069	14.47	16.29	15.81	14.1	13.87	10.85	11.14	10.89	11.52	11.39	10.65	10.85	12.38	10.56	9.82	7.79	6.36	7.42	Protein phosphatase 2a%2C regulatory subunit [Source:PGSC_GENE%3BAcc:PGSC0003DMG400001069]	ko03015: mRNA surveillance pathway	--
PGSC0003DMG400001070	70.71	73.56	74.82	62.62	62.55	72.29	43.77	41.54	41.07	41.22	36.2	34.32	61.89	61.94	69.93	53.59	42.37	55.66	Acyl-ACP thioesterase B [Source:PGSC_GENE%3BAcc:PGSC0003DMG400001070]	ko00061: Fatty acid biosynthesis; ko01100: Metabolic pathways; ko01212: Fatty acid metabolism	--
PGSC0003DMG400001072	18.35	17	18.41	19.08	17.54	15.57	10.82	7.83	8.45	8	9.99	8.51	7.12	7.28	9.69	6.7	6.4	7.7	Leucine-rich repeat extensin 3 [Source:PGSC_GENE%3BAcc:PGSC0003DMG400001072]	--	--
PGSC0003DMG400001073	1.93	2.75	1.85	2.61	1.97	0.7	0	1.33	0.71	0.55	0.99	0.68	0.95	1.2	0.4	1.53	0	2.3	Methyltransferase family protein [Source:PGSC_GENE%3BAcc:PGSC0003DMG400001073]	ko03010: Ribosome	--
PGSC0003DMG400001074	21.28	19.11	18.26	22.06	21.69	6.28	2.38	5.22	7.46	4.88	14.65	10.8	2.54	10.44	2.32	8.09	0.1	7.47	Gene of unknown function [Source:PGSC_GENE%3BAcc:PGSC0003DMG400001074]	--	--
PGSC0003DMG400001075	27.79	29.75	29.05	29.28	30.99	40.57	13.88	9.69	10.29	10.77	9.63	9.82	9.8	12.37	15.54	17.86	14.45	17.97	Hsr201 protein [Source:PGSC_GENE%3BAcc:PGSC0003DMG400001075]	--	--
PGSC0003DMG400001077	3.91	4.22	3.92	3.14	3.33	3.24	2.4	1.98	2.12	2.42	1.66	2.21	2.11	1.39	1.67	1.34	0.9	1.16	Condensin complex subunit 2 [Source:PGSC_GENE%3BAcc:PGSC0003DMG400001077]	--	--
PGSC0003DMG400001078	15.9	15.13	15.73	11.65	11.52	9.92	3.67	3.8	4.7	5.95	6.85	6.44	6.27	11.59	7.42	13.86	12.11	11.89	Fatty acid hydroperoxide lyase [Source:PGSC_GENE%3BAcc:PGSC0003DMG400001078]	ko00592: alpha-Linolenic acid metabolism; ko01110: Biosynthesis of secondary metabolites	--
PGSC0003DMG400001079	2.41	2.18	2.12	2.44	3.07	1.34	1.86	2.36	2.1	2	1.77	1.51	3.54	2.98	3.38	3.46	3.27	3.05	Lipid-A-disaccharide synthase [Source:PGSC_GENE%3BAcc:PGSC0003DMG400001079]	ko01100: Metabolic pathways	--
PGSC0003DMG400001080	7.82	8.14	7.9	7.51	7.03	6.52	4.71	5.16	5.22	5.66	5.48	5.06	4.08	6.09	5.03	4.65	5.49	5.76	GD3B [Source:PGSC_GENE%3BAcc:PGSC0003DMG400001080]	ko01100: Metabolic pathways	--
PGSC0003DMG400001082	37.84	36.65	35.05	40.06	36.06	58.92	34.38	29.9	25.99	28.8	22.04	27.35	76.15	25.11	40.01	23.35	37.28	23.83	ATP synthase subunit H protein [Source:PGSC_GENE%3BAcc:PGSC0003DMG400001082]	ko00190: Oxidative phosphorylation; ko01100: Metabolic pathways; ko04145: Phagosome	--
PGSC0003DMG400001083	29.86	31.21	31.94	29.3	31.1	22.65	19.32	21.46	22.72	19.34	23.67	23.61	61.04	43.54	46.42	49.23	34.81	45.92	Topoisomerase I [Source:PGSC_GENE%3BAcc:PGSC0003DMG400001083]	--	--
PGSC0003DMG400001084	26.98	27.41	28.37	26.93	28.69	38.8	22.11	20.17	16.87	15.89	18.02	17.23	38.24	16.55	25.14	13.99	16.72	15.92	Conserved gene of unknown function [Source:PGSC_GENE%3BAcc:PGSC0003DMG400001084]	--	--
PGSC0003DMG400001086	0	0	0	0	0	0	0	0.02	0.05	0	0	0.02	21.96	8.22	16.19	9.48	17.29	10.3	Cell differentiation protein rcd1 [Source:PGSC_GENE%3BAcc:PGSC0003DMG400001086]	ko03018: RNA degradation	Rcd1-like
PGSC0003DMG400001090	4.9	4.23	4.43	4.05	3.58	2.67	3	3.62	4.05	3.57	3.26	3.71	4.34	2.35	1.91	2.1	3.99	2.67	AT hook motif-containing protein [Source:PGSC_GENE%3BAcc:PGSC0003DMG400001090]	--	--
PGSC0003DMG400001092	1.58	1.38	1.65	1.6	1.62	0.83	7	6.7	7.31	6.67	7.5	7.52	4.26	3.9	4.86	4.14	2.8	4.45	UDP-glucoronosyl/UDP-glucosyl transferase family protein [Source:PGSC_GENE%3BAcc:PGSC0003DMG400001092]	ko00908: Zeatin biosynthesis; ko01110: Biosynthesis of secondary metabolites	--
PGSC0003DMG400001094	1	1.18	1.4	1.21	0.89	0.69	1	0.89	0.78	0.91	1.18	1.12	1.36	0.91	1.11	0.6	0.73	0.75	Protein phosphatase 2c [Source:PGSC_GENE%3BAcc:PGSC0003DMG400001094]	--	--
PGSC0003DMG400001096	5.21	5.94	5.86	5.68	4.48	4.57	2.77	3.07	3.57	3.35	3.67	3.74	1.04	3.51	1.87	2.65	1.07	3.19	Transporter [Source:PGSC_GENE%3BAcc:PGSC0003DMG400001096]	--	--
PGSC0003DMG400001097	104.11	89.06	98.11	149.14	150.71	178.81	116.75	213.22	204.06	220.7	230.88	234.91	348.49	214.29	219.9	297.54	369.13	301.15	Pollen ole e 1 allergen and extensin family protein [Source:PGSC_GENE%3BAcc:PGSC0003DMG400001097]	--	--
PGSC0003DMG400001099	18.73	19.77	17.93	16.4	19.26	25.04	31.7	27.35	26.28	27.03	26.41	26.12	33.03	36	36.77	38.61	39.38	38.41	Chloroplast lipocalin [Source:PGSC_GENE%3BAcc:PGSC0003DMG400001099]	--	--
PGSC0003DMG400001100	7.12	8.69	8.9	8.57	8.86	7.79	5.26	5.32	6	5.56	4.7	4.51	8.03	3.25	5.21	3.43	1.45	4	Electron transport oxidoreductase [Source:PGSC_GENE%3BAcc:PGSC0003DMG400001100]	--	--
PGSC0003DMG400001104	56.83	55.12	54.19	51.83	51.8	47.6	24.55	27.84	30.05	29.24	33.49	30.88	24.7	36.65	31.82	37.07	15.13	36.09	DEAD-box ATP-dependent RNA helicase 37 [Source:PGSC_GENE%3BAcc:PGSC0003DMG400001104]	--	--
PGSC0003DMG400001105	5.12	4.81	5.26	5.53	6.06	6.27	6.46	5.24	5.12	5.02	5.22	5.65	7.06	6.8	8.28	6.53	4.46	6.85	Sphingosine-1-phosphate phosphohydrolase [Source:PGSC_GENE%3BAcc:PGSC0003DMG400001105]	ko00600: Sphingolipid metabolism; ko01100: Metabolic pathways	--
PGSC0003DMG400001108	2.83	3.01	2.53	3.12	3.48	4.05	6.72	3.7	3.96	4.94	4.6	5.11	4.64	2.45	4.71	1.9	2.83	2.49	Gene of unknown function [Source:PGSC_GENE%3BAcc:PGSC0003DMG400001108]	--	--
PGSC0003DMG400001114	7.19	8.53	7.26	7.09	6.99	6.77	5.79	5.41	5.22	6.18	4.84	5.1	7.74	6.8	8.23	6.49	6.31	6.14	TLP domain class transcription factor [Source:PGSC_GENE%3BAcc:PGSC0003DMG400001114]	--	TUB
PGSC0003DMG400001117	8.79	10.32	10.16	7.83	8.29	5.5	11.24	14.68	14.7	13.48	14.55	13.65	17.66	16.68	17.18	15.95	9.67	14.99	Protoporphyrinogen oxidase [Source:PGSC_GENE%3BAcc:PGSC0003DMG400001117]	ko00860: Porphyrin and chlorophyll metabolism; ko01100: Metabolic pathways; ko01110: Biosynthesis of secondary metabolites; ko01240: Biosynthesis of cofactors	--
PGSC0003DMG400001119	49.33	47.68	55.48	54.61	60.77	116.85	61.7	33.82	29.45	40.94	23.58	31.62	19.81	14.68	24.42	9.27	16.39	8.19	Histone H3.2 [Source:PGSC_GENE%3BAcc:PGSC0003DMG400001119]	--	--
PGSC0003DMG400001120	2.32	1.93	1.84	2.08	2.25	1.92	1.07	1.23	1.19	1.27	1.59	1.15	2.41	1.56	1.75	1.46	1.93	1.22	Ribonuclease P [Source:PGSC_GENE%3BAcc:PGSC0003DMG400001120]	ko03060: Protein export	--
PGSC0003DMG400001121	24.49	23.27	22.53	22.37	21.8	16.55	15.61	22.59	23.39	20.94	25.59	23.03	20.66	21.62	18.56	24.38	18.01	23.91	Cysteine desulfurylase [Source:PGSC_GENE%3BAcc:PGSC0003DMG400001121]	ko00270: Cysteine and methionine metabolism; ko01100: Metabolic pathways	--
PGSC0003DMG400001123	3.45	3.89	3.63	4.17	3.99	1.25	3.08	6.08	6.22	4.57	7.97	6.6	1.8	5.6	3.28	8.04	1.84	7.6	Protein translocase subunit secA [Source:PGSC_GENE%3BAcc:PGSC0003DMG400001123]	ko03060: Protein export	--
PGSC0003DMG400001127	31.49	33.96	33.7	27.15	28.23	51.98	36.72	22.15	20.68	25.82	17.67	20.02	39.61	12.72	24.66	8.2	21.76	8.01	Histone H1F [Source:PGSC_GENE%3BAcc:PGSC0003DMG400001127]	--	--
PGSC0003DMG400001128	4.18	5.5	3.83	4.61	4.33	5.65	17.53	15.14	15.73	17.45	17.72	17.66	43.17	29.01	32.11	28.99	40.23	26.99	40S ribosomal protein S15 [Source:PGSC_GENE%3BAcc:PGSC0003DMG400001128]	ko03010: Ribosome	--
PGSC0003DMG400001129	1.29	1.49	1.67	1.94	1.35	1.45	1.95	1.81	1.04	1.63	1.36	1.52	3.13	0.91	2	0.89	2.64	0.98	DNA-directed RNA polymerase II 19 kD polypeptide rpb7 [Source:PGSC_GENE%3BAcc:PGSC0003DMG400001129]	--	--
PGSC0003DMG400001130	2.28	2.85	2.52	1.54	1.88	0.87	0.78	3.46	2.47	2.57	3.45	3.49	5.25	11.46	7.66	13.1	1.05	12.04	Phosphatidate cytidylyltransferase [Source:PGSC_GENE%3BAcc:PGSC0003DMG400001130]	ko00564: Glycerophospholipid metabolism; ko01100: Metabolic pathways; ko01110: Biosynthesis of secondary metabolites; ko04070: Phosphatidylinositol signaling system	--
PGSC0003DMG400001131	7.31	7.65	7.87	7.77	7.98	3.2	1.06	4.25	5.18	4.53	6.41	5.36	2.91	6.35	3.67	5.75	2.09	5.1	RNA binding [Source:PGSC_GENE%3BAcc:PGSC0003DMG400001131]	ko03018: RNA degradation	--
PGSC0003DMG400001135	0.26	0.28	0.39	0.32	0.18	0	0	0.14	0.07	0.11	0.09	0.09	0.31	1.47	0.75	1.62	0	1.41	Conserved gene of unknown function [Source:PGSC_GENE%3BAcc:PGSC0003DMG400001135]	ko03440: Homologous recombination	--
PGSC0003DMG400001136	74.85	79.55	70.57	66.07	72.49	84.49	62.3	62.52	57.82	56.93	56.12	59.22	58.93	55.52	60.62	54.16	64.74	54.75	Clathrin coat assembly protein ap-1 [Source:PGSC_GENE%3BAcc:PGSC0003DMG400001136]	--	--
PGSC0003DMG400001142	0.84	0.96	0.7	0.97	0.9	1.44	2.45	0.78	1.12	1.64	2.11	1.9	1.15	0.48	1.24	1.8	2.96	1.52	Gene of unknown function [Source:PGSC_GENE%3BAcc:PGSC0003DMG400001142]	--	--
PGSC0003DMG400001146	3.83	3.85	4.26	2.22	2.75	4.5	3.9	3.07	2.91	2.84	2.11	2.56	5.6	2.69	4.84	2.48	3.35	3.16	Snf1-kinase beta subunit%2C plants [Source:PGSC_GENE%3BAcc:PGSC0003DMG400001146]	--	--
PGSC0003DMG400001147	4.91	5.48	5.41	5.39	4.82	3.15	4.52	4.04	4.83	4.24	5.03	5.03	4.26	4.99	4.02	4.65	4.32	4.85	Conserved gene of unknown function [Source:PGSC_GENE%3BAcc:PGSC0003DMG400001147]	--	--
PGSC0003DMG400001148	182.32	182.84	181.85	178.45	172.29	120.75	84.78	137.35	148.02	128.22	158.16	142.77	161.53	195.56	116.78	195.44	114.28	173.85	RuBisCO large subunit-binding protein subunit alpha%2C chloroplastic [Source:PGSC_GENE%3BAcc:PGSC0003DMG400001148]	ko03018: RNA degradation	--
PGSC0003DMG400001149	136.06	139.56	139.38	113.19	114.02	96.32	17.56	19.8	20	26.36	30.11	25.87	10.77	24.75	16.14	20.61	16.76	18.56	Allene oxide synthase 2 [Source:PGSC_GENE%3BAcc:PGSC0003DMG400001149]	ko00592: alpha-Linolenic acid metabolism; ko01100: Metabolic pathways; ko01110: Biosynthesis of secondary metabolites	--
PGSC0003DMG400001150	13.18	12.5	13.95	11.56	11.6	10.72	16.99	14.37	13.48	10.8	10.62	11.31	33.01	14.42	16.02	15.94	11.55	15.62	Cysteine-type peptidase [Source:PGSC_GENE%3BAcc:PGSC0003DMG400001150]	--	--
PGSC0003DMG400001152	33.56	29.25	30.83	33.12	38.06	62.87	75.14	42.58	35.96	53.88	35.52	40.29	77.46	28.19	58.84	26.79	32.99	33.93	FK506-binding protein [Source:PGSC_GENE%3BAcc:PGSC0003DMG400001152]	--	--
PGSC0003DMG400001153	4.09	4.55	4.12	3.6	3.52	2.96	5.16	4.65	4.21	4.01	4.21	4.69	7.64	4.47	5.17	4.47	6.75	5.29	Conserved gene of unknown function [Source:PGSC_GENE%3BAcc:PGSC0003DMG400001153]	--	--
PGSC0003DMG400001154	0.05	0.05	0.03	0	0	0	0	0	0	0	0	0	2.58	3.36	3.81	3.52	1.31	3.67	Gene of unknown function [Source:PGSC_GENE%3BAcc:PGSC0003DMG400001154]	--	--
PGSC0003DMG400001155	59.02	57.6	58.54	61.34	58.77	62.52	52.57	48.51	47.3	49.97	55.57	50.43	71.36	65.25	56.13	60.55	66.63	56.06	Arf gtpase-activating protein [Source:PGSC_GENE%3BAcc:PGSC0003DMG400001155]	ko04144: Endocytosis	--
PGSC0003DMG400001158	0.82	0.84	0.69	0.56	0.62	0.27	0.24	1.32	0.94	1.05	0.84	0.99	0.18	2.47	1.46	1.2	0.19	1.36	ESC [Source:PGSC_GENE%3BAcc:PGSC0003DMG400001158]	--	--
PGSC0003DMG400001161	4.58	4.05	4.71	3.38	3.8	3.14	6.54	10.08	9.41	8.66	9.96	9.5	11.73	9.33	9.18	8.71	7.13	9.29	MYC transcription factor [Source:PGSC_GENE%3BAcc:PGSC0003DMG400001161]	ko04016: MAPK signaling pathway - plant; ko04075: Plant hormone signal transduction	bHLH
PGSC0003DMG400001162	6.93	6.51	7.14	5.34	5.24	6.55	3.54	5.4	6.18	5.05	5.04	4.06	0.82	4.39	4.66	4.16	7.49	4.82	SnRK1-interacting protein 1 [Source:PGSC_GENE%3BAcc:PGSC0003DMG400001162]	--	--
PGSC0003DMG400001172	1.09	0.7	1.44	1.15	0.64	2.25	11.76	7.31	5.52	6.48	5	5.71	0	0	0	0	0	0	Conserved gene of unknown function [Source:PGSC_GENE%3BAcc:PGSC0003DMG400001172]	--	--
PGSC0003DMG400001174	1	0.95	0.08	0.38	0.94	1.44	1.04	2	1.94	0.89	1.34	0.99	3.9	2.02	2.72	1.62	2.44	1.5	Conserved gene of unknown function [Source:PGSC_GENE%3BAcc:PGSC0003DMG400001174]	ko04075: Plant hormone signal transduction	Tify
PGSC0003DMG400001178	0.99	0.87	0.57	0.99	1.44	2.42	3.72	3.95	2.53	1.87	2.97	2.12	0.68	0.9	1.03	1.21	1.09	0.96	Conserved gene of unknown function [Source:PGSC_GENE%3BAcc:PGSC0003DMG400001178]	--	Tify
PGSC0003DMG400001179	12.89	14.78	15.54	13.08	14.26	11.41	10.68	7.73	6.89	6.01	6.01	6.32	20.8	10.27	19.28	12.44	9.89	12.34	Carboxylesterase [Source:PGSC_GENE%3BAcc:PGSC0003DMG400001179]	ko00900: Terpenoid backbone biosynthesis; ko01100: Metabolic pathways; ko01110: Biosynthesis of secondary metabolites	--
PGSC0003DMG400001180	29.27	27.5	30.11	32.41	32.96	37.27	24.69	22.06	22.14	24.21	20.27	21.73	21.35	23.23	22.63	21.76	24.29	22.01	Cytochrome b561 [Source:PGSC_GENE%3BAcc:PGSC0003DMG400001180]	--	--
PGSC0003DMG400001181	3.7	4.88	3.92	4.16	4.96	3.63	4.17	3.16	2.7	2.41	3.02	2.88	3.95	3.33	3.39	7.62	8.94	7.97	ACI19 [Source:PGSC_GENE%3BAcc:PGSC0003DMG400001181]	--	--
PGSC0003DMG400001182	8.23	8.16	7.22	7.45	6.29	7.98	10.65	12.95	12.74	10.92	12.04	11.81	8.85	7.14	6.69	8.27	9.63	7.58	RING zinc finger protein 1 [Source:PGSC_GENE%3BAcc:PGSC0003DMG400001182]	ko04141: Protein processing in endoplasmic reticulum	--
PGSC0003DMG400001184	1.27	1.23	1.07	1.31	1.05	0.56	0.6	0.36	0.56	1.04	0.52	0.85	0.27	0.53	0.61	0.43	0.4	0.6	Pentatricopeptide repeat-containing protein [Source:PGSC_GENE%3BAcc:PGSC0003DMG400001184]	--	--
PGSC0003DMG400001188	2.62	1.43	2.17	2.15	1.82	3.78	2.47	1.98	1.74	1.72	1.66	2.01	11.93	2.53	4.86	3.31	6.68	3.28	DVL protein [Source:PGSC_GENE%3BAcc:PGSC0003DMG400001188]	--	--
PGSC0003DMG400001190	24.87	26.51	27.72	27.64	27.9	14.22	5.72	8.35	9.76	7.58	11.81	10.79	10.09	15.44	7.7	15.55	6.14	13.91	Conserved gene of unknown function [Source:PGSC_GENE%3BAcc:PGSC0003DMG400001190]	--	--
PGSC0003DMG400001191	335.03	328.17	324.03	363.19	372.73	336.93	180.88	246.29	252.15	256.69	312.23	290.65	313.33	380.64	319.97	409.82	258.72	379.36	Nucleolin [Source:PGSC_GENE%3BAcc:PGSC0003DMG400001191]	--	--
PGSC0003DMG400001195	24.54	19	18.7	28.46	22.05	45.9	20.22	14.54	14.74	14.83	14.89	14.56	8.8	6.39	14.05	4.79	17.39	7.78	Outer envelope membrane protein [Source:PGSC_GENE%3BAcc:PGSC0003DMG400001195]	--	--
PGSC0003DMG400001199	1.39	1.85	1.33	1.32	1.06	0.41	0.24	0.24	0.23	0.25	0.23	0.2	0	0.15	0.22	0.25	0.08	0.2	Basic 7S globulin 2 small subunit [Source:PGSC_GENE%3BAcc:PGSC0003DMG400001199]	--	--
PGSC0003DMG400001204	15.44	15.52	15.63	15.06	16.05	19.96	4.22	3.41	3.92	3.93	3.19	3.09	8.75	5.56	5.89	6.65	5.94	6.74	Ca2+-binding protein 1 [Source:Projected from Arabidopsis thaliana (AT5G49480) TAIR%3BAcc:AT5G49480]	ko04016: MAPK signaling pathway - plant; ko04070: Phosphatidylinositol signaling system; ko04626: Plant-pathogen interaction	--
PGSC0003DMG400001205	33.86	34.01	34.32	35	35.19	22.75	17.6	23.59	25.19	24.41	26.56	27.83	31.59	44.72	31.14	40.34	20.21	35.16	Conserved gene of unknown function [Source:PGSC_GENE%3BAcc:PGSC0003DMG400001205]	--	--
PGSC0003DMG400001206	18.89	17.48	17.39	19.8	19.72	24.43	32.2	31.92	33.23	30.33	28.97	30.98	42.63	30.41	32.96	30.3	38.3	33.21	Peroxisomal enoyl-CoA hydratase/isomerase family protein [Source:PGSC_GENE%3BAcc:PGSC0003DMG400001206]	ko00071: Fatty acid degradation; ko00280: Valine, leucine and isoleucine degradation; ko00310: Lysine degradation; ko00360: Phenylalanine metabolism; ko00380: Tryptophan metabolism; ko00410: beta-Alanine metabolism; ko00640: Propanoate metabolism; ko00650: Butanoate metabolism; ko00903: Limonene and pinene degradation; ko01100: Metabolic pathways; ko01110: Biosynthesis of secondary metabolites; k…	--
PGSC0003DMG400001209	0.83	1.37	1.22	0.92	0.53	2.09	2.44	1.57	0.62	1.51	1.23	0.84	12.29	2.17	3.45	1.35	4.77	1.55	Beta-glucosidase [Source:PGSC_GENE%3BAcc:PGSC0003DMG400001209]	ko00460: Cyanoamino acid metabolism; ko00500: Starch and sucrose metabolism; ko00940: Phenylpropanoid biosynthesis; ko01100: Metabolic pathways; ko01110: Biosynthesis of secondary metabolites	--
PGSC0003DMG400001211	7.75	7.32	8.03	8.08	8.12	10.23	9.51	8.67	7.19	7.65	6.26	8.07	6.57	4.76	5.34	3.12	2.92	3.93	Hydrolase%2C hydrolyzing O-glycosyl compounds [Source:PGSC_GENE%3BAcc:PGSC0003DMG400001211]	ko00500: Starch and sucrose metabolism; ko01100: Metabolic pathways	--
PGSC0003DMG400001213	2.51	2.72	2.54	1.96	0.68	2.14	1.79	2.64	1.72	2.77	1.46	2.29	8.78	4.19	6.85	3.69	3.53	4.15	ATP binding protein [Source:PGSC_GENE%3BAcc:PGSC0003DMG400001213]	--	--
PGSC0003DMG400001221	0	0	0	0	0.1	0	1.33	1.23	2.29	3.76	4.33	5.8	0	0.04	0	0.04	0	0	EARLY flowering 4 protein [Source:PGSC_GENE%3BAcc:PGSC0003DMG400001221]	--	--
PGSC0003DMG400001228	1.36	1.78	1.63	0.88	1.3	1.05	3.08	2.21	2.26	3.04	2.24	2.46	6.52	3.72	5.19	3.58	4.78	4.28	Cytochrome b5 [Source:PGSC_GENE%3BAcc:PGSC0003DMG400001228]	--	--
PGSC0003DMG400001232	0.98	1.39	1.08	0.66	0.54	0.49	0.94	0.54	0.39	0.48	0.41	0.27	0.44	0.29	0.23	0.19	0.06	0.17	Phototropic-responsive NPH3 family protein [Source:PGSC_GENE%3BAcc:PGSC0003DMG400001232]	--	--
PGSC0003DMG400001233	20.54	21.46	22.6	19.11	18.59	20.69	20.45	22.25	23.77	25.77	23.21	23.27	13.1	14.27	15.31	11.47	14.63	12.2	30S ribosomal protein S1%2C chloroplastic [Source:PGSC_GENE%3BAcc:PGSC0003DMG400001233]	ko03010: Ribosome	--
PGSC0003DMG400001244	3.95	3.73	3.75	4.21	3.48	4.48	0	0	0	0	0	0	0	0	0	0	0	0	Nucleic acid binding protein [Source:PGSC_GENE%3BAcc:PGSC0003DMG400001244]	--	--
PGSC0003DMG400001246	0.53	0.53	0.77	0.53	0.55	0.43	2.23	2.1	1.93	1.82	1.98	2.31	2.33	1.93	1.56	2.11	1.54	2.14	Urease [Source:PGSC_GENE%3BAcc:PGSC0003DMG400001246]	ko00220: Arginine biosynthesis; ko00230: Purine metabolism; ko01100: Metabolic pathways	--
PGSC0003DMG400001247	9.44	9.45	10.56	8.86	8.42	10.56	3.16	5.14	4.77	4.79	3.61	5.3	7.03	6.63	6	4.49	4.01	6.01	Adenylate kinase B [Source:PGSC_GENE%3BAcc:PGSC0003DMG400001247]	ko00230: Purine metabolism; ko00730: Thiamine metabolism; ko01100: Metabolic pathways; ko01110: Biosynthesis of secondary metabolites; ko01240: Biosynthesis of cofactors	--
PGSC0003DMG400001249	0.43	0.34	0.44	0.21	0.31	0.06	0.82	1.21	1.38	1.22	1.46	1.61	1.29	0.85	2.16	2.21	2.3	2.56	Gibberellin 20 oxidase [Source:PGSC_GENE%3BAcc:PGSC0003DMG400001249]	ko00904: Diterpenoid biosynthesis; ko01100: Metabolic pathways; ko01110: Biosynthesis of secondary metabolites	--
PGSC0003DMG400001252	1.03	0.54	0.91	2.06	2.09	1	2.26	3.28	2.62	3.06	4.15	3.64	5.89	2.55	2.42	3	2.01	2.85	Leucine-rich repeat protein [Source:PGSC_GENE%3BAcc:PGSC0003DMG400001252]	ko04626: Plant-pathogen interaction	--
PGSC0003DMG400001256	10.42	12.51	12.55	14.12	12.84	12.28	13.78	12.75	12.56	17.03	18.99	18.81	8.06	5.85	5.65	7.36	7.41	6.42	Anion:sodium symporter [Source:PGSC_GENE%3BAcc:PGSC0003DMG400001256]	--	--
PGSC0003DMG400001258	0	0	0	0	0	0	1.27	1.35	1.52	0.72	0.89	0.76	6.38	5.59	8.34	8.03	3.58	7.91	Conserved gene of unknown function [Source:PGSC_GENE%3BAcc:PGSC0003DMG400001258]	--	--
PGSC0003DMG400001259	0.45	0.24	0.56	0.7	0.31	0.29	1.62	0.69	0.55	0.35	0.38	0.42	1.12	1.64	1.13	1.52	0.42	1.74	Gene of unknown function [Source:PGSC_GENE%3BAcc:PGSC0003DMG400001259]	--	--
PGSC0003DMG400001265	0.78	0.48	0.44	0.7	1.01	0.17	1.02	0.6	0.84	0.32	0.35	0.42	3.35	2.01	2.42	1.66	3.2	1.93	Gene of unknown function [Source:PGSC_GENE%3BAcc:PGSC0003DMG400001265]	--	--
PGSC0003DMG400001268	0.03	0	0	0	0	0	0.85	3.62	3.43	2.81	3.74	3.41	0	1.51	1.06	1.29	0.89	1.45	Gene of unknown function [Source:PGSC_GENE%3BAcc:PGSC0003DMG400001268]	--	--
PGSC0003DMG400001272	477.77	447.17	434.48	515.32	516.66	505.26	726.61	757.83	719.53	662.63	696.28	665.8	2386.78	1361.95	1455.94	1770.93	1814.83	1763.03	ADP-ribosylation factor 1 [Source:PGSC_GENE%3BAcc:PGSC0003DMG400001272]	ko04144: Endocytosis	--
PGSC0003DMG400001275	1.17	0.74	0.75	1.36	0.68	1.98	2.3	1.78	1.15	1.44	1.21	1.71	0.82	0.27	0.96	0.45	0.91	0.39	Gene of unknown function [Source:PGSC_GENE%3BAcc:PGSC0003DMG400001275]	ko00260: Glycine, serine and threonine metabolism; ko01100: Metabolic pathways	--
PGSC0003DMG400001277	0	0	0	0	0	0	0	0.24	0.05	0.2	0.09	0.27	2.86	0.47	1.36	0.78	1.67	0.16	Conserved gene of unknown function [Source:PGSC_GENE%3BAcc:PGSC0003DMG400001277]	ko00790: Folate biosynthesis; ko01100: Metabolic pathways; ko01240: Biosynthesis of cofactors	--
PGSC0003DMG400001286	1.26	1.4	1.51	1.07	1.36	1.05	0.53	1.49	1.15	1.1	1.39	1.1	0.75	0.94	0.87	0.92	0.41	0.78	NBS-LRR root-knot nematode resistance protein [Source:PGSC_GENE%3BAcc:PGSC0003DMG400001286]	--	--
PGSC0003DMG400001291	1.08	1.69	1.32	0.55	0.82	1.37	0.5	0.51	0.63	0.43	0.52	0.53	0.73	0.43	0.8	0.18	0.02	0.17	Conserved gene of unknown function [Source:PGSC_GENE%3BAcc:PGSC0003DMG400001291]	--	--
PGSC0003DMG400001292	90.89	91.56	89.26	83.97	86.24	75.9	63.23	87.11	88.21	84.59	96.23	97.89	88.93	102.39	81.39	98.43	78.21	97.98	NADH dehydrogenase [Source:PGSC_GENE%3BAcc:PGSC0003DMG400001292]	ko00190: Oxidative phosphorylation; ko01100: Metabolic pathways	--
PGSC0003DMG400001293	8.98	9.5	9.05	8.95	9.65	8	6.63	6.42	6.09	6.42	5.79	6.55	8.56	6.55	5.79	6.17	3.91	6.4	MRNA%2C 1290 bp sequence [Source:PGSC_GENE%3BAcc:PGSC0003DMG400001293]	--	--
PGSC0003DMG400001294	0.9	0.36	0.47	0.64	0.8	0.62	0.84	1.09	1.3	1.21	0.92	0.93	1.44	0.78	1.94	1.49	1.64	2.04	F-box domain-containing protein [Source:PGSC_GENE%3BAcc:PGSC0003DMG400001294]	--	--
PGSC0003DMG400001295	77.18	76.54	73.59	75.42	71.1	89.15	72.59	77.54	72.02	77.69	81.07	75.46	96.5	88.28	82.6	92.89	87.51	87.52	Protein transport SEC13 [Source:PGSC_GENE%3BAcc:PGSC0003DMG400001295]	ko03013: RNA transport; ko04141: Protein processing in endoplasmic reticulum	--
PGSC0003DMG400001296	3.82	3.42	4.56	4.04	3.95	3.59	2.34	2.2	2.06	1.84	1.87	1.85	1.79	3.14	3.69	2.84	2.14	2.85	Repressor%2C antagonist of e2f-dp complex [Source:PGSC_GENE%3BAcc:PGSC0003DMG400001296]	--	E2F-DP
PGSC0003DMG400001298	68.64	69.1	67.7	66.13	66.47	49.94	39.82	48.33	49.21	46.53	53.91	53.5	86.41	84.21	70	91.77	76.21	87.53	Seed maturation [Source:PGSC_GENE%3BAcc:PGSC0003DMG400001298]	--	--
PGSC0003DMG400001299	0.78	0.69	0.43	0.81	0.67	0.62	4.57	6.92	7.58	9.39	11.71	11.75	4.02	2.92	3	3.66	2.73	3.45	Ankyrin repeat domain protein [Source:PGSC_GENE%3BAcc:PGSC0003DMG400001299]	--	--
PGSC0003DMG400001300	0.91	0.64	0.36	0.16	0	0	0	0.29	0.66	0.24	0.51	0.21	11.41	4.94	6.45	3.44	2.24	3.43	Conserved gene of unknown function [Source:PGSC_GENE%3BAcc:PGSC0003DMG400001300]	--	--
PGSC0003DMG400001301	13.91	12.84	12.91	13.44	12.97	10.17	8.85	10.33	11.27	11.32	13.46	12.93	8.76	10.48	10.56	10.48	7.72	9.92	BRASSINOSTEROID INSENSITIVE 1-associated receptor kinase 1 [Source:PGSC_GENE%3BAcc:PGSC0003DMG400001301]	ko04075: Plant hormone signal transduction	--
PGSC0003DMG400001302	7.97	9.3	8.86	7.74	7.42	4.85	3.06	3.58	3.79	3.06	3.46	3.46	6.11	5.33	4.82	4.94	2.83	4.2	CW14 protein [Source:PGSC_GENE%3BAcc:PGSC0003DMG400001302]	--	--
PGSC0003DMG400001306	1.84	2.13	1.94	1.39	1.96	1.89	1.17	0.67	1.35	0.9	1.19	1.03	0.43	1.14	0.58	0.91	0.38	0.74	Pentatricopeptide repeat-containing protein [Source:PGSC_GENE%3BAcc:PGSC0003DMG400001306]	--	--
PGSC0003DMG400001310	15.51	15.15	15.23	16.96	18.41	26.01	16.5	15.25	13.08	17.87	12.88	16.1	34.88	10.66	21.55	13.21	32.3	17.28	Conserved gene of unknown function [Source:PGSC_GENE%3BAcc:PGSC0003DMG400001310]	--	--
PGSC0003DMG400001312	1.33	1.37	1.71	1.44	1.58	0.83	3.43	3.24	3.58	3.15	3.14	2.64	7.42	4.71	7.13	5.31	4.65	5.45	F-box family protein [Source:PGSC_GENE%3BAcc:PGSC0003DMG400001312]	ko00190: Oxidative phosphorylation; ko01100: Metabolic pathways; ko04145: Phagosome	--
PGSC0003DMG400001313	32.06	31.93	32.64	29.13	29.75	28.25	47.21	45.4	41.19	42.02	39.81	38.54	24.56	23.59	28.12	21.11	27.97	21.82	UPA19 [Source:PGSC_GENE%3BAcc:PGSC0003DMG400001313]	--	--
PGSC0003DMG400001314	107.59	115	117.13	126.86	111.98	151.61	98.2	96.37	100	104.37	85.48	90.11	83.78	71.14	87.57	70.97	89.7	75.83	Ubiquitin carrier protein [Source:PGSC_GENE%3BAcc:PGSC0003DMG400001314]	ko04120: Ubiquitin mediated proteolysis	--
PGSC0003DMG400001315	55.3	54.72	54.74	51.21	50.65	46.08	49.41	47.53	48.16	44.77	47.06	48.61	40.51	51.9	43.27	52.15	42.83	47.92	Calmodulin binding protein [Source:PGSC_GENE%3BAcc:PGSC0003DMG400001315]	--	--
PGSC0003DMG400001319	3.56	3.19	2.86	2.11	2.51	1.75	1.33	2.51	2.57	2.64	2.82	2.54	2.08	2.02	1.64	1.36	1.04	1.61	Electron transporter [Source:PGSC_GENE%3BAcc:PGSC0003DMG400001319]	--	--
PGSC0003DMG400001320	10.24	11.27	11.15	5.78	5.34	8.03	4.55	3.62	3.37	3.78	2.89	3.6	9.48	3.25	7.39	1.19	1.29	1.97	Alpha-tubulin [Source:PGSC_GENE%3BAcc:PGSC0003DMG400001320]	ko04145: Phagosome	--
PGSC0003DMG400001321	25.47	24.71	23.82	23.94	23.4	17.97	14.58	17.82	19.06	17.71	21.83	20.51	16.88	25.55	19.34	25.56	25.07	23.03	ATCUL3/ATCUL3A/CUL3/CUL3A [Source:PGSC_GENE%3BAcc:PGSC0003DMG400001321]	ko04120: Ubiquitin mediated proteolysis	--
PGSC0003DMG400001324	8.43	7.85	7.61	7.36	7.75	9.27	4.08	3.95	4.67	4.29	4.07	4.46	5.34	4.32	2.58	3.88	2.71	3.91	Conserved gene of unknown function [Source:PGSC_GENE%3BAcc:PGSC0003DMG400001324]	--	--
PGSC0003DMG400001326	4.28	4.14	3.88	3.84	3.68	2.38	1.36	1.96	2.19	1.65	1.78	2.06	3	1.52	1.12	1.13	0.76	0.66	Condensin complex components subunit [Source:PGSC_GENE%3BAcc:PGSC0003DMG400001326]	--	--
PGSC0003DMG400001327	0	0	0	0	0	0	0.07	0.11	0.12	0.17	0.17	0.1	1.46	0.79	1.11	0.85	1.62	0.91	60S ribosomal protein L34 [Source:PGSC_GENE%3BAcc:PGSC0003DMG400001327]	--	--
PGSC0003DMG400001328	153.28	152.5	151.73	165.55	166.44	104.55	55.36	101.85	111.33	95.8	122.66	111.64	145.43	272.95	189.36	261.15	147.37	246.32	Granule-bound starch synthase 2%2C chloroplastic/amyloplastic [Source:UniProtKB/Swiss-Prot%3BAcc:Q43847]	ko00500: Starch and sucrose metabolism; ko01100: Metabolic pathways; ko01110: Biosynthesis of secondary metabolites	--
PGSC0003DMG400001330	17.92	20.01	19.7	20.15	20.61	15.81	7.75	10.99	9.84	10.74	12.29	10.09	25.37	18.9	20.14	24.86	19.59	25.45	Zinc finger protein [Source:PGSC_GENE%3BAcc:PGSC0003DMG400001330]	ko04712: Circadian rhythm - plant	C2C2-Dof
PGSC0003DMG400001331	2.4	2.29	1.41	3.05	1.52	7.85	1.16	0.87	1.06	1.73	1.6	1.13	1.81	2.15	2.21	1.97	0.54	1.36	Gene of unknown function [Source:PGSC_GENE%3BAcc:PGSC0003DMG400001331]	--	--
PGSC0003DMG400001335	3.86	3.86	3.99	3.74	3.92	1.49	1.17	2.73	2.89	1.93	2.78	2.56	2.66	4.91	3.79	6.73	3.92	6.38	KH domain-containing protein [Source:PGSC_GENE%3BAcc:PGSC0003DMG400001335]	--	--
PGSC0003DMG400001337	1.24	0.94	0.93	0.76	0.91	0.76	0	0	0	0.07	0.04	0.08	1.41	0.26	0.21	0.25	0	0.15	UPF0497 membrane protein 3 [Source:PGSC_GENE%3BAcc:PGSC0003DMG400001337]	--	--
PGSC0003DMG400001340	7	7.02	6.3	7.28	7.11	7.49	0.71	1.01	0.9	0.79	0.94	1.07	4.23	1.77	2.95	3.2	4.65	3.52	SPX domain-containing protein 4 [Source:PGSC_GENE%3BAcc:PGSC0003DMG400001340]	--	--
PGSC0003DMG400001342	4.77	5.82	5.84	5.02	5	2.97	11.63	13.36	13.89	11.37	14.81	15.19	10.72	13.86	12.28	13.47	8.68	12.32	Conserved gene of unknown function [Source:PGSC_GENE%3BAcc:PGSC0003DMG400001342]	--	--
PGSC0003DMG400001343	0.62	0.55	0.64	0.52	0.43	0.38	0.98	1	1.12	0.79	0.48	0.51	0.65	0.4	0.96	0.46	0.58	0.33	WIN1 [Source:PGSC_GENE%3BAcc:PGSC0003DMG400001343]	--	AP2/ERF-ERF
PGSC0003DMG400001345	2.1	2.82	2.2	2.63	2.27	1.74	2.51	2.63	2.57	2.49	3.35	3.22	0.51	1.17	0.72	1.47	1.57	1.27	Pentatricopeptide repeat-containing protein [Source:PGSC_GENE%3BAcc:PGSC0003DMG400001345]	--	--
PGSC0003DMG400001348	0	0	0	0	0	0	0	0	0.03	0.02	0.18	0.03	3.12	2.69	1.81	2.75	2.16	3.1	Mitochondrial saccharopine dehydrogenase [Source:PGSC_GENE%3BAcc:PGSC0003DMG400001348]	--	--
PGSC0003DMG400001349	3.89	3.9	3.4	4.14	4.49	2.6	2	1.94	2.59	1.49	2.29	1.92	3.92	4.56	1.74	3.63	1.3	3.61	Saccharopine dehydrogenase [Source:PGSC_GENE%3BAcc:PGSC0003DMG400001349]	--	--
PGSC0003DMG400001350	18.76	19.21	21.26	19.43	18.95	16.76	5.69	7.98	6.57	6.1	6.6	6.56	8.62	6.6	7.77	6.98	5.13	6.46	RRNA methylase [Source:PGSC_GENE%3BAcc:PGSC0003DMG400001350]	--	--
PGSC0003DMG400001351	3.34	2.77	3.33	3.09	3.2	2.64	2.84	2.76	3.02	2.89	3.54	3.15	3.33	3.73	5.4	4.37	2.75	5.18	Ubiquitin-protein ligase [Source:PGSC_GENE%3BAcc:PGSC0003DMG400001351]	--	--
PGSC0003DMG400001352	4.03	3.76	3.21	4.37	3.97	3.23	4.43	4.88	4.89	4.87	4.83	5.23	4.41	5.89	4.75	5.78	3.36	6.02	Conserved gene of unknown function [Source:PGSC_GENE%3BAcc:PGSC0003DMG400001352]	--	--
PGSC0003DMG400001353	7.32	7.84	7.88	6.76	7.15	5.07	7.47	8.75	7.96	8.21	7.85	8.03	11.34	8.12	9.07	7.49	6.09	6.88	EID1-like F-box protein 2 [Source:PGSC_GENE%3BAcc:PGSC0003DMG400001353]	--	--
PGSC0003DMG400001355	134.26	134.64	132.56	135.07	135.66	132.38	61.14	75.22	76.59	68.31	76.08	73.84	55.59	91.8	70.54	82.35	46.02	75.33	Mitochondrial processing peptidase [Source:PGSC_GENE%3BAcc:PGSC0003DMG400001355]	--	--
PGSC0003DMG400001358	3.34	4.3	4.44	1.53	2.82	3.07	4.55	1.22	1.75	2.48	1.35	1.34	1.83	0.99	3.58	0.63	0.17	0.61	Hydroxyproline-rich protein [Source:PGSC_GENE%3BAcc:PGSC0003DMG400001358]	--	--
PGSC0003DMG400001360	48.32	47.47	49.49	48.64	48.48	94.57	54.41	33.82	30.39	37.04	27.46	31.13	55.72	36.91	59.16	37.57	75.86	44.24	Conserved gene of unknown function [Source:PGSC_GENE%3BAcc:PGSC0003DMG400001360]	--	--
PGSC0003DMG400001361	3.77	3.71	3.86	4.26	3.86	2.94	3.24	5.69	4.97	3.97	4.58	3.82	2.6	4.51	3.87	4.7	3.22	5.04	LysM type receptor kinase [Source:PGSC_GENE%3BAcc:PGSC0003DMG400001361]	--	--
PGSC0003DMG400001363	21.48	22.01	23.47	22.93	22.49	21.05	5.74	9.16	7.3	8.56	7.87	7.25	5.13	8.1	10.36	8.39	8.27	7.56	Esterase PIR7B [Source:PGSC_GENE%3BAcc:PGSC0003DMG400001363]	ko00860: Porphyrin and chlorophyll metabolism; ko01110: Biosynthesis of secondary metabolites	--
PGSC0003DMG400001364	213.94	198.71	187.34	208.84	198.89	239.88	137.52	182.86	160.7	159.27	177.97	186.12	161.94	80.06	109.46	84.26	97.62	88.22	SP1L [Source:PGSC_GENE%3BAcc:PGSC0003DMG400001364]	--	--
PGSC0003DMG400001365	118.89	120.71	117.86	122.64	115.48	121.1	81.3	85.27	86.29	82.93	99.56	95.09	94.71	107.74	90.42	111.98	81.52	103.66	Cop9 complex subunit 7a [Source:PGSC_GENE%3BAcc:PGSC0003DMG400001365]	--	--
PGSC0003DMG400001367	49.1	46.98	50.85	56.34	54.95	106.71	14.67	16.5	12.86	16.4	12.48	16.16	9.63	10.79	11.68	10.93	12.53	11.58	Rapid alkalinization factor 4 [Source:PGSC_GENE%3BAcc:PGSC0003DMG400001367]	--	--
PGSC0003DMG400001368	32.76	34.71	34.49	32.62	33.86	19.26	8.84	11.31	12.41	11.08	15.8	13.64	7.28	12.43	10.89	9.89	6.35	8.83	FERONIA receptor-like kinase [Source:PGSC_GENE%3BAcc:PGSC0003DMG400001368]	ko04626: Plant-pathogen interaction	--
PGSC0003DMG400001369	4.45	4.82	4.89	4.07	4.52	2.8	0.36	0.83	1.17	0.74	1.43	1.15	0.45	1.04	0.51	0.52	0.16	0.55	Kinase [Source:PGSC_GENE%3BAcc:PGSC0003DMG400001369]	ko04626: Plant-pathogen interaction	--
PGSC0003DMG400001370	19.14	19.15	20.2	18.95	17.64	20.61	13.38	14.44	11.86	11.88	10.64	13.03	36.92	12.62	18.87	14	13.86	12.66	Conserved gene of unknown function [Source:PGSC_GENE%3BAcc:PGSC0003DMG400001370]	--	--
PGSC0003DMG400001371	1.06	1.1	1.36	0.41	0.55	0.64	1.13	1.19	1.22	1.18	0.71	1.14	0.31	1.11	1.46	0.46	0.13	0.45	Protein COBRA [Source:PGSC_GENE%3BAcc:PGSC0003DMG400001371]	--	--
PGSC0003DMG400001374	0.95	0.87	0.82	0.48	0.25	0.53	1.08	0.81	0.56	0.88	0.72	1.01	2.68	1.31	1.8	0.59	0.83	0.83	Cytochrome P450 85A1 [Source:PGSC_GENE%3BAcc:PGSC0003DMG400001374]	ko00905: Brassinosteroid biosynthesis; ko01100: Metabolic pathways; ko01110: Biosynthesis of secondary metabolites	--
PGSC0003DMG400001379	7.43	7.31	6.82	5.4	5.47	9.47	17.83	15.55	13.65	18.03	10.94	11.86	27.01	14.61	27.54	11.72	19.43	12.71	Protein disulfide oxidoreductase [Source:PGSC_GENE%3BAcc:PGSC0003DMG400001379]	--	--
PGSC0003DMG400001380	95.64	93.66	96.1	45.41	46.72	56.5	69.81	40.83	46.34	51.15	50.81	55.01	26.1	35.11	31.58	24.32	12.67	25.7	Pollen Ole e 1 allergen and extensin [Source:PGSC_GENE%3BAcc:PGSC0003DMG400001380]	--	--
PGSC0003DMG400001386	8.6	7.73	8.71	8.64	9.22	9.55	5.24	6.9	7.4	8.58	7.65	7.74	5.15	5.26	6.65	5.88	5.92	5.42	Zinc finger protein [Source:PGSC_GENE%3BAcc:PGSC0003DMG400001386]	--	--
PGSC0003DMG400001387	1.45	0.85	0.93	1.9	1.83	2.63	1.88	1.59	0.76	2.14	1.6	1.96	4.68	2.55	3.01	3.62	4	3.1	Ocs element-binding factor [Source:PGSC_GENE%3BAcc:PGSC0003DMG400001387]	--	bZIP
PGSC0003DMG400001388	23	24.57	23.29	25.96	26.57	17.6	4.87	6.28	7.36	5.91	7.85	7.5	6.06	7.52	6.32	5.97	5.39	5.71	Glycosyltransferase QUASIMODO1 [Source:PGSC_GENE%3BAcc:PGSC0003DMG400001388]	ko00520: Amino sugar and nucleotide sugar metabolism; ko01100: Metabolic pathways	--
PGSC0003DMG400001389	2.26	1.32	1.04	1.68	3	0.33	0	0.4	0.17	0.47	0.24	0.46	0.81	1.03	0.72	0.81	0.22	0.55	Conserved gene of unknown function [Source:PGSC_GENE%3BAcc:PGSC0003DMG400001389]	--	--
PGSC0003DMG400001391	4.83	5.24	5.77	4.95	5.28	2.37	2.19	2.58	2.71	2.16	2.62	2.83	4.62	3.99	3.05	4.18	1.79	4.23	CFM2 [Source:PGSC_GENE%3BAcc:PGSC0003DMG400001391]	ko03018: RNA degradation	--
PGSC0003DMG400001392	52.2	51.33	55.77	66.09	62.92	72.29	15.93	17.57	16.82	22.4	18.96	23.94	40.3	29.88	35.65	44.96	55.34	48.49	Protein CREG1 [Source:PGSC_GENE%3BAcc:PGSC0003DMG400001392]	--	--
PGSC0003DMG400001393	1.46	1.3	1.73	0.17	0.35	0.55	0.7	1.24	1.22	1	0.57	0.94	1.82	1.94	2.45	1.45	1.06	1.66	Amino acid permease [Source:PGSC_GENE%3BAcc:PGSC0003DMG400001393]	--	--
PGSC0003DMG400001394	10.65	10.02	10.16	11.14	11.13	6.46	5.83	7.37	8.53	6.78	8.48	8.58	8.08	11.91	8.68	11.97	5.29	11.07	Mannosidase alpha class 2a [Source:PGSC_GENE%3BAcc:PGSC0003DMG400001394]	ko00510: N-Glycan biosynthesis; ko00513: Various types of N-glycan biosynthesis; ko01100: Metabolic pathways	--
PGSC0003DMG400001395	14.07	17.85	16.54	14.16	14.1	36.7	23.11	11.11	11.27	11.13	11.49	11.33	29.6	9.98	30.16	11.56	19.11	16.3	B12D [Source:PGSC_GENE%3BAcc:PGSC0003DMG400001395]	--	--
PGSC0003DMG400001396	1.31	1.59	1.11	0.93	1.28	0.69	0.56	0.55	0.42	0.14	0.46	0.35	0.33	0.52	0.36	0.34	0.28	0.42	Avr9/Cf-9 rapidly elicited protein 231 [Source:PGSC_GENE%3BAcc:PGSC0003DMG400001396]	--	--
PGSC0003DMG400001397	12.72	14.16	13.5	13.65	13.28	4.91	3.31	6.08	7.19	5.73	7.94	7.67	4.18	8.6	5.16	7.57	2.63	7.22	SIN3 component%2C histone deacetylase complex [Source:PGSC_GENE%3BAcc:PGSC0003DMG400001397]	--	Others
PGSC0003DMG400001398	0.09	0.06	0.1	0.07	0.15	0	0.57	0.96	0.73	0.77	0.71	0.68	3.99	1.83	3.9	2.16	1.73	2.11	Paired amphipathic helix protein Sin3-like 2 [Source:PGSC_GENE%3BAcc:PGSC0003DMG400001398]	--	Others
PGSC0003DMG400001399	2.35	2.12	2.26	2.82	3.1	1.99	1.52	2.66	2.27	2.68	2.34	2.61	0.99	1.89	1.88	1.88	1.32	1.4	Paired amphipathic helix protein Sin3-like 2 [Source:PGSC_GENE%3BAcc:PGSC0003DMG400001399]	--	Others
PGSC0003DMG400001400	3.9	4.36	4.56	0.09	0.1	0.15	1.03	0.89	0.91	0.38	0.54	0.65	0.21	0.55	0.64	0.14	0.05	0.05	ABC transporter family protein [Source:PGSC_GENE%3BAcc:PGSC0003DMG400001400]	ko02010: ABC transporters	--
PGSC0003DMG400001402	0.8	1.15	1.05	1.1	1.2	1.68	0.42	0.49	0.48	0.38	0.51	0.46	1.35	0.97	1.51	1.01	0.36	1.02	Conserved gene of unknown function [Source:PGSC_GENE%3BAcc:PGSC0003DMG400001402]	--	--
PGSC0003DMG400001408	19.71	21.17	21.12	19.82	19.84	13.66	10.64	12.22	12.49	12.39	14.72	13.63	9.01	13.22	10.12	10.85	6.41	11.13	Acetylglucosaminyltransferase [Source:PGSC_GENE%3BAcc:PGSC0003DMG400001408]	--	--
PGSC0003DMG400001410	20.8	24.02	23.69	21.23	23.19	36.44	32.7	32.35	26.21	30.64	27.42	27.24	27.3	21.38	30.74	19.11	37.01	19.85	Thioredoxin H [Source:PGSC_GENE%3BAcc:PGSC0003DMG400001410]	--	--
PGSC0003DMG400001411	8.37	8.6	8.72	11.3	10.43	6.25	6.95	9.62	9.57	8.33	11.08	11.28	12.21	15.4	8.92	19.42	11.53	17.58	Uncharacterized ACR%2C COG1565 family protein [Source:PGSC_GENE%3BAcc:PGSC0003DMG400001411]	--	--
PGSC0003DMG400001414	25.26	23.56	24.21	24.27	24.55	18.91	13.67	16.97	17.08	16.41	17.05	16.98	35.05	23.29	22.8	23.75	20.78	22.99	Structure-specific recognition protein [Source:PGSC_GENE%3BAcc:PGSC0003DMG400001414]	--	HMG
PGSC0003DMG400001415	3.2	3.05	3.5	4.59	3.55	6.81	8.58	12.64	9.26	10.56	8.82	10.08	55.36	21.41	32.78	25.56	38.94	27.12	Conserved gene of unknown function [Source:PGSC_GENE%3BAcc:PGSC0003DMG400001415]	--	--
PGSC0003DMG400001416	0.28	0.67	0.22	0.42	0.39	0.46	0	0.97	0.75	0.65	1.16	1.39	7.18	3.08	3.74	2.3	2.45	1.94	Protein kinase APK1B%2C chloroplast [Source:PGSC_GENE%3BAcc:PGSC0003DMG400001416]	--	--
PGSC0003DMG400001417	96.41	90.58	94.55	102.79	109.78	114.46	39.45	34.66	32.52	30.74	36.17	35.7	31.66	26.27	28.51	27.66	15.1	29.69	DNA-binding protein [Source:PGSC_GENE%3BAcc:PGSC0003DMG400001417]	--	HB-HD-ZIP
PGSC0003DMG400001418	1.56	1.92	1.58	0.69	0.08	1.1	0.45	0.08	0.11	0.66	0.44	0.24	0	0	0	0	0	0	Transcription factor style2.1 [Source:PGSC_GENE%3BAcc:PGSC0003DMG400001418]	--	--
PGSC0003DMG400001419	3.54	4.15	3.5	3.45	3.64	2.34	3.09	4.12	4.77	3.75	6.02	5.02	1.93	5.94	3.13	3.47	1.58	2.53	LO4 [Source:PGSC_GENE%3BAcc:PGSC0003DMG400001419]	ko02010: ABC transporters	--
PGSC0003DMG400001421	682.39	603.9	601.42	666.08	669.99	833.95	497.74	585.5	557.85	535.08	547.76	553.71	227.46	158.87	155.04	148.49	231.43	149.19	60S ribosomal protein L34 [Source:PGSC_GENE%3BAcc:PGSC0003DMG400001421]	ko03010: Ribosome	--
PGSC0003DMG400001422	2.34	2.16	2.05	2.55	2.59	1.22	0.74	1.24	1.01	1.03	1.34	1.25	1.48	1.63	1.26	1.18	1.19	1.2	60S ribosomal protein L34 [Source:PGSC_GENE%3BAcc:PGSC0003DMG400001422]	--	--
PGSC0003DMG400001423	7.71	5.94	6.83	6.07	6.14	6.29	2.73	4.05	3.79	4.16	4.08	3.22	7.43	5.66	4.99	5.85	6.62	6.52	Leucine zipper protein [Source:PGSC_GENE%3BAcc:PGSC0003DMG400001423]	--	--
PGSC0003DMG400001424	6.2	5.54	6.79	5.63	6.34	5.82	4.18	4.08	3.82	4.27	3.35	3.79	6.33	5.47	8.57	7.71	6.68	7.81	60S ribosomal protein L34 [Source:PGSC_GENE%3BAcc:PGSC0003DMG400001424]	ko00190: Oxidative phosphorylation; ko00195: Photosynthesis; ko01100: Metabolic pathways	--
PGSC0003DMG400001426	7.98	8.29	7.96	5.71	6.23	5.07	0.53	0.85	0.74	0.51	0.78	0.31	0.44	0.05	0.05	0.42	0.32	0.4	Expansin [Source:PGSC_GENE%3BAcc:PGSC0003DMG400001426]	--	--
PGSC0003DMG400001427	48.18	48.07	53.46	51.14	49.12	44.55	20.32	19.44	17.81	16.3	20.1	17.71	27.75	28.19	31.69	30.94	23.68	28.9	Polypyrimidine tract-binding protein [Source:PGSC_GENE%3BAcc:PGSC0003DMG400001427]	--	--
PGSC0003DMG400001428	5.77	5.31	4.88	4.77	5.49	5.16	1.63	2.17	1.84	2.17	3.03	2.26	19.06	14.46	20.42	18.41	15.61	19.39	Nucleic acid binding protein [Source:PGSC_GENE%3BAcc:PGSC0003DMG400001428]	--	--
PGSC0003DMG400001430	0.09	0.03	0.02	0	0	0	0	0.06	0	0.01	0.02	0.02	1.29	1.13	1.31	0.6	0.54	0.55	SPX%2C N-terminal%3B EXS%2C C-terminal [Source:PGSC_GENE%3BAcc:PGSC0003DMG400001430]	--	--
PGSC0003DMG400001431	183.4	162.23	169.95	180.16	177.85	164.67	62.92	63.29	66.44	69.07	65.38	67.44	91.36	81.62	95.62	94.76	73.65	100.52	Pro-resilin [Source:PGSC_GENE%3BAcc:PGSC0003DMG400001431]	--	--
PGSC0003DMG400001432	11.14	10.39	11.11	10.6	10.72	4.46	3.96	7.92	8.12	6.71	10.68	9.44	9.45	15.13	7.37	14.42	6.91	11.52	GNOM-like 1 protein [Source:PGSC_GENE%3BAcc:PGSC0003DMG400001432]	ko04144: Endocytosis	--
PGSC0003DMG400001433	1.16	1.16	1.51	0.79	0.76	0.86	1.48	2.41	2.48	1.42	1.67	1.94	3.35	2.31	2.15	1.98	0.66	1.86	ATP binding protein [Source:PGSC_GENE%3BAcc:PGSC0003DMG400001433]	--	--
PGSC0003DMG400001435	1.45	1.89	2.36	1.88	1.51	1.95	1.88	1.94	2.29	2.48	2.27	2.51	1.37	1.52	1.47	1.74	1.23	1.31	Conserved gene of unknown function [Source:PGSC_GENE%3BAcc:PGSC0003DMG400001435]	--	--
PGSC0003DMG400001437	8.36	7.71	10.12	7.43	8.79	10.35	8.26	8.62	8.98	11.44	11.7	11.19	19.71	17.94	20.82	14.32	18.77	17.73	Blue (Type 1) copper domain [Source:PGSC_GENE%3BAcc:PGSC0003DMG400001437]	--	--
PGSC0003DMG400001438	24	21.77	22.57	17.42	17.87	22.44	8.69	7.7	7.65	7.11	5.82	6.33	17.57	7.72	11.9	7.78	9.64	8.24	Chorismate mutase 1 [Source:PGSC_GENE%3BAcc:PGSC0003DMG400001438]	ko00400: Phenylalanine, tyrosine and tryptophan biosynthesis; ko01100: Metabolic pathways; ko01110: Biosynthesis of secondary metabolites; ko01230: Biosynthesis of amino acids	--
PGSC0003DMG400001440	36.99	37.44	38.3	35.82	36.65	24.84	17.31	18.49	19.18	18.51	20.73	20.08	20.12	25.72	21.93	23.63	14.69	22.79	Ubiquitin-protein ligase [Source:PGSC_GENE%3BAcc:PGSC0003DMG400001440]	ko04120: Ubiquitin mediated proteolysis; ko04141: Protein processing in endoplasmic reticulum	--
PGSC0003DMG400001441	112.72	117.84	120	123.81	128.7	68.28	33.32	41.62	43.56	38.65	46.86	44.07	47.92	67.76	58.64	68.18	58.81	61.13	Cyclic nucleotide-gated ion channel [Source:PGSC_GENE%3BAcc:PGSC0003DMG400001441]	ko04626: Plant-pathogen interaction	--
PGSC0003DMG400001442	38.98	40.27	39.75	36.39	36.5	26.34	43.08	58.23	68.36	54.93	70.8	64.39	36.99	60.68	38.89	60.29	33.48	53.81	Heat shock protein [Source:PGSC_GENE%3BAcc:PGSC0003DMG400001442]	--	--
PGSC0003DMG400001443	23.31	22.15	20.57	21.04	22.64	23.17	20.11	22.39	18.85	18.96	17.82	19.25	32.51	21.76	26.87	20.95	25.5	22.78	Membrane-anchored ubiquitin-fold protein 2 [Source:PGSC_GENE%3BAcc:PGSC0003DMG400001443]	--	--
PGSC0003DMG400001444	5.73	5.98	5.43	6.72	7.5	4.41	1.23	2.62	2.89	2.28	3.24	3.06	3	3.64	2.71	3.19	2.19	3.03	Isoform 2 of Probable galacturonosyltransferase 13 [Source:PGSC_GENE%3BAcc:PGSC0003DMG400001444]	--	--
PGSC0003DMG400001446	1.14	1.07	0.98	1.24	1.15	0.77	0.32	0.45	0.56	0.68	0.84	0.52	0.35	1.08	0.85	0.73	0.17	0.79	Pentatricopeptide repeat-containing protein [Source:PGSC_GENE%3BAcc:PGSC0003DMG400001446]	--	--
PGSC0003DMG400001447	10.02	9.63	9.84	8.73	8.19	8.63	3.24	4.49	5.13	4.79	4.31	5.14	6.09	4.46	4.6	3.08	2.62	3.83	Conserved gene of unknown function [Source:PGSC_GENE%3BAcc:PGSC0003DMG400001447]	--	--
PGSC0003DMG400001448	37.62	39.14	39.79	41.04	39.69	36.22	17.3	17.79	18.3	20.2	19.78	19.08	10.33	18.56	16.01	13.6	9.36	15.13	UDP-glucose dehydrogenase 2 [Source:PGSC_GENE%3BAcc:PGSC0003DMG400001448]	ko00040: Pentose and glucuronate interconversions; ko00053: Ascorbate and aldarate metabolism; ko00520: Amino sugar and nucleotide sugar metabolism; ko01100: Metabolic pathways; ko01240: Biosynthesis of cofactors	--
PGSC0003DMG400001449	13.49	14.4	13.56	14.21	13.15	12.91	8.44	9.2	9.53	10.18	9.96	10.14	13.86	12.42	12.91	10.96	9.78	13.07	F-box family protein [Source:PGSC_GENE%3BAcc:PGSC0003DMG400001449]	--	--
PGSC0003DMG400001451	6.9	6.83	6.77	6.63	7.13	6.38	5.47	5.29	5.95	5.56	5.67	5.29	12.08	6.52	9.23	7.16	10.18	7.24	Folate carrier protein [Source:PGSC_GENE%3BAcc:PGSC0003DMG400001451]	--	--
PGSC0003DMG400001452	4.39	4.64	4.24	5.49	5.28	4.19	2.43	3.1	3.17	2.67	2.94	2.75	3.17	3.92	2.83	3.7	2.09	3.9	Transducin family protein [Source:PGSC_GENE%3BAcc:PGSC0003DMG400001452]	--	--
PGSC0003DMG400001453	83.12	79.23	74.13	91.62	94.11	112.05	67.75	76.38	73.73	75	69.37	75.05	64.41	51.54	56.01	60.5	59.81	60.21	RNA-binding protein [Source:PGSC_GENE%3BAcc:PGSC0003DMG400001453]	ko03040: Spliceosome	--
PGSC0003DMG400001454	8.1	7.45	8.42	7.65	7.16	5.2	3.73	4.3	4.48	4.14	5.32	4.49	2.92	4.82	3.76	4.15	3.31	4.11	ATEXO70E1 [Source:PGSC_GENE%3BAcc:PGSC0003DMG400001454]	--	--
PGSC0003DMG400001459	2.66	3.07	3.24	2.6	2.35	1.92	1.04	1.58	1.61	1.14	1.5	1.71	1.65	1.84	1.66	1.33	1.16	1.57	Conserved gene of unknown function [Source:PGSC_GENE%3BAcc:PGSC0003DMG400001459]	--	--
PGSC0003DMG400001460	10.34	9.6	9.12	7.62	8.4	7.62	2.61	2.35	2.78	2.85	2.33	2.17	10.58	7.53	9.09	7.45	7.96	8.71	Ninja-family protein Os03g0419100 [Source:PGSC_GENE%3BAcc:PGSC0003DMG400001460]	--	--
PGSC0003DMG400001461	0.58	0.98	1.07	0.62	0.67	1.17	1.19	0.8	0.52	1.03	0.68	0.69	1.37	0.8	0.85	0.92	0.93	1.06	Ras-GTPase-activating protein-binding protein [Source:PGSC_GENE%3BAcc:PGSC0003DMG400001461]	--	--
PGSC0003DMG400001462	1.56	1.78	1.9	1.85	1.82	0.93	0.17	0.54	0.47	0.3	0.45	0.59	0.25	0.62	0.34	0.5	0.2	0.68	Conserved gene of unknown function [Source:PGSC_GENE%3BAcc:PGSC0003DMG400001462]	--	--
PGSC0003DMG400001463	14.51	10.49	12.04	16.88	16.12	18.93	2.79	3.69	3.26	3.31	2	3.02	0	0	0	0.21	0	0	60S ribosomal protein L39-3 [Source:PGSC_GENE%3BAcc:PGSC0003DMG400001463]	ko03010: Ribosome	--
PGSC0003DMG400001464	10.55	10.39	9.99	10.92	11.25	10.74	4.82	4.7	3.67	3.13	3.19	3.17	13.09	5.57	6.6	5.51	4.15	5.57	Mitochondrial carnitine/acylcarnitine carrier protein [Source:PGSC_GENE%3BAcc:PGSC0003DMG400001464]	--	--
PGSC0003DMG400001466	55.88	56.67	54.59	56.93	57.11	46.09	36.83	40.96	39.58	39.42	50.79	43.46	23.55	32.59	27.68	30.73	18.59	28.98	N2%2CN2-dimethylguanosine tRNA methyltransferase family protein [Source:PGSC_GENE%3BAcc:PGSC0003DMG400001466]	--	--
PGSC0003DMG400001467	1.25	1.05	0.82	0.93	1.17	0.98	1.11	1.11	0.94	1.19	1.11	1.04	2.19	1.74	1.81	1.99	0.83	1.92	Protein pim1 [Source:PGSC_GENE%3BAcc:PGSC0003DMG400001467]	ko04120: Ubiquitin mediated proteolysis	--
PGSC0003DMG400001469	16.4	17.08	18.17	18.82	14.63	18.53	10.22	11.74	11.41	12.05	11.74	10.93	14.9	6.67	10.02	5.51	10.58	5.96	U3 small nucleolar ribonucleoprotein protein IMP3 [Source:PGSC_GENE%3BAcc:PGSC0003DMG400001469]	ko03008: Ribosome biogenesis in eukaryotes	--
PGSC0003DMG400001470	4.16	4.72	4.68	3.87	4.59	3.82	2.11	2.26	2.31	1.88	2.35	2.27	5.37	3.82	4.56	3.41	3.02	3.29	Protein-serine/threonine kinase [Source:PGSC_GENE%3BAcc:PGSC0003DMG400001470]	ko04626: Plant-pathogen interaction	--
PGSC0003DMG400001472	5.11	4.79	5.87	4.8	4.5	2.93	2.2	2.85	3	3.22	2.54	3.03	3.3	3.69	2.93	2.83	2.23	2.82	Ubiquitin-protein ligase [Source:PGSC_GENE%3BAcc:PGSC0003DMG400001472]	--	--
PGSC0003DMG400001473	17.59	17.62	16.74	19.6	17.84	7.79	5.28	9	10.39	7.94	11.19	10.91	8.65	15.46	10.66	15.65	7.21	13.66	Smad nuclear interacting protein [Source:PGSC_GENE%3BAcc:PGSC0003DMG400001473]	--	--
PGSC0003DMG400001474	9.77	9.32	10.9	13.91	13.84	9.58	8.5	13.02	12.97	10.75	15.36	14.19	4.99	18.86	17.25	18.2	5.52	17.39	Amino acid transporter [Source:PGSC_GENE%3BAcc:PGSC0003DMG400001474]	--	--
PGSC0003DMG400001477	0.82	0.88	0.79	0.6	0.77	0.84	4.17	1.56	1.08	1.13	0.93	0.61	2.7	0.49	0.59	0.52	1.27	0.54	Conserved gene of unknown function [Source:PGSC_GENE%3BAcc:PGSC0003DMG400001477]	--	--
PGSC0003DMG400001495	0.55	0.73	0.67	0.69	0.45	0.6	1.05	2.37	1.64	3.37	3.8	4.58	0	0.07	0.15	0.25	0	0.14	Ribonucleoprotein%2C chloroplast [Source:PGSC_GENE%3BAcc:PGSC0003DMG400001495]	--	--
PGSC0003DMG400001496	28.47	28.89	28.57	30.94	31.36	27.03	16.07	16.51	15.34	17.63	15.05	16.52	31.06	18.73	23.89	17.25	15.67	18.59	Ras-GTPase-activating protein-binding protein [Source:PGSC_GENE%3BAcc:PGSC0003DMG400001496]	--	--
PGSC0003DMG400001498	22.85	24.06	23.41	22.4	23.51	34.64	31.95	29.6	30.6	38.38	33.28	35.9	35.42	27.78	40.52	44.97	49.27	51.68	Auxin-responsive protein IAA13 [Source:PGSC_GENE%3BAcc:PGSC0003DMG400001498]	ko04075: Plant hormone signal transduction	AUX/IAA
PGSC0003DMG400001501	2.44	2.16	2.35	2.19	2.57	1.35	0.95	2.8	1.93	2.21	3.08	2.91	5.47	3.7	2.69	5.02	2.77	4.15	Vesicle transport protein SEC20 [Source:PGSC_GENE%3BAcc:PGSC0003DMG400001501]	ko04130: SNARE interactions in vesicular transport	--
PGSC0003DMG400001502	7.06	6.87	7.32	8.05	6.23	11	24.26	24.5	19.35	26.65	21.21	23.66	60	25.46	39.26	31.53	48.81	37.73	Conserved gene of unknown function [Source:PGSC_GENE%3BAcc:PGSC0003DMG400001502]	--	--
PGSC0003DMG400001504	0.27	0.24	0.22	0.6	0.43	0.2	1.74	1.28	1.2	1.74	1.08	1.02	4.23	2.82	2.68	2.6	2.84	2.62	MYB transcription factor [Source:PGSC_GENE%3BAcc:PGSC0003DMG400001504]	--	MYB
PGSC0003DMG400001506	17.47	18.76	17.11	20.27	18.96	12.86	6.21	11.29	13.06	9.61	14.1	11.09	15.54	14.26	10.43	13.7	9.99	12.27	DEAD-box ATP-dependent RNA helicase 13 [Source:PGSC_GENE%3BAcc:PGSC0003DMG400001506]	--	--
PGSC0003DMG400001508	1.05	1.32	1.06	0	0.18	0.1	0.45	0.53	0.76	0.4	0.55	0.45	0.95	0.87	0.62	0.42	0.58	0.4	Ammonium transporter 1 member 1 [Source:PGSC_GENE%3BAcc:PGSC0003DMG400001508]	--	--
PGSC0003DMG400001509	12.7	13.98	12.53	14.24	13.29	8.14	3.59	6.23	6.78	6.14	7.51	6.91	14.41	13.65	12.38	13.03	7.57	11.33	Kinase [Source:PGSC_GENE%3BAcc:PGSC0003DMG400001509]	ko04141: Protein processing in endoplasmic reticulum	--
PGSC0003DMG400001510	1.25	0.78	1.17	0.85	0.92	0.95	0.67	0.24	0.4	0.32	0.28	0.23	0.52	0.61	0.59	0.3	0.08	0.32	Protein phosphatase 2c [Source:PGSC_GENE%3BAcc:PGSC0003DMG400001510]	--	--
PGSC0003DMG400001511	4.63	5.02	3.52	4.74	5.16	9.03	6.51	4.85	3.45	6.04	4.01	4.6	24.13	6.69	10.74	8.09	15.33	8.62	Gene of unknown function [Source:PGSC_GENE%3BAcc:PGSC0003DMG400001511]	--	--
PGSC0003DMG400001512	3.16	3.34	3.34	2.32	3.11	1.92	1.55	2.06	1.96	2.37	2.3	2.42	3.97	3.92	3.88	4.26	4.43	3.87	Ran GTPase binding protein [Source:PGSC_GENE%3BAcc:PGSC0003DMG400001512]	ko04120: Ubiquitin mediated proteolysis	--
PGSC0003DMG400001513	29.33	30.45	31.6	29.85	29.71	36.09	40.86	38.16	32.26	33.94	30.48	31.45	51.69	37.78	49.89	37.88	60.21	41.06	50S robosomal protein L11 [Source:PGSC_GENE%3BAcc:PGSC0003DMG400001513]	ko03010: Ribosome	--
PGSC0003DMG400001514	2.44	2.16	2.33	2.44	1.97	1.53	0.53	0.93	1.13	1.21	1.3	0.85	0.46	0.51	0.87	0.62	0.19	0.66	Srpk [Source:PGSC_GENE%3BAcc:PGSC0003DMG400001514]	--	--
PGSC0003DMG400001515	25.82	25.05	25.58	25	25.04	21.17	9.65	11.65	11.76	10.57	12.19	12.19	16.03	13.66	13.66	12.69	10.35	12.53	Conserved gene of unknown function [Source:PGSC_GENE%3BAcc:PGSC0003DMG400001515]	--	--
PGSC0003DMG400001516	7.67	7.7	9.05	8.75	8.74	5.23	6.26	7.59	7.77	5.76	9.89	8.15	12.46	15.66	7.85	17.28	4.19	14.62	RAB GTPase activator [Source:PGSC_GENE%3BAcc:PGSC0003DMG400001516]	--	--
PGSC0003DMG400001518	1.75	2.09	2.18	1.38	1.83	2.99	6.44	3.98	3.93	4	2.64	3.43	17.45	4.75	7.59	5.95	7.44	6.39	Conserved gene of unknown function [Source:PGSC_GENE%3BAcc:PGSC0003DMG400001518]	--	--
PGSC0003DMG400001519	3.94	3.39	4.01	3.93	3.74	1.99	1.12	1.71	2.04	2.31	2.56	2.2	0.8	2.44	2.29	2.82	0.91	2.13	Nucleic acid binding protein [Source:PGSC_GENE%3BAcc:PGSC0003DMG400001519]	--	C2H2
PGSC0003DMG400001520	4.31	4.01	5.12	4.54	4.67	7	4.78	4.01	3.69	5.2	3.79	3.69	7.35	5.06	8.06	4.75	5.94	5	Conserved gene of unknown function [Source:PGSC_GENE%3BAcc:PGSC0003DMG400001520]	--	--
PGSC0003DMG400001522	5.05	5.15	4.3	4.3	4.39	5.31	4.05	3.8	2.65	2.84	2.49	3.04	8.76	4.23	5.73	4.97	4.59	4.74	Poly(A) polymerase [Source:PGSC_GENE%3BAcc:PGSC0003DMG400001522]	--	--
PGSC0003DMG400001524	65.94	64.65	67.09	65.09	64.34	60.16	26.45	30.51	31.37	31.98	35.17	31.33	37.09	47.36	42.27	47.23	36.49	50.32	Phosphoserine aminotransferase%2C chloroplastic [Source:PGSC_GENE%3BAcc:PGSC0003DMG400001524]	ko00260: Glycine, serine and threonine metabolism; ko00270: Cysteine and methionine metabolism; ko00750: Vitamin B6 metabolism; ko01100: Metabolic pathways; ko01110: Biosynthesis of secondary metabolites; ko01200: Carbon metabolism; ko01230: Biosynthesis of amino acids; ko01240: Biosynthesis of cofactors	--
PGSC0003DMG400001525	8.26	7.77	8.28	7.07	5.65	8.2	6.64	8.25	6.9	5.99	8.72	7.03	9.05	6.74	5.77	6.22	6.95	5.64	NAD-dependent isocitrate dehydrogenase [Source:PGSC_GENE%3BAcc:PGSC0003DMG400001525]	ko00020: Citrate cycle (TCA cycle); ko01100: Metabolic pathways; ko01110: Biosynthesis of secondary metabolites; ko01200: Carbon metabolism; ko01210: 2-Oxocarboxylic acid metabolism; ko01230: Biosynthesis of amino acids	--
PGSC0003DMG400001526	2.64	3.04	2.6	2.37	3.04	1.61	1.38	2.17	2.01	1.44	2.06	2.15	0	0.09	0.27	0.08	0.29	0.16	AMP dependent ligase [Source:PGSC_GENE%3BAcc:PGSC0003DMG400001526]	ko00010: Glycolysis / Gluconeogenesis; ko00620: Pyruvate metabolism; ko00630: Glyoxylate and dicarboxylate metabolism; ko00650: Butanoate metabolism; ko01100: Metabolic pathways; ko01110: Biosynthesis of secondary metabolites; ko01200: Carbon metabolism	--
PGSC0003DMG400001528	1.43	1.41	1.22	0.35	0.45	0.71	0.38	0.36	0.24	0.3	0.22	0.26	0.5	0.04	0.41	0.18	0.09	0.23	Class II chitinase [Source:PGSC_GENE%3BAcc:PGSC0003DMG400001528]	ko00520: Amino sugar and nucleotide sugar metabolism; ko01100: Metabolic pathways; ko04016: MAPK signaling pathway - plant	--
PGSC0003DMG400001530	1.56	1.22	1.21	0.66	1.14	0.95	0.23	0.61	0.7	0.57	1.04	0.41	0.56	0.28	0.63	0.45	0.91	0.22	Conserved gene of unknown function [Source:PGSC_GENE%3BAcc:PGSC0003DMG400001530]	--	--
PGSC0003DMG400001543	0.71	0.83	0.68	0.85	1.04	0.33	1.24	1.28	1.16	0.75	1.43	1.14	0.43	0.74	0.86	0.46	0.62	0.46	Conserved gene of unknown function [Source:PGSC_GENE%3BAcc:PGSC0003DMG400001543]	--	--
PGSC0003DMG400001544	78.71	77.98	85.52	56.75	56.08	65.65	35.95	35.69	37.9	32.91	36.54	32.44	28.24	21.5	20.44	32.05	21.79	31.52	Conserved gene of unknown function [Source:PGSC_GENE%3BAcc:PGSC0003DMG400001544]	ko04144: Endocytosis	--
PGSC0003DMG400001545	3.72	3.86	3.51	4.48	4.14	2.71	1.45	1.88	1.34	1.56	2.12	1.92	1.72	2.5	2.28	2.69	1.43	1.86	Ribonuclease E [Source:PGSC_GENE%3BAcc:PGSC0003DMG400001545]	--	--
PGSC0003DMG400001546	4.32	3.21	3.87	3.52	3.41	2.8	1.28	2.41	1.92	2.17	2.4	2.56	7.79	7.27	6.67	7.69	5.04	7.27	F-box family protein [Source:PGSC_GENE%3BAcc:PGSC0003DMG400001546]	--	--
PGSC0003DMG400001549	66.26	65.09	68.95	56.39	55.87	43.28	5.3	11.38	10.79	14.51	14.25	12.06	13.3	17.74	14.16	22.94	17.47	22.24	Beta-amylase [Source:PGSC_GENE%3BAcc:PGSC0003DMG400001549]	ko00500: Starch and sucrose metabolism; ko01100: Metabolic pathways; ko01110: Biosynthesis of secondary metabolites	--
PGSC0003DMG400001551	28.05	27.91	27.56	28.86	29.63	20.95	14.44	23.93	25.38	22.79	26.53	26.27	15.84	19.08	14.83	19.26	13.76	19.29	O-linked n-acetylglucosamine transferase%2C ogt [Source:PGSC_GENE%3BAcc:PGSC0003DMG400001551]	--	--
PGSC0003DMG400001555	2.79	2.97	3.37	2.41	3.58	2.29	2.54	2.72	3.04	2.48	2.72	3.02	2.5	2.32	2.04	2.38	2.32	2.37	Aspartyl/glutamyl-tRNA(Asn/Gln) amidotransferase subunit B [Source:PGSC_GENE%3BAcc:PGSC0003DMG400001555]	ko00970: Aminoacyl-tRNA biosynthesis; ko01100: Metabolic pathways	--
PGSC0003DMG400001556	3.58	3.93	3.23	3.03	3.23	4.94	6.22	6.56	5.65	5.25	5.49	5.56	5.28	3.75	5.69	3.91	4.71	4.59	GRAS family transcription factor [Source:PGSC_GENE%3BAcc:PGSC0003DMG400001556]	--	GRAS
PGSC0003DMG400001557	10.64	10.83	10.38	10.25	10.78	6.42	5.17	6.05	6.5	4.93	7.42	6.62	5.26	5.63	4.46	5.11	2.46	4.94	SET domain-containing protein [Source:PGSC_GENE%3BAcc:PGSC0003DMG400001557]	ko00310: Lysine degradation; ko01100: Metabolic pathways	SET
PGSC0003DMG400001558	3.8	4.12	2.92	2.37	3.65	5.47	13.28	6.88	6.01	8.09	5.95	6.4	7.91	2.8	4.06	3.56	11.71	4.77	Gene of unknown function [Source:PGSC_GENE%3BAcc:PGSC0003DMG400001558]	--	--
PGSC0003DMG400001559	21.29	20.61	20.79	20.52	20.82	8.3	5.23	13.16	15.87	12.01	20.47	16.13	27.79	36.99	23.37	38.09	24.34	35.14	Transporter [Source:PGSC_GENE%3BAcc:PGSC0003DMG400001559]	--	--
PGSC0003DMG400001560	10.71	11.94	11.84	8.8	9.82	9.73	6.77	6.59	7.09	7.06	6.54	6.3	12.42	7.68	9.06	6.16	8.43	6.49	Hydrolase [Source:PGSC_GENE%3BAcc:PGSC0003DMG400001560]	--	--
PGSC0003DMG400001562	4.21	3.62	3.09	3.98	4.43	5.55	7.03	4.1	4.1	4.08	3.75	3.74	16.24	9.99	11.76	9.4	8.16	8.49	Conserved gene of unknown function [Source:PGSC_GENE%3BAcc:PGSC0003DMG400001562]	--	--
PGSC0003DMG400001565	42.58	42.38	41.66	34.79	34.36	34.82	25.84	25.71	21.96	26.04	24.31	23.12	19.03	21.86	25.95	16.06	19.1	17.28	HB2 homeodomain protein [Source:PGSC_GENE%3BAcc:PGSC0003DMG400001565]	ko03013: RNA transport	HB-WOX
PGSC0003DMG400001566	19.01	19.53	19.23	18.51	18.08	9.61	4.35	6.92	6.83	6.03	7.6	6.87	8.59	13.65	10.83	13.99	7.05	13.36	Conserved gene of unknown function [Source:PGSC_GENE%3BAcc:PGSC0003DMG400001566]	--	--
PGSC0003DMG400001567	115.18	112.74	107.43	93.55	91.11	188.29	174.4	106.78	95.34	116.6	84.75	100.43	222.25	94.16	154.59	81.53	154.2	90.19	High mobility group protein [Source:PGSC_GENE%3BAcc:PGSC0003DMG400001567]	--	HMG
PGSC0003DMG400001568	1.03	1.36	0.85	0.97	0.75	0.84	0	0	0.23	0.07	0.04	0.07	0	0	0	0	0	0	Gene of unknown function [Source:PGSC_GENE%3BAcc:PGSC0003DMG400001568]	--	--
PGSC0003DMG400001569	0.32	0.33	0.15	0.26	0.29	0.42	0.67	0.58	0.63	0.42	0.35	0.67	2.74	1.02	1.9	1.26	0.58	1.2	SAC [Source:PGSC_GENE%3BAcc:PGSC0003DMG400001569]	ko00562: Inositol phosphate metabolism; ko01100: Metabolic pathways; ko04070: Phosphatidylinositol signaling system	--
PGSC0003DMG400001570	4.16	4.38	4.18	3.1	2.53	4.11	2.77	2.58	3.17	2.75	2.97	3.47	4.47	3.49	4.49	2.95	2.04	2.28	Catalase isozyme 2 [Source:PGSC_GENE%3BAcc:PGSC0003DMG400001570]	ko00380: Tryptophan metabolism; ko00630: Glyoxylate and dicarboxylate metabolism; ko01100: Metabolic pathways; ko01110: Biosynthesis of secondary metabolites; ko01200: Carbon metabolism; ko04016: MAPK signaling pathway - plant; ko04146: Peroxisome	--
PGSC0003DMG400001571	45.05	44.89	44.62	45.16	40.52	31.49	22.05	24.94	25.77	25.82	25.76	26.59	28.8	36.68	30.26	34.54	19.55	30.56	Plant ubiquilin [Source:PGSC_GENE%3BAcc:PGSC0003DMG400001571]	ko04141: Protein processing in endoplasmic reticulum	--
PGSC0003DMG400001573	3.75	3.88	4.43	6.35	7.61	4.2	5.35	4.3	4.58	4.33	4.24	3.78	19.99	9.8	13.5	13.52	8.29	14.19	Serine acetyltransferase 2 [Source:PGSC_GENE%3BAcc:PGSC0003DMG400001573]	ko00270: Cysteine and methionine metabolism; ko00920: Sulfur metabolism; ko01100: Metabolic pathways; ko01110: Biosynthesis of secondary metabolites; ko01200: Carbon metabolism; ko01230: Biosynthesis of amino acids	--
PGSC0003DMG400001574	45.83	49.94	46.17	52.92	50.93	39.2	11.16	14.62	16.23	16.31	18.2	17.78	4.59	8.52	7.24	11.11	8.73	12.27	Conserved gene of unknown function [Source:PGSC_GENE%3BAcc:PGSC0003DMG400001574]	ko00901: Indole alkaloid biosynthesis; ko01100: Metabolic pathways; ko01110: Biosynthesis of secondary metabolites	--
PGSC0003DMG400001576	16.13	15.99	14.1	18.69	20.31	11.39	8.49	16.31	18.07	15.8	22.98	20.46	11.57	14.42	8.55	17.57	11.13	14.41	GIL1 (GRAVITROPIC IN THE LIGHT) [Source:PGSC_GENE%3BAcc:PGSC0003DMG400001576]	--	--
PGSC0003DMG400001577	8.7	8.21	9	8.76	8.23	8.07	6.66	5.68	4.98	5.16	4.86	4.84	6.98	6.63	8.1	6.35	5.38	6.8	Zinc finger protein [Source:PGSC_GENE%3BAcc:PGSC0003DMG400001577]	--	--
PGSC0003DMG400001578	4.41	4.57	4.1	5.34	4.95	5.79	10.65	9.2	9.88	9.09	7.75	7.75	12.67	7.71	9.44	8.16	13.53	9.37	Conserved gene of unknown function [Source:PGSC_GENE%3BAcc:PGSC0003DMG400001578]	--	--
PGSC0003DMG400001579	183.05	179.81	177.72	194.8	189.29	288.46	159.7	133.56	124.16	146.06	120.42	120.64	163.99	155.1	237.85	187.41	227.68	229.93	Conserved gene of unknown function [Source:PGSC_GENE%3BAcc:PGSC0003DMG400001579]	--	--
PGSC0003DMG400001580	2.75	2.66	2.55	2.99	2.81	2.43	1.73	2.63	2.52	2.75	2.59	3.06	2.45	2.54	2.64	2.71	1.47	2.98	GPI mannosyltransferase 1 [Source:PGSC_GENE%3BAcc:PGSC0003DMG400001580]	ko00563: Glycosylphosphatidylinositol (GPI)-anchor biosynthesis; ko01100: Metabolic pathways	--
PGSC0003DMG400001581	18.31	19.65	20.43	18.67	19.38	18.26	24.53	23.05	24.07	22.78	22.55	22.68	30.03	26.59	27.5	27.04	25.92	26.54	Anti-PCD protein [Source:PGSC_GENE%3BAcc:PGSC0003DMG400001581]	--	--
PGSC0003DMG400001584	0.93	1.04	0.82	1.03	0.57	0	0.57	1.29	1.23	1.67	1.25	0.72	0	1.33	0.79	1.83	0.58	2.06	Gene of unknown function [Source:PGSC_GENE%3BAcc:PGSC0003DMG400001584]	--	--
PGSC0003DMG400001589	3.96	4.43	4.07	0.18	0.09	0.15	2.22	0.45	0.65	0.61	0.71	0.72	2.39	0.98	1.54	0	0	0	Amino acid transporter [Source:PGSC_GENE%3BAcc:PGSC0003DMG400001589]	ko04075: Plant hormone signal transduction	--
PGSC0003DMG400001590	348.64	293.71	274.48	308.29	284.7	394.8	68.57	125.01	111.1	143.58	132.13	146.04	53.45	101.01	108.59	103.5	32.68	122.06	Glycine-rich protein 2 [Source:PGSC_GENE%3BAcc:PGSC0003DMG400001590]	--	CSD
PGSC0003DMG400001591	481.69	430.19	442.81	431.59	432.83	435.39	111.56	190.19	189.76	200.06	184.39	205.2	138.64	168.02	173.55	177.95	137.15	198.24	Glycine-rich protein 2 [Source:PGSC_GENE%3BAcc:PGSC0003DMG400001591]	--	CSD
PGSC0003DMG400001593	44.03	43.97	43.1	42.63	41.27	23.16	22.45	34.69	36.48	29.54	42.23	38.11	39.62	56.5	31.54	59.41	28.08	51.57	Protein translocase [Source:PGSC_GENE%3BAcc:PGSC0003DMG400001593]	--	--
PGSC0003DMG400001594	6.35	7.47	8.09	6.01	4.79	7.61	6.25	5.51	4.58	5.48	4.35	5.24	9.53	5.77	7.94	4.33	6.57	4.62	DNA binding protein [Source:PGSC_GENE%3BAcc:PGSC0003DMG400001594]	--	bHLH
PGSC0003DMG400001595	134.15	133.56	132.04	119.89	120.26	122.76	79.63	89.82	93.12	97.47	89.07	94.42	79.38	92.68	74.6	95.06	76.43	90.45	Triosephosphate isomerase%2C chloroplastic [Source:PGSC_GENE%3BAcc:PGSC0003DMG400001595]	ko00010: Glycolysis / Gluconeogenesis; ko00051: Fructose and mannose metabolism; ko00562: Inositol phosphate metabolism; ko00710: Carbon fixation in photosynthetic organisms; ko01100: Metabolic pathways; ko01110: Biosynthesis of secondary metabolites; ko01200: Carbon metabolism; ko01230: Biosynthesis of amino acids	--
PGSC0003DMG400001596	2.46	2.95	2.05	0.78	0.65	0.2	0	0.04	0.01	0.01	0.02	0.09	0.32	0.37	0.25	0.08	0	0.06	Putative neutral invertase [Source:PGSC_GENE%3BAcc:PGSC0003DMG400001596]	ko00190: Oxidative phosphorylation; ko01100: Metabolic pathways	--
PGSC0003DMG400001597	27.79	29.94	29.6	28.18	28.57	26.96	15.27	19.89	19.75	15.47	15.72	19.85	14.98	27.13	29.78	25.37	12.34	25.36	ER lumen protein retaining receptor [Source:PGSC_GENE%3BAcc:PGSC0003DMG400001597]	--	--
PGSC0003DMG400001598	1673.8	1496.59	1522.12	1867.87	1837.6	4129.21	4549.17	2099.74	1895.14	2878.17	2045.58	2382.18	6367.16	3506.86	7473.03	3718.31	5951.42	4899.28	Snakin-2 [Source:UniProtKB/Swiss-Prot%3BAcc:Q93X17]	--	--
PGSC0003DMG400001599	2.77	2.48	2.68	2.95	3.41	1.28	0.99	2.23	2.39	1.68	2.63	2.54	2.58	2.28	1.46	2.28	1.33	2.13	Pentatricopeptide repeat-containing protein [Source:PGSC_GENE%3BAcc:PGSC0003DMG400001599]	--	--
PGSC0003DMG400001603	0.54	0.42	1.41	1.75	1.08	1.45	0.38	0.11	0.43	0.19	0.13	0.45	1.22	0.19	0.5	0.21	0.15	0.4	Conserved gene of unknown function [Source:PGSC_GENE%3BAcc:PGSC0003DMG400001603]	ko04075: Plant hormone signal transduction	--
PGSC0003DMG400001606	3.56	3.59	3.36	3.54	3.6	3	3.64	4.23	4.42	3.21	3.82	3.91	8.04	6.85	6.83	6.92	4.37	7.01	RNA binding protein [Source:PGSC_GENE%3BAcc:PGSC0003DMG400001606]	--	--
PGSC0003DMG400001611	0.85	0.62	1	1.12	0.93	0.5	0.49	0.82	0.55	0.67	0.24	0.46	1.57	1.08	0.93	1.16	0.76	1.43	Auxin-induced SAUR [Source:PGSC_GENE%3BAcc:PGSC0003DMG400001611]	ko04075: Plant hormone signal transduction	--
PGSC0003DMG400001612	0.47	0.32	0.32	0.11	0.16	0.53	0.96	0.57	0.42	0.21	0.41	0.17	0.81	1.07	2.2	0.88	1.39	0.8	Auxin-induced SAUR [Source:PGSC_GENE%3BAcc:PGSC0003DMG400001612]	ko04075: Plant hormone signal transduction	--
PGSC0003DMG400001614	1.12	0.58	1.14	0.77	0.32	1.03	2.87	3.38	2.51	3.43	2.63	3.56	0	0.15	0.4	0.03	0.22	0.29	SAUR family protein [Source:PGSC_GENE%3BAcc:PGSC0003DMG400001614]	ko04075: Plant hormone signal transduction	--
PGSC0003DMG400001616	4.61	4.03	4.01	4.91	4.61	3.67	2.67	4.45	5.14	4.49	4.29	4.84	3.89	4.63	4.22	4.49	4.42	4.56	Ribosome-binding factor A [Source:PGSC_GENE%3BAcc:PGSC0003DMG400001616]	--	--
PGSC0003DMG400001617	153.9	161.69	155.53	167.31	167.54	232.07	160.81	175.36	169.1	172.57	173.26	181.16	321.05	184.8	240.76	224.13	286.26	247.31	Peptidyl-prolyl cis-trans isomerase Pin1 [Source:PGSC_GENE%3BAcc:PGSC0003DMG400001617]	--	--
PGSC0003DMG400001618	76.69	73.91	74.2	73.92	74.62	49.54	17.3	22.52	23.37	23.08	27.13	25.88	23.73	28.58	26.45	23.82	16.7	22.22	Amidophosphoribosyltransferase [Source:PGSC_GENE%3BAcc:PGSC0003DMG400001618]	ko00230: Purine metabolism; ko00250: Alanine, aspartate and glutamate metabolism; ko01100: Metabolic pathways; ko01110: Biosynthesis of secondary metabolites	--
PGSC0003DMG400001623	3.46	2.65	2.97	1.58	1.66	5.6	0	0.1	0.24	0.08	0.23	0.23	0	0.34	0.28	0.49	0	0.42	Disease resistance response protein [Source:PGSC_GENE%3BAcc:PGSC0003DMG400001623]	ko00943: Isoflavonoid biosynthesis; ko01100: Metabolic pathways; ko01110: Biosynthesis of secondary metabolites	--
PGSC0003DMG400001624	25.38	22.83	22.59	21.33	20.19	35.22	3.05	4.39	3.46	3.64	2.94	2.99	3.8	3.27	3.17	4.91	7.17	4.86	Disease resistance response protein [Source:PGSC_GENE%3BAcc:PGSC0003DMG400001624]	ko00943: Isoflavonoid biosynthesis; ko01100: Metabolic pathways; ko01110: Biosynthesis of secondary metabolites	--
PGSC0003DMG400001625	1.52	1.92	1.81	1.25	1.62	0.51	0.84	0.98	1.18	0.61	1.01	0.83	0.42	0.48	0.84	0.65	0.79	0.81	Amidase [Source:PGSC_GENE%3BAcc:PGSC0003DMG400001625]	ko00330: Arginine and proline metabolism; ko00360: Phenylalanine metabolism; ko00380: Tryptophan metabolism; ko01100: Metabolic pathways	--
PGSC0003DMG400001626	1.86	1.79	1.76	2.22	2.17	1.36	1.46	1.4	1.11	0.89	0.82	1.33	1.72	1.54	1.43	1.75	2.57	1.17	Amidase [Source:PGSC_GENE%3BAcc:PGSC0003DMG400001626]	ko00330: Arginine and proline metabolism; ko00360: Phenylalanine metabolism; ko00380: Tryptophan metabolism; ko01100: Metabolic pathways	--
PGSC0003DMG400001628	75.26	71.23	68.94	69.38	63.96	48.28	14.94	27.55	30.28	28.05	37.59	35.87	19.66	37.4	23.86	37.33	13.97	34.63	Translation initiation factor [Source:PGSC_GENE%3BAcc:PGSC0003DMG400001628]	--	--
PGSC0003DMG400001629	11.23	11.44	9.83	12.79	10.89	6.6	7.19	7.55	7.76	6.57	7.46	7.74	21.95	14.49	13.27	15.27	10.66	13.06	Non-imprinted in Prader-Willi/Angelman syndrome region protein [Source:PGSC_GENE%3BAcc:PGSC0003DMG400001629]	--	--
PGSC0003DMG400001630	745.75	742.29	717.41	681.8	676.37	1004.62	838.11	559.4	526.68	644.25	451.84	521.77	403.4	383.5	515.48	314.36	540.35	352.33	Peptidyl-prolyl cis-trans isomerase [Source:PGSC_GENE%3BAcc:PGSC0003DMG400001630]	--	--
PGSC0003DMG400001632	93.75	98.93	96.55	98.89	100.98	125.22	74.5	74.22	67.8	77.67	65.83	69.42	77.03	51.8	68.8	50.16	84.29	49.73	Translocon-associated protein%2C alpha subunit [Source:PGSC_GENE%3BAcc:PGSC0003DMG400001632]	ko04141: Protein processing in endoplasmic reticulum	--
PGSC0003DMG400001633	15.37	13.54	14.96	15.33	15.02	17.69	18.13	15.34	14.24	16.72	14.74	17.08	38.88	22.52	28.46	25.43	24.12	24.67	Protein FAM50A [Source:PGSC_GENE%3BAcc:PGSC0003DMG400001633]	--	--
PGSC0003DMG400001634	70.26	68.5	68.62	69.39	68.61	147.71	131.39	58.25	52.17	64.19	44.98	53.72	79.92	41.14	93.47	51.92	139.68	60.06	Conserved gene of unknown function [Source:PGSC_GENE%3BAcc:PGSC0003DMG400001634]	--	--
PGSC0003DMG400001635	0.5	0.31	0.16	0.39	0.26	0.52	0.34	0.2	0.31	0.29	0.29	0.42	1.82	0.82	0.61	0.98	1.4	0.68	Chalcone synthase [Source:PGSC_GENE%3BAcc:PGSC0003DMG400001635]	ko00941: Flavonoid biosynthesis; ko01100: Metabolic pathways; ko01110: Biosynthesis of secondary metabolites; ko04712: Circadian rhythm - plant	--
PGSC0003DMG400001636	26.83	26.21	27.89	25.75	24.24	25.97	17.88	17.05	18.1	15.52	17.02	17.05	23.74	19.41	21.34	18.03	15.23	19.07	Mta/sah nucleosidase [Source:PGSC_GENE%3BAcc:PGSC0003DMG400001636]	ko00270: Cysteine and methionine metabolism; ko01100: Metabolic pathways	--
PGSC0003DMG400001638	1.95	2.55	2.23	2.02	2.36	2.38	3.51	3.78	3	3.59	3.11	2.68	0.64	1.68	1.94	1.73	3.63	2.19	39 kDa EF-Hand containing protein [Source:PGSC_GENE%3BAcc:PGSC0003DMG400001638]	--	--
PGSC0003DMG400001639	7.47	7.65	7.27	8.54	7.59	7.48	1.93	2.43	2.1	1.9	2.17	2.37	4.01	1.97	2.37	2.28	1.99	2.71	Transducin family protein [Source:PGSC_GENE%3BAcc:PGSC0003DMG400001639]	--	--
PGSC0003DMG400001646	6.06	5.92	5.82	4.63	4.87	3.39	1.39	1.58	1.79	1.79	2.27	2.13	1.1	1.6	1.78	1.77	0.84	1.44	Ubiquitin-protein ligase BRE1A [Source:PGSC_GENE%3BAcc:PGSC0003DMG400001646]	--	--
PGSC0003DMG400001655	6.48	6.03	4.9	4.63	2.64	4.15	1.8	2.92	2.94	3.06	3.26	3.16	2.89	2.18	3.35	1.26	1.84	1.81	Auxin-induced protein 6B [Source:PGSC_GENE%3BAcc:PGSC0003DMG400001655]	ko04075: Plant hormone signal transduction	--
PGSC0003DMG400001656	8.87	7.59	8.4	7.16	6.61	15.54	9.59	8.73	8.1	8.53	7.08	7.56	4.35	3.06	4.59	3.75	2.85	4.39	Conserved gene of unknown function [Source:PGSC_GENE%3BAcc:PGSC0003DMG400001656]	--	--
PGSC0003DMG400001658	36.86	35.61	35.52	44.68	42.71	25.85	19.22	26.66	26.43	22.61	34.37	29.59	19.91	25.45	19.1	27	13.27	23.91	TRNA-dihydrouridine synthase [Source:PGSC_GENE%3BAcc:PGSC0003DMG400001658]	--	C3H
PGSC0003DMG400001659	11.73	12.26	11.48	11.02	11.16	7.29	5.78	8.1	7.66	6.95	8.46	8.43	7.65	8.88	8.33	7.28	4.69	7.28	DNA binding protein [Source:PGSC_GENE%3BAcc:PGSC0003DMG400001659]	ko04016: MAPK signaling pathway - plant	bZIP
PGSC0003DMG400001660	6.5	6.82	6.11	6.5	5.92	4.17	3.06	3.97	4	3.61	4.05	4.61	6.1	6.49	5.17	6.66	5.49	6.33	GAGA-binding transcriptional activator BBR/BPC4 [Source:PGSC_GENE%3BAcc:PGSC0003DMG400001660]	--	BBR-BPC
PGSC0003DMG400001661	45.24	47.97	47.21	46.89	45.45	54.34	51.56	65.98	64.57	66.24	73.66	71.47	78.21	81.51	78.35	93.12	97.88	85.68	Aldo-keto reductase [Source:PGSC_GENE%3BAcc:PGSC0003DMG400001661]	--	--
PGSC0003DMG400001662	31.3	29.51	30.22	45.64	47.81	22.75	6.22	11.62	11.17	8.83	13.67	13.89	2.89	5.96	4.07	4.85	2.55	4.39	Arginine decarboxylase [Source:PGSC_GENE%3BAcc:PGSC0003DMG400001662]	ko00330: Arginine and proline metabolism; ko01100: Metabolic pathways	--
PGSC0003DMG400001668	23.59	20.06	23.71	25.77	28	31.73	2.82	3.92	2.35	4.27	4.08	4.79	8.01	5.31	7.61	4.27	6.82	5.08	SAUR family protein [Source:PGSC_GENE%3BAcc:PGSC0003DMG400001668]	ko04075: Plant hormone signal transduction	--
PGSC0003DMG400001670	43.96	44.94	45.91	43.31	44.73	28.58	16.27	19.66	19.89	18.39	21.2	20.39	22.4	23.76	19.59	21.6	19.44	21.41	Receptor protein kinase [Source:PGSC_GENE%3BAcc:PGSC0003DMG400001670]	ko04075: Plant hormone signal transduction	--
PGSC0003DMG400001671	1.39	1.23	1.05	3.69	4.03	2.07	0.48	0.7	0.7	0.82	0.69	0.84	0.64	0.83	0.98	1.8	1.04	1.85	Peptide transporter [Source:PGSC_GENE%3BAcc:PGSC0003DMG400001671]	--	--
PGSC0003DMG400001672	27.35	26.88	27.16	29.61	29.23	26.35	20.94	21.63	22.95	19.7	20.6	21.21	32.2	32.89	31.96	37.33	27.09	35.56	Protoheme IX farnesyltransferase [Source:PGSC_GENE%3BAcc:PGSC0003DMG400001672]	ko00190: Oxidative phosphorylation; ko00860: Porphyrin and chlorophyll metabolism; ko01100: Metabolic pathways; ko01110: Biosynthesis of secondary metabolites; ko01240: Biosynthesis of cofactors	--
PGSC0003DMG400001674	134.48	133.61	133.15	137.36	136.05	100.15	57.16	71.43	74.51	66.56	77.72	80.28	70.97	84.46	62.68	78.21	64.05	72.3	Eukaryotic translation initiation factor 3 subunit B [Source:PGSC_GENE%3BAcc:PGSC0003DMG400001674]	ko03013: RNA transport	--
PGSC0003DMG400001677	5.56	6.44	4.31	5.79	4.45	5.5	2	2.68	3.13	3.12	2.77	2.88	1.83	1.9	3.13	1.76	1.39	1.86	RING finger [Source:PGSC_GENE%3BAcc:PGSC0003DMG400001677]	--	--
PGSC0003DMG400001678	1.83	1.87	1.48	1.01	1.09	0	0	3.21	2.21	1.4	3.1	2.62	0	0	0	0	0	0	Dead box ATP-dependent RNA helicase [Source:PGSC_GENE%3BAcc:PGSC0003DMG400001678]	ko03040: Spliceosome	--
PGSC0003DMG400001679	6.58	6.14	7.35	7.28	8.13	5.92	10.89	10.53	8.43	8.1	6.99	6.86	0	0	0	0.01	0.11	0.01	Gene of unknown function [Source:PGSC_GENE%3BAcc:PGSC0003DMG400001679]	--	--
PGSC0003DMG400001681	8.01	13.14	12.1	12.16	11.06	8.11	12.09	8.84	8.41	8.68	6.27	8.09	7.47	2.89	4.91	1.67	2.23	3.19	Phosphatidylinositol n-acetylglucosaminyltransferase subunit p [Source:PGSC_GENE%3BAcc:PGSC0003DMG400001681]	ko00563: Glycosylphosphatidylinositol (GPI)-anchor biosynthesis; ko01100: Metabolic pathways	--
PGSC0003DMG400001682	0.64	0.5	0.42	0.62	0.35	0.48	0.52	1.22	1.45	1.34	0.67	0.78	0.13	0.33	0.47	0.05	0.19	0.22	Dynamin [Source:PGSC_GENE%3BAcc:PGSC0003DMG400001682]	ko04144: Endocytosis	--
PGSC0003DMG400001683	16.09	15.1	13.87	14.72	14.42	22.68	12.08	8.45	7.1	8.57	6.83	9.04	24.53	2.94	9.72	2.45	9.23	3.96	Phosphatidylinositol n-acetylglucosaminyltransferase subunit p [Source:PGSC_GENE%3BAcc:PGSC0003DMG400001683]	ko00563: Glycosylphosphatidylinositol (GPI)-anchor biosynthesis; ko01100: Metabolic pathways	--
PGSC0003DMG400001684	3.74	4.44	3.65	1.42	1.37	2.34	6.43	3.2	2.52	2.31	1.51	1.66	2.52	1.76	2.3	1.25	2.43	1.58	Conserved gene of unknown function [Source:PGSC_GENE%3BAcc:PGSC0003DMG400001684]	--	--
PGSC0003DMG400001685	26.55	28.78	28.59	27.01	24.98	46.65	42.4	25.33	23.92	27.52	21	24.24	22.25	15.6	24.24	14.17	28.89	14.89	Acyl carrier protein [Source:PGSC_GENE%3BAcc:PGSC0003DMG400001685]	ko00190: Oxidative phosphorylation; ko01100: Metabolic pathways	--
PGSC0003DMG400001687	4.25	4.75	4.53	3.74	3.31	4.61	5.68	4.97	4.85	5.57	3.89	5.6	1.17	2.06	3.14	1.9	3.2	2.22	Ferredoxin [Source:PGSC_GENE%3BAcc:PGSC0003DMG400001687]	--	--
PGSC0003DMG400001688	85.37	86.6	83.62	109.07	109.91	141.01	99.19	80.89	69.62	85.41	71.92	76.01	101.98	48.05	81.9	32.63	61.91	39.35	Ethphon-induced protein [Source:PGSC_GENE%3BAcc:PGSC0003DMG400001688]	--	--
PGSC0003DMG400001689	1.96	2.08	2.19	2.63	2.6	0.89	0.49	1.54	1.44	1.35	2.16	1.36	1.5	2.53	1.5	2.94	1.06	2.55	Pentatricopeptide repeat-containing protein [Source:PGSC_GENE%3BAcc:PGSC0003DMG400001689]	--	--
PGSC0003DMG400001690	129.23	120.53	117.46	133.15	128.68	188.06	85.33	91.14	82.38	91.19	76.05	93.81	201.97	60.76	116.47	60.49	87.05	64.26	Protein synthesis initiation factor [Source:PGSC_GENE%3BAcc:PGSC0003DMG400001690]	ko03010: Ribosome	--
PGSC0003DMG400001694	31.68	30.32	32.48	32	30.93	20.48	9.25	10.99	11.01	10.32	10.28	11	12.52	13.46	11.15	12.27	6.28	12.69	RNA binding protein [Source:PGSC_GENE%3BAcc:PGSC0003DMG400001694]	--	--
PGSC0003DMG400001696	5.97	4.87	5.54	5.35	6.46	3.94	4.71	4.35	4.64	4.49	4.89	4.11	6.96	4.09	4.51	4.25	2.85	3.61	Transcription factor [Source:PGSC_GENE%3BAcc:PGSC0003DMG400001696]	--	Trihelix
PGSC0003DMG400001700	4.83	5.41	4.9	6.93	7.9	10.12	5.19	3.55	2.85	3.68	3.66	3.72	10.27	6.78	11.64	6.59	10.66	7.44	Conserved gene of unknown function [Source:PGSC_GENE%3BAcc:PGSC0003DMG400001700]	--	--
PGSC0003DMG400001703	6.12	6.41	5.28	6.62	5.64	5.5	1.82	2.74	2.94	3.01	3.26	3.86	5.54	4.3	3.91	4.27	2.52	4.08	Protein binding / zinc ion binding [Source:PGSC_GENE%3BAcc:PGSC0003DMG400001703]	--	--
PGSC0003DMG400001707	0.36	0.65	1.18	0.27	0.46	0.53	2.44	1.02	1.12	1.18	0.37	1.07	2.53	2.79	5.43	2.22	7.92	2.34	Conserved gene of unknown function [Source:PGSC_GENE%3BAcc:PGSC0003DMG400001707]	--	--
PGSC0003DMG400001708	1.97	0.87	1.39	1.78	1.9	1.64	3.73	2.5	2.02	2.18	1.5	1.84	2.18	3.47	5.09	2.57	4.7	2.34	RING-H2 finger protein ATL1Q [Source:PGSC_GENE%3BAcc:PGSC0003DMG400001708]	--	--
PGSC0003DMG400001709	14.9	13.38	14.14	16.04	15.24	12.21	5.19	7.01	5.98	5.54	7.09	6.98	3.76	8.34	6.22	7.41	4.64	8.17	Uridylate kinase [Source:PGSC_GENE%3BAcc:PGSC0003DMG400001709]	ko00240: Pyrimidine metabolism; ko01100: Metabolic pathways; ko01240: Biosynthesis of cofactors	--
PGSC0003DMG400001711	15.51	10.16	9.19	12.79	12.67	22.45	10.01	9.55	5.32	6.9	6.3	5.55	21.67	4.59	16.3	5.3	12.71	6.77	Phosphatidylinositol n-acetylglucosaminyltransferase subunit p [Source:PGSC_GENE%3BAcc:PGSC0003DMG400001711]	ko00563: Glycosylphosphatidylinositol (GPI)-anchor biosynthesis; ko01100: Metabolic pathways	--
PGSC0003DMG400001714	102.77	101.85	105.04	106.69	101.6	74.79	32.23	38.02	41.74	37.96	42.38	41.98	46.22	53.28	41.14	52.59	45.44	48.12	Dynamin [Source:PGSC_GENE%3BAcc:PGSC0003DMG400001714]	--	--
PGSC0003DMG400001715	10.46	9.25	9.6	9.41	9.38	8.8	2.46	3.02	2.9	2.81	3.34	3.35	4.01	5.39	4.87	5.36	5.34	6.41	ATPUP11 [Source:PGSC_GENE%3BAcc:PGSC0003DMG400001715]	--	--
PGSC0003DMG400001716	102.77	103.66	108.84	101.31	100.07	109.36	89.09	67.55	67.55	74.72	67.75	67.5	60.69	73.95	72.55	70.31	77.34	78.81	Nt-rab6 protein [Source:PGSC_GENE%3BAcc:PGSC0003DMG400001716]	--	--
PGSC0003DMG400001718	78.11	76.89	76.95	73.29	71.75	136.79	109.57	85.84	75.25	86.51	63	73.74	76.13	45.08	70.95	43.7	66.08	46.25	ATP binding protein [Source:PGSC_GENE%3BAcc:PGSC0003DMG400001718]	--	--
PGSC0003DMG400001721	1.22	1.17	1.42	1.04	0.97	1.27	0.72	0.3	0.32	0.19	0.31	0.37	0.98	0.54	0.29	0.25	0.91	0.29	ATP binding protein [Source:PGSC_GENE%3BAcc:PGSC0003DMG400001721]	--	--
PGSC0003DMG400001722	53.94	53.42	52.82	50.78	50.05	24.99	11.79	18.11	20.53	17.82	22.23	19.72	24.81	31.22	20.11	28.14	8.99	26.11	Eukaryotic translation initiation factor 4g [Source:PGSC_GENE%3BAcc:PGSC0003DMG400001722]	ko03013: RNA transport	--
PGSC0003DMG400001723	17	16.99	17.24	17.27	16.06	16.67	12.15	13.35	12.43	12.04	10.18	11.04	12.67	12.66	14.12	13.21	11.08	13.2	LOL3 (LSD ONE LIKE 3) [Source:PGSC_GENE%3BAcc:PGSC0003DMG400001723]	--	--
PGSC0003DMG400001725	3.57	3.55	3.82	4.07	3.6	1.72	1.08	2.03	2.5	1.69	2.1	2.52	2.42	3.24	2.36	3.46	1.91	2.69	Pentatricopeptide repeat-containing protein [Source:PGSC_GENE%3BAcc:PGSC0003DMG400001725]	--	--
PGSC0003DMG400001726	13.18	8.56	11.72	14.48	14.74	28.48	23.33	14.34	10.35	14.04	8.39	9.32	24.95	5.82	15.51	7.84	12.21	8.28	Conserved gene of unknown function [Source:PGSC_GENE%3BAcc:PGSC0003DMG400001726]	--	--
PGSC0003DMG400001732	9.04	9.12	9.92	8.58	9.5	8.05	13.12	12.59	12.47	12.32	11.66	11.26	16.68	13.31	15.35	10.28	6.34	10.75	Kinase [Source:PGSC_GENE%3BAcc:PGSC0003DMG400001732]	ko04016: MAPK signaling pathway - plant; ko04626: Plant-pathogen interaction	--
PGSC0003DMG400001733	26.41	25.22	25.64	25.25	30.04	31.89	40.42	37.42	30.67	29.8	26.11	29.58	103.73	41.52	60.15	43.51	51.15	42.56	Ccaat-binding transcription factor subunit A [Source:PGSC_GENE%3BAcc:PGSC0003DMG400001733]	--	NF-YB
PGSC0003DMG400001735	2.98	2.78	2.86	2.92	3.59	1.8	1.87	3.44	4.48	3.89	4.57	4.67	2.02	3.3	2.64	3.01	2.56	3.18	Pentatricopeptide repeat-containing protein%2C chloroplastic [Source:PGSC_GENE%3BAcc:PGSC0003DMG400001735]	--	--
PGSC0003DMG400001736	1.84	1.82	2.01	1.47	1.68	0.72	0.7	0.72	1.18	0.58	0.9	0.72	2.54	1.26	1.46	0.83	1.17	1.08	Ubiquitin-protein ligase [Source:PGSC_GENE%3BAcc:PGSC0003DMG400001736]	--	--
PGSC0003DMG400001737	1.88	1.88	2.25	1.62	1.62	0.81	0.58	0.52	0.65	0.87	0.82	0.9	0.1	0.95	0.72	0.79	0.42	0.72	Conserved gene of unknown function [Source:PGSC_GENE%3BAcc:PGSC0003DMG400001737]	--	--
PGSC0003DMG400001739	4.19	4.6	4.81	3.51	4.41	2.78	2.55	1.98	2.13	2.1	1.92	1.83	3.81	2.7	3.75	0.96	1.5	1.12	Hydrolase%2C alpha/beta fold family protein [Source:PGSC_GENE%3BAcc:PGSC0003DMG400001739]	--	--
PGSC0003DMG400001741	0.36	0.49	0.38	0.3	0.34	0.53	0.55	1.06	0.93	1.24	1.01	1.28	0.93	0.25	0.39	0.11	0.44	0.3	Conserved gene of unknown function [Source:PGSC_GENE%3BAcc:PGSC0003DMG400001741]	--	--
PGSC0003DMG400001743	0.93	0.47	0.96	1.71	1.88	2	0	0.13	0.44	0.59	0.3	0.31	5.69	1.95	3.7	4.62	11.71	5.8	Conserved gene of unknown function [Source:PGSC_GENE%3BAcc:PGSC0003DMG400001743]	--	--
PGSC0003DMG400001744	76.82	74.08	74.32	81.72	78.88	119.93	181.59	125.46	116.49	140.6	102.21	105.17	74.74	102.77	131.68	112.27	148.6	118.21	SAT5 [Source:PGSC_GENE%3BAcc:PGSC0003DMG400001744]	--	--
PGSC0003DMG400001747	1.09	0.93	1	1.24	1.12	1.25	0.19	0.32	0.22	0.33	0.32	0.43	0	0.39	0.62	0.26	0.19	0.36	C2H2L domain class transcription factor [Source:PGSC_GENE%3BAcc:PGSC0003DMG400001747]	ko00052: Galactose metabolism; ko00511: Other glycan degradation; ko00531: Glycosaminoglycan degradation; ko00600: Sphingolipid metabolism; ko00604: Glycosphingolipid biosynthesis - ganglio series; ko01100: Metabolic pathways	C2H2
PGSC0003DMG400001748	37.16	36.31	33.97	40.29	38.49	47.31	55.17	70.09	67.62	69.56	77.96	74.44	37.98	39.22	32.76	43.51	44.03	40.45	50S ribosomal protein L5 [Source:PGSC_GENE%3BAcc:PGSC0003DMG400001748]	ko03010: Ribosome	--
PGSC0003DMG400001749	1.4	0.72	0.99	0.89	1.62	0.99	3.57	2.22	2.5	2.09	2.26	2.32	7.17	3.26	4.6	3.36	4.18	3.8	I-box binding factor [Source:PGSC_GENE%3BAcc:PGSC0003DMG400001749]	--	MYB-related
PGSC0003DMG400001752	12.43	11.58	10.54	11.49	12.56	10.76	10.63	12.65	12.85	13.45	13.04	14.33	7.33	7.07	8.68	6.93	5.02	7.76	P58IPK [Source:PGSC_GENE%3BAcc:PGSC0003DMG400001752]	ko04141: Protein processing in endoplasmic reticulum	--
PGSC0003DMG400001753	7.68	6.51	7.21	7.44	6.87	7.3	5.57	6.27	6.21	6.94	6.59	6.63	15.04	10.23	11.13	7.91	8.29	8.84	Vitellogenic carboxypeptidase [Source:PGSC_GENE%3BAcc:PGSC0003DMG400001753]	--	--
PGSC0003DMG400001755	6.36	6.69	6.88	6.35	5.7	4.97	4.09	4.98	4.54	3.8	4.21	4.81	7.08	6.3	7.57	7.25	4.61	8.23	Transducin family protein / WD-40 repeat family protein [Source:PGSC_GENE%3BAcc:PGSC0003DMG400001755]	--	--
PGSC0003DMG400001759	120.37	120.59	113.12	129.52	134.37	215.78	79.75	83.18	70.33	82.05	61.66	70.25	141.09	65.3	89.06	60.67	114.25	60.84	40S ribosomal protein S23 [Source:PGSC_GENE%3BAcc:PGSC0003DMG400001759]	ko03010: Ribosome	--
PGSC0003DMG400001760	3.13	3.43	3.02	1.68	2.36	2.51	2.01	1.97	1.95	2.64	1.91	1.9	4.4	3.28	2.84	2.74	2.29	2.74	P70 protein [Source:PGSC_GENE%3BAcc:PGSC0003DMG400001760]	--	--
PGSC0003DMG400001765	0.85	0.96	0.62	0.9	0.61	1.5	0.08	0.05	0.09	0.04	0.06	0.02	0.58	0.29	0.07	0.09	0.02	0.13	Conserved gene of unknown function [Source:PGSC_GENE%3BAcc:PGSC0003DMG400001765]	--	--
PGSC0003DMG400001766	3.72	3.37	3.31	3.04	3.05	2.66	1.47	1.35	1.33	1.03	1.64	1.26	4.35	2.52	3.18	2.55	1.85	2.85	Ribonuclease P family protein [Source:PGSC_GENE%3BAcc:PGSC0003DMG400001766]	ko03008: Ribosome biogenesis in eukaryotes; ko03013: RNA transport	--
PGSC0003DMG400001767	3.01	2.97	2.22	3.39	2.59	4.52	3.8	4.68	3.02	4.13	3.16	3.22	4.22	1.48	2.96	1.86	6.49	1.72	Mitochondrial import inner membrane translocase subunit TIM14 [Source:PGSC_GENE%3BAcc:PGSC0003DMG400001767]	--	--
PGSC0003DMG400001768	11.48	12.05	10.93	14.63	13.41	13.25	15.84	13.64	13.4	11.17	13.6	13.67	8.09	8.04	9.56	10.22	8.04	10.04	Calmodulin binding protein [Source:PGSC_GENE%3BAcc:PGSC0003DMG400001768]	--	--
PGSC0003DMG400001770	15.43	13.03	12.67	16.73	15.35	11.73	6.6	8.34	8.27	7.81	8.95	9.15	8.72	5.37	6.46	6.71	4.16	5.86	Mitochondrial SBP40 [Source:PGSC_GENE%3BAcc:PGSC0003DMG400001770]	ko00040: Pentose and glucuronate interconversions; ko01100: Metabolic pathways	--
PGSC0003DMG400001771	16.21	15.95	15.39	20.78	18.43	16.18	4.94	8.25	8.67	6.53	8.77	8.44	15.06	10.08	8.21	12.08	7.59	9.56	Dead box ATP-dependent RNA helicase [Source:PGSC_GENE%3BAcc:PGSC0003DMG400001771]	--	--
PGSC0003DMG400001772	66.59	57.79	60.58	59.48	61.68	95.05	115.99	88.31	76.63	84.86	71.26	70.25	154.5	81.09	116.96	83.88	193.91	87.04	DNA-binding protein S1FA [Source:PGSC_GENE%3BAcc:PGSC0003DMG400001772]	--	S1Fa-like
PGSC0003DMG400001773	3.42	3.49	3.38	3.88	3.96	1.78	3.76	4.99	4.16	5.42	5.84	5.55	1.72	2.29	2.38	1.89	1.83	1.66	Lectin receptor kinase [Source:PGSC_GENE%3BAcc:PGSC0003DMG400001773]	ko00630: Glyoxylate and dicarboxylate metabolism; ko01100: Metabolic pathways	--
PGSC0003DMG400001774	0.31	0.19	0.28	0.44	0.36	0.87	0.13	0.72	0.5	0.93	1.32	1.44	0	0	0	0.2	0	0.02	Peroxidase [Source:PGSC_GENE%3BAcc:PGSC0003DMG400001774]	ko00940: Phenylpropanoid biosynthesis; ko01100: Metabolic pathways; ko01110: Biosynthesis of secondary metabolites	--
PGSC0003DMG400001775	28.12	27.2	28.04	27.16	26.28	26.36	17.47	20.08	21.43	19.23	19.12	19.95	28.67	18.03	22.21	19.43	21.74	20.34	Protein containing C-terminal RING-finger [Source:PGSC_GENE%3BAcc:PGSC0003DMG400001775]	--	--
PGSC0003DMG400001776	5.47	5.48	5.41	5.19	5.03	4.15	6.48	6.5	6.26	4.62	4.87	5.15	5.89	4.44	4.26	3.72	4.29	3.79	Zinc finger family protein [Source:PGSC_GENE%3BAcc:PGSC0003DMG400001776]	--	--
PGSC0003DMG400001777	55.61	58.07	60.48	45.16	47.7	50.34	62.05	61.65	60.05	60.25	60.93	57.75	78.67	81.61	90.71	69.85	67.12	74.02	Zinc finger%2C RING-type [Source:PGSC_GENE%3BAcc:PGSC0003DMG400001777]	ko04141: Protein processing in endoplasmic reticulum	--
PGSC0003DMG400001780	4.22	3.48	3.78	4.02	3.44	4.84	5.86	4.18	5.37	5.75	4.52	4.66	4.14	2.91	3.4	2.27	4.08	2.48	Nuclear matrix protein 1 [Source:PGSC_GENE%3BAcc:PGSC0003DMG400001780]	--	--
PGSC0003DMG400001783	2.63	2.6	2.42	2.89	3.21	2.57	2.74	2.68	2.6	2.33	2.5	2.61	4.89	2.64	4	2.2	2.65	2.94	Serine/threonine-protein kinase PEPKR2 [Source:PGSC_GENE%3BAcc:PGSC0003DMG400001783]	ko04626: Plant-pathogen interaction	--
PGSC0003DMG400001785	1.16	1.54	0.99	1.53	1.2	0.58	0.07	0.37	0.33	0.33	0.49	0.43	0.54	1	0.34	1.09	0.01	1.01	Pentatricopeptide repeat-containing protein [Source:PGSC_GENE%3BAcc:PGSC0003DMG400001785]	--	--
PGSC0003DMG400001786	0.24	0.39	0.4	0.12	0.13	0.36	0.32	0.98	0.81	0.58	0.85	0.41	1.07	0.74	0.91	0.83	1.6	1	Protein AFR [Source:PGSC_GENE%3BAcc:PGSC0003DMG400001786]	--	--
PGSC0003DMG400001787	18.83	18.96	21.43	22.41	19.46	37.37	30.11	19.01	17.51	20.43	16.37	17.23	34.85	16.37	26.1	12.6	26.89	18.63	Conserved gene of unknown function [Source:PGSC_GENE%3BAcc:PGSC0003DMG400001787]	--	--
PGSC0003DMG400001788	32.25	29.22	29.11	35.01	30.98	51.42	21.53	19.68	18.88	20.15	15.65	17.78	29.24	20.35	30.11	18.62	32.4	19.84	RNA polymerase [Source:PGSC_GENE%3BAcc:PGSC0003DMG400001788]	ko03020: RNA polymerase	--
PGSC0003DMG400001789	1.26	1.3	1.42	1.56	1.29	1.09	0.76	0.53	1.04	0.83	0.39	0.75	2.17	0.81	1.75	0.59	1.09	0.83	Conserved gene of unknown function [Source:PGSC_GENE%3BAcc:PGSC0003DMG400001789]	--	--
PGSC0003DMG400001794	1.69	1.6	1.3	1.64	1.5	0.89	2.88	3.48	3.17	2.97	3.2	3.14	1.54	3.17	2.98	2.75	1.72	2.32	Pentatricopeptide repeat-containing protein%2C chloroplastic [Source:PGSC_GENE%3BAcc:PGSC0003DMG400001794]	--	--
PGSC0003DMG400001795	0.81	1.04	1.48	1.13	0.82	1.42	0.94	1.42	1.2	1.06	1.17	1.38	1.99	0.75	0.72	0.65	0.81	0.63	Protein phosphatase 2c [Source:PGSC_GENE%3BAcc:PGSC0003DMG400001795]	--	--
PGSC0003DMG400001797	14.67	15.05	15.46	14.93	13.4	18.47	18.27	18.92	15.9	13.49	13.27	13.95	41.31	14.31	19.81	13.69	16.8	15.23	Enoyl-CoA-hydratase [Source:PGSC_GENE%3BAcc:PGSC0003DMG400001797]	ko00280: Valine, leucine and isoleucine degradation; ko00410: beta-Alanine metabolism; ko00640: Propanoate metabolism; ko01100: Metabolic pathways; ko01200: Carbon metabolism	--
PGSC0003DMG400001801	1.21	0.7	1	0.86	0.91	0.89	2.94	1.2	1.1	1.25	1	0.89	4.34	3.56	4.55	3.7	4.45	3.59	Glutathione S-transferase T3 [Source:PGSC_GENE%3BAcc:PGSC0003DMG400001801]	ko00480: Glutathione metabolism; ko01100: Metabolic pathways	--
PGSC0003DMG400001802	18.8	21.05	21.6	20.19	20.38	16.87	14.46	14.4	15.29	14.46	15.51	15.6	9.82	11.4	10.94	9.61	10.17	9.3	Phosphoribosylaminoimidazole-succinocarboxamide synthase [Source:PGSC_GENE%3BAcc:PGSC0003DMG400001802]	ko00230: Purine metabolism; ko01100: Metabolic pathways; ko01110: Biosynthesis of secondary metabolites	--
PGSC0003DMG400001804	16.48	15.9	15.82	18.38	19.49	22.47	23.95	26.93	23.74	27.26	26.03	27.8	15.87	10.65	12.71	14.17	20.64	14.66	Glutathione s-transferase [Source:PGSC_GENE%3BAcc:PGSC0003DMG400001804]	ko00480: Glutathione metabolism; ko01100: Metabolic pathways	--
PGSC0003DMG400001805	12.7	13.38	13.25	15.11	12.96	22	33.13	22.3	20.21	22.42	18.77	20.23	41.05	16.46	29.62	16.98	37.72	21.45	Calcium ion binding protein [Source:PGSC_GENE%3BAcc:PGSC0003DMG400001805]	--	--
PGSC0003DMG400001808	29.49	32.43	31.15	33.49	32.57	39.21	28.43	22.66	19.83	23.08	18.11	17.57	25.72	19.82	22.87	16.43	20.59	16.83	Protein transport protein sec23 [Source:PGSC_GENE%3BAcc:PGSC0003DMG400001808]	ko04141: Protein processing in endoplasmic reticulum	--
PGSC0003DMG400001811	5.87	5.69	6.86	5.1	6.09	7.05	7.85	6.15	5.65	5.61	4.07	4.88	13.82	7.51	11.66	8.92	12.33	10.25	AMP dependent ligase [Source:PGSC_GENE%3BAcc:PGSC0003DMG400001811]	--	--
PGSC0003DMG400001820	16.94	17.24	15.14	14.63	15.64	18.15	30.92	27.42	26.33	24.99	26.04	23.74	48.75	38.12	37.56	42.37	41.8	40.81	5-hydroxyisourate hydrolase [Source:PGSC_GENE%3BAcc:PGSC0003DMG400001820]	ko00230: Purine metabolism; ko01100: Metabolic pathways	--
PGSC0003DMG400001822	80.85	77.05	75.04	81.3	78.14	102.7	375.79	320.29	315.52	351.8	355.45	373.42	99.88	181.12	187.9	153.2	115.08	164.16	Conserved gene of unknown function [Source:PGSC_GENE%3BAcc:PGSC0003DMG400001822]	--	--
PGSC0003DMG400001826	2.41	2.77	1.94	2.31	2.28	1.03	0.07	1.37	1.44	0.97	2.4	2.24	0.48	3.06	1.43	2.75	0.46	2.53	Gene of unknown function [Source:PGSC_GENE%3BAcc:PGSC0003DMG400001826]	--	--
PGSC0003DMG400001833	4.17	4.56	3.83	3.88	3.92	3.25	2.49	2.82	3.58	3.38	3.91	4.2	4.4	4.37	4.45	2.98	1.2	3.36	1-phosphatidylinositol-4-phosphate 5-kinase [Source:PGSC_GENE%3BAcc:PGSC0003DMG400001833]	--	--
PGSC0003DMG400001834	10.49	10.08	10.2	9.92	9.53	7.94	4.27	5.42	5.2	5.01	5.8	5.07	7.96	9.19	7.97	10.83	10.81	9.74	RAB6-interacting protein [Source:PGSC_GENE%3BAcc:PGSC0003DMG400001834]	--	--
PGSC0003DMG400001836	6.43	6	6.15	7.59	6.81	8.67	3.3	4.35	5.08	3.71	4.69	3.89	3.33	3.27	3.49	3.09	4.29	3.59	Conserved gene of unknown function [Source:PGSC_GENE%3BAcc:PGSC0003DMG400001836]	--	--
PGSC0003DMG400001838	15.5	16.2	18.38	15.38	15.71	19.57	22.03	18.36	18.77	17.58	14.07	15.1	27.33	17.08	24.34	17.22	21.37	17.36	Conserved gene of unknown function [Source:PGSC_GENE%3BAcc:PGSC0003DMG400001838]	--	--
PGSC0003DMG400001840	7.59	7.07	8.58	5.9	7.25	6.56	8.9	8.76	8.45	8.47	7.02	8.27	8.43	9.73	12.45	7.65	4.52	7.27	Reticulon B22 [Source:PGSC_GENE%3BAcc:PGSC0003DMG400001840]	--	--
PGSC0003DMG400001841	17.65	18.08	17.2	17.16	18.49	15.51	10.94	10.54	11.32	9.54	9.31	11.4	14.49	13.45	13.46	9.51	12.22	10.08	Ubiquitin-protein ligase [Source:PGSC_GENE%3BAcc:PGSC0003DMG400001841]	--	--
PGSC0003DMG400001842	38.08	37.65	37.36	37.87	37.03	27.36	19.67	24.97	25.4	22.19	25.67	25.65	28.02	28.88	25.89	31.28	12.21	28.25	Lon protease homolog [Source:PGSC_GENE%3BAcc:PGSC0003DMG400001842]	--	--
PGSC0003DMG400001847	0.9	1.03	1.18	0.42	0.19	0.62	0.27	0.74	0.9	0.48	0.28	0.36	1.29	1.28	0.97	0.84	0.73	0.9	Dynamin [Source:PGSC_GENE%3BAcc:PGSC0003DMG400001847]	--	--
PGSC0003DMG400001848	0.19	0.35	0.25	0.34	0.12	0.13	0.65	0.18	0.23	0.02	0.13	0.11	5.31	0.51	0.99	0.64	0.93	0.73	Major pollen allergen Ory s 1 [Source:PGSC_GENE%3BAcc:PGSC0003DMG400001848]	--	--
PGSC0003DMG400001849	183.19	164.92	161.38	197.53	195.02	329.38	455.96	391.43	320.05	402.31	344.7	364.37	856.99	320.74	490.51	417.32	637.95	428.27	Protein synthesis initiation factor [Source:PGSC_GENE%3BAcc:PGSC0003DMG400001849]	ko03010: Ribosome	--
PGSC0003DMG400001851	7.16	7.23	6.92	6.62	6.79	3.05	1.95	3.17	3.62	3.02	4.01	3.33	4.55	5.39	3.56	5.38	2.25	4.47	ATP-dependent helicase [Source:PGSC_GENE%3BAcc:PGSC0003DMG400001851]	ko03440: Homologous recombination	SNF2
PGSC0003DMG400001853	5.06	4.9	4.39	6.4	5.94	4.32	2.72	3.92	4.14	4.3	4.7	4.28	8.55	7.38	7.69	6.33	5.58	6.36	NAK-type protein kinase [Source:PGSC_GENE%3BAcc:PGSC0003DMG400001853]	--	--
PGSC0003DMG400001854	3.61	3.52	4.03	3.07	4.26	3.39	1.6	0.49	0.64	1.23	0.92	1.13	1.21	0.63	0.34	0.4	0.83	0.38	Novel plant snare [Source:PGSC_GENE%3BAcc:PGSC0003DMG400001854]	--	--
PGSC0003DMG400001855	7.78	7.2	6.37	14.4	15.59	9.59	6.14	6.7	7.4	7.64	9.04	7.61	3.3	2.38	2.18	5.04	4.42	3.87	Beta-amylase PCT-BMYI [Source:PGSC_GENE%3BAcc:PGSC0003DMG400001855]	ko00500: Starch and sucrose metabolism; ko01100: Metabolic pathways; ko01110: Biosynthesis of secondary metabolites	--
PGSC0003DMG400001856	10.52	9.84	10.65	9.84	10.46	10.81	12.48	13.12	12.48	15.7	13.78	14.15	5.95	8.01	7.9	6.91	6.72	8.05	Placental protein 11 [Source:PGSC_GENE%3BAcc:PGSC0003DMG400001856]	--	--
PGSC0003DMG400001858	73.41	74.15	73	61.17	65	62.63	37.28	42.46	37.47	36	41.04	40.67	55.55	42.75	50.93	46.85	63.84	49.78	Conserved gene of unknown function [Source:PGSC_GENE%3BAcc:PGSC0003DMG400001858]	--	--
PGSC0003DMG400001860	0.05	0	0	0.09	0.27	0	0	0	0	0	0	0	1.68	1.26	0.87	0.57	0	0.53	Conserved gene of unknown function [Source:PGSC_GENE%3BAcc:PGSC0003DMG400001860]	--	--
PGSC0003DMG400001862	62.68	65.53	67.36	64.26	65.69	47.96	48.02	47.76	45.48	43.65	41	40.22	85.19	69.98	79.57	80.46	50.83	80.4	Glycine-rich protein [Source:PGSC_GENE%3BAcc:PGSC0003DMG400001862]	--	--
PGSC0003DMG400001863	8.17	8.07	8.49	8.39	8.5	5.34	3.9	4.84	4.24	3.42	3.66	3.8	6.41	5.94	5.29	6.51	3.69	5.91	Nonsense-mediated mRNA decay protein [Source:PGSC_GENE%3BAcc:PGSC0003DMG400001863]	ko03013: RNA transport; ko03015: mRNA surveillance pathway	--
PGSC0003DMG400001864	4.68	4.71	4.54	4.7	4.81	2.06	0.52	1.55	1.33	1.24	1.87	1.76	2.28	2.14	1.54	1.98	0.64	1.8	RNA binding protein [Source:PGSC_GENE%3BAcc:PGSC0003DMG400001864]	--	--
PGSC0003DMG400001865	3.3	3.51	3.41	2.37	2.28	4.5	2.15	1.58	2.42	2.69	2.17	1.78	5.35	2.18	4.25	2.68	4.34	2.69	2-deoxyglucose-6-phosphate phosphatase [Source:PGSC_GENE%3BAcc:PGSC0003DMG400001865]	ko00740: Riboflavin metabolism; ko01100: Metabolic pathways; ko01110: Biosynthesis of secondary metabolites; ko01240: Biosynthesis of cofactors	--
PGSC0003DMG400001876	27.35	28.27	29.5	18.46	16.63	21.16	6.12	6.56	6.05	6.97	5.62	7.08	8	9.55	8.56	3.77	4.37	3.15	Conserved gene of unknown function [Source:PGSC_GENE%3BAcc:PGSC0003DMG400001876]	--	--
PGSC0003DMG400001879	188.67	185.18	188.73	178.83	180.06	245.5	222.35	182.77	177.04	214.73	189.41	201.11	191.87	207.23	227.78	191.09	277.05	195.64	Annexin p35 [Source:PGSC_GENE%3BAcc:PGSC0003DMG400001879]	--	--
PGSC0003DMG400001882	29.33	27.74	25.83	27.16	27.95	47.52	35.67	32.67	30.23	29.59	27.4	29.34	35.47	27.52	41.07	31.3	31.12	35.35	Cyclin dependent kinase C [Source:PGSC_GENE%3BAcc:PGSC0003DMG400001882]	--	--
PGSC0003DMG400001883	3.36	3.7	3.36	4.38	3.54	2.92	1.73	3.41	2.96	3.3	1.66	3.89	9.36	2.92	5.16	2.42	2.56	1.95	Protein brittle-1%2C chloroplast [Source:PGSC_GENE%3BAcc:PGSC0003DMG400001883]	--	--
PGSC0003DMG400001884	7.61	6.9	6.38	8.06	5.84	4.92	11.73	17.26	12.63	10.24	13.45	12.93	24.46	18.15	19.95	19.18	16.89	19.97	Cystathionine beta-lyase [Source:PGSC_GENE%3BAcc:PGSC0003DMG400001884]	ko00270: Cysteine and methionine metabolism; ko00450: Selenocompound metabolism; ko01100: Metabolic pathways; ko01110: Biosynthesis of secondary metabolites; ko01230: Biosynthesis of amino acids	--
PGSC0003DMG400001886	5.68	5.24	5.75	5.56	4.74	4.69	4.71	4.77	3.5	3.62	3.78	4	9.56	4.6	7.04	4.88	4.15	4.88	Glycerol uptake protein [Source:PGSC_GENE%3BAcc:PGSC0003DMG400001886]	--	--
PGSC0003DMG400001887	11.94	12.14	12.32	11.14	10.46	12.98	11.61	11.51	10.99	10.74	10.52	10.44	12.45	14.22	17.86	12.6	14.23	13.8	TLD family protein [Source:PGSC_GENE%3BAcc:PGSC0003DMG400001887]	--	--
PGSC0003DMG400001888	3.54	3.81	3.32	2.22	1.76	2.83	3.46	1.49	2	3.74	1.4	2.28	3.65	1.7	4.16	0.72	0.26	0.9	Conserved gene of unknown function [Source:PGSC_GENE%3BAcc:PGSC0003DMG400001888]	--	--
PGSC0003DMG400001891	0.31	0.32	0.6	0.18	0.33	0.79	2.35	1.74	1.38	1.62	0.57	0.97	1.57	0.71	1.82	0.69	2.04	1.02	Conserved gene of unknown function [Source:PGSC_GENE%3BAcc:PGSC0003DMG400001891]	--	--
PGSC0003DMG400001895	2.3	2.53	3.13	2.68	2.85	2.66	2.66	2.31	1.95	1.7	1.48	1.67	0.48	1.79	1.06	1.11	1.4	1.34	Conserved gene of unknown function [Source:PGSC_GENE%3BAcc:PGSC0003DMG400001895]	--	--
PGSC0003DMG400001897	2.45	2.56	2.89	3.28	2.98	2.04	2.54	2.97	2.7	2.6	3.16	3.87	2.98	2.19	1.99	3.26	1.63	3.65	Conserved gene of unknown function [Source:PGSC_GENE%3BAcc:PGSC0003DMG400001897]	--	--
PGSC0003DMG400001907	1.03	1.14	0.95	1.26	0.93	1.24	1.78	1.08	1.13	1.31	0.96	1.26	0.9	0.65	0.88	0.92	0.92	1.02	Conserved gene of unknown function [Source:PGSC_GENE%3BAcc:PGSC0003DMG400001907]	--	--
PGSC0003DMG400001912	19.77	20.27	20.71	19.23	16.99	17.46	15.28	12.97	14.52	14.1	14.01	13.18	20.46	22.37	19.24	26.2	22.59	25.58	Phosphoglucomutase [Source:PGSC_GENE%3BAcc:PGSC0003DMG400001912]	ko00051: Fructose and mannose metabolism; ko00520: Amino sugar and nucleotide sugar metabolism; ko01100: Metabolic pathways; ko01110: Biosynthesis of secondary metabolites	--
PGSC0003DMG400001913	14.17	16.84	18.66	8.93	10.16	20.87	20.48	9.2	9.33	9.07	5.38	5.66	51.23	16.27	33.72	7.22	16.06	10.77	Transcription factor [Source:PGSC_GENE%3BAcc:PGSC0003DMG400001913]	--	MYB-related
PGSC0003DMG400001916	5.48	4.94	5.13	1.27	0.72	1.14	4.59	1.96	2.2	1.61	0.66	2.26	0.65	1.88	3.04	0.16	0.34	0.1	Ocs element-binding factor [Source:PGSC_GENE%3BAcc:PGSC0003DMG400001916]	--	bZIP
PGSC0003DMG400001919	9.1	8.02	8.92	8.71	8.34	10.74	11.48	9.24	8.04	7.38	8.72	9.17	15.04	10.62	13.39	10.51	11.16	11.06	BHLH domain class transcription factor [Source:PGSC_GENE%3BAcc:PGSC0003DMG400001919]	--	bHLH
PGSC0003DMG400001920	26.75	28.82	25.46	28	25.75	31.32	12.68	14.61	11.36	14.41	12.53	13.68	11.98	9.8	13.44	10.12	12.22	11.18	Translin family protein [Source:PGSC_GENE%3BAcc:PGSC0003DMG400001920]	--	--
PGSC0003DMG400001921	1.36	1.63	1.43	1.89	2.05	1.49	3.98	3.1	2.5	2.18	2.06	2.04	7.54	3.76	5.62	4.27	5.18	4.46	Nuclease [Source:PGSC_GENE%3BAcc:PGSC0003DMG400001921]	--	--
PGSC0003DMG400001923	3.71	4.17	3.53	3.77	3.25	4.51	1.91	2.4	2.83	2.83	2.92	2.65	5.23	2.19	2.24	2.31	2.15	1.92	Matrix metalloprotease 1 [Source:PGSC_GENE%3BAcc:PGSC0003DMG400001923]	--	--
PGSC0003DMG400001927	67.69	68.33	66.02	71.48	67.49	61.07	38.62	46.39	44.82	40.6	49.19	44.22	108.15	61.47	63.86	68.19	60.83	66.48	Pyruvate dehydrogenase E1 component subunit alpha%2C mitochondrial [Source:PGSC_GENE%3BAcc:PGSC0003DMG400001927]	ko00010: Glycolysis / Gluconeogenesis; ko00020: Citrate cycle (TCA cycle); ko00620: Pyruvate metabolism; ko01100: Metabolic pathways; ko01110: Biosynthesis of secondary metabolites; ko01200: Carbon metabolism	--
PGSC0003DMG400001929	30.29	30.9	29.09	29.59	29.33	26.53	21.37	20.5	20.24	21.59	19.81	20.11	26.34	24.81	24.12	22.32	23.62	21.03	Serine/threonine-protein phosphatase [Source:PGSC_GENE%3BAcc:PGSC0003DMG400001929]	ko03015: mRNA surveillance pathway; ko04136: Autophagy - other	--
PGSC0003DMG400001932	32.17	28.99	29.55	27.5	30.42	23.64	15.58	18.06	17.69	21.51	21.61	20.46	6.57	14.43	9.77	13.2	12.72	12.12	6-phosphogluconate dehydrogenase%2C decarboxylating [Source:PGSC_GENE%3BAcc:PGSC0003DMG400001932]	ko00030: Pentose phosphate pathway; ko00480: Glutathione metabolism; ko01100: Metabolic pathways; ko01110: Biosynthesis of secondary metabolites; ko01200: Carbon metabolism	--
PGSC0003DMG400001934	1.29	1.08	1.46	0.32	0.33	0.67	3.33	3.2	2.92	2.23	1.24	1.71	5.03	3.39	3.62	2.64	1.78	2.55	DNA methyltransferase [Source:PGSC_GENE%3BAcc:PGSC0003DMG400001934]	ko04626: Plant-pathogen interaction	--
PGSC0003DMG400001935	34.22	33.78	34.09	30.61	30.16	22.68	31.09	33.76	35.17	31.3	34.09	32.06	53.25	50.44	48.51	47.82	41.05	47.52	Inositol or phosphatidylinositol kinase [Source:PGSC_GENE%3BAcc:PGSC0003DMG400001935]	ko03008: Ribosome biogenesis in eukaryotes	--
PGSC0003DMG400001936	15.86	14.83	15.57	16.32	15.53	13.93	12.39	12.61	10.63	10.21	11.09	11.88	21.69	16.47	16.37	17.58	14.38	16.89	Conserved gene of unknown function [Source:PGSC_GENE%3BAcc:PGSC0003DMG400001936]	--	--
PGSC0003DMG400001937	5.6	6.08	5.19	5.24	5.53	7.62	2.73	2.94	2.1	2.97	2.28	2.54	2.66	2.86	3.35	3.1	3.21	3.88	Ethanol tolerance protein GEKO1 [Source:PGSC_GENE%3BAcc:PGSC0003DMG400001937]	--	--
PGSC0003DMG400001938	1.45	1.45	1.48	1.8	1.66	2.54	4.15	0.77	1.21	1.81	0.96	1.4	1.26	1.13	0.44	2.06	2.47	2.87	MADS-box transcription factor FBP4 [Source:PGSC_GENE%3BAcc:PGSC0003DMG400001938]	--	MADS-MIKC
PGSC0003DMG400001939	511.42	518.98	520.06	519.07	520.04	624.95	337.29	283.37	283.3	278.91	297.39	292.39	368.6	407.67	386.15	431.4	381.11	443.29	UDP-glucose:protein transglucosylase [Source:PGSC_GENE%3BAcc:PGSC0003DMG400001939]	ko00520: Amino sugar and nucleotide sugar metabolism; ko01100: Metabolic pathways	--
PGSC0003DMG400001940	20.02	20.59	22	17.52	18.22	27.1	27.75	31.98	27.82	28.37	28.23	29.73	32.65	20.82	31.66	20.61	49.82	22.35	Peptidyl-prolyl cis-trans isomerase E [Source:PGSC_GENE%3BAcc:PGSC0003DMG400001940]	ko03040: Spliceosome	--
PGSC0003DMG400001950	4	4.08	4.52	2.92	2.41	4.95	7.16	2.88	3.47	4.53	2.43	2.86	9.12	7.47	9.44	3.66	3.58	4.59	Conserved gene of unknown function [Source:PGSC_GENE%3BAcc:PGSC0003DMG400001950]	--	--
PGSC0003DMG400001953	50.02	49.1	50.69	47.79	50.1	34.97	22.81	31.61	31.97	28.6	31.55	31.37	30.04	34.19	31.45	34.01	25.16	34.86	AP-1 complex subunit gamma-2 [Source:PGSC_GENE%3BAcc:PGSC0003DMG400001953]	--	--
PGSC0003DMG400001956	21.02	21.59	23.16	22.92	23.3	14.99	10.31	11.29	10.89	10.11	11.5	10.34	12.03	12.95	11.88	12.34	9.46	11.25	Component of oligomeric golgi complex [Source:PGSC_GENE%3BAcc:PGSC0003DMG400001956]	--	--
PGSC0003DMG400001958	3.13	3.13	3.69	3.11	3.66	2.15	3.25	3.48	2.75	3.2	2.96	3.56	1.25	1.33	2.14	1.32	0.76	1.75	Auxin-induced protein 5NG4 [Source:PGSC_GENE%3BAcc:PGSC0003DMG400001958]	--	--
PGSC0003DMG400001960	4.9	6.12	5.3	2.13	1.78	2.09	1.61	1.02	0.83	0.67	0.38	0.53	2.02	3.21	4.98	1.01	0.66	0.81	ABA 8'-hydroxylase CYP707A1 [Source:PGSC_GENE%3BAcc:PGSC0003DMG400001960]	ko00906: Carotenoid biosynthesis	--
PGSC0003DMG400001961	77.65	85.1	85.69	67.6	68.25	156.63	173.8	75.47	64.54	65.15	44.4	54.2	65.03	28.88	70.68	27.81	53.98	36.53	Glycine-rich protein A3 [Source:PGSC_GENE%3BAcc:PGSC0003DMG400001961]	--	--
PGSC0003DMG400001963	31.28	27.99	26.93	31.03	31.25	20.87	29.41	35.57	34.45	33.59	37.79	35.4	45.47	46.58	40.59	46.58	43.55	44.05	F-box protein [Source:PGSC_GENE%3BAcc:PGSC0003DMG400001963]	--	--
PGSC0003DMG400001965	7.1	8.43	7.79	6.56	6.13	11.64	7.97	6.56	5.69	5.73	4.61	4.95	8.88	6.19	11.67	5.5	10.04	8.39	SWIb domain-containing protein [Source:PGSC_GENE%3BAcc:PGSC0003DMG400001965]	--	SWI/SNF-BAF60b
PGSC0003DMG400001967	4.87	5.64	5.84	4.59	4.4	6.17	6.51	5.35	4.98	4.57	2.62	4.2	6.92	6.68	7.88	4.46	2.56	5.98	White-brown-complex ABC transporter family [Source:PGSC_GENE%3BAcc:PGSC0003DMG400001967]	ko02010: ABC transporters	--
PGSC0003DMG400001969	27.85	28.99	29.15	29.67	28.62	20.84	5.12	6.92	7.31	6.1	6.98	7.14	3.23	3.47	2.56	4.48	2.41	3.89	Carotenoid cleavage dioxygenase 4 [Source:PGSC_GENE%3BAcc:PGSC0003DMG400001969]	ko00906: Carotenoid biosynthesis; ko01100: Metabolic pathways; ko01110: Biosynthesis of secondary metabolites	--
PGSC0003DMG400001970	3.94	3.85	3.75	3.89	4.87	2.69	2.29	2.35	2.32	1.86	2.71	2.33	2.91	4.03	3.43	4.67	2.77	4.15	Pla2g4b [Source:PGSC_GENE%3BAcc:PGSC0003DMG400001970]	--	--
PGSC0003DMG400001976	8.05	7.1	7.21	8.86	7.6	8.8	5.05	5.74	5.73	5.75	6.3	6.27	5.76	4.37	4.86	4.11	5.09	4.82	Myo-inositol oxygenase [Source:PGSC_GENE%3BAcc:PGSC0003DMG400001976]	ko00053: Ascorbate and aldarate metabolism; ko00562: Inositol phosphate metabolism; ko01100: Metabolic pathways	--
PGSC0003DMG400001980	3.25	2.83	3.91	2.36	3.28	4.89	19.82	12.85	11.18	13.51	11.21	12.08	9.63	5.29	7.66	8.35	9.35	8.6	Conserved gene of unknown function [Source:PGSC_GENE%3BAcc:PGSC0003DMG400001980]	--	--
PGSC0003DMG400001985	962.97	929.81	922.21	1042.34	1046.92	769.15	1171.95	1715.63	1707.41	1361.24	1625.91	1524.49	1937.87	1755.71	1373.15	1875.9	2004.65	1765.67	DnaJ [Source:PGSC_GENE%3BAcc:PGSC0003DMG400001985]	ko04141: Protein processing in endoplasmic reticulum	--
PGSC0003DMG400001988	0.41	0.49	0.57	0.44	0.32	0.28	2.51	2.54	2.39	2.32	2.23	2.31	4.45	1.95	4.01	2.05	3.25	3.09	Cytosolic 5'-nucleotidase III [Source:PGSC_GENE%3BAcc:PGSC0003DMG400001988]	ko00230: Purine metabolism; ko00240: Pyrimidine metabolism; ko01100: Metabolic pathways; ko01110: Biosynthesis of secondary metabolites	--
PGSC0003DMG400001989	0.61	0.59	0.72	0.83	1.01	0.4	0.17	0.54	0.56	0.5	0.7	0.96	1.32	1.86	0.93	2.32	0.2	1.81	PRF [Source:PGSC_GENE%3BAcc:PGSC0003DMG400001989]	ko04626: Plant-pathogen interaction	--
PGSC0003DMG400001994	0.1	0.43	0.09	0.12	0.36	0	0	0.62	0.92	0.58	0.82	1.05	0.73	1.53	0.41	1.43	0.24	1.61	NBS-LRR protein [Source:PGSC_GENE%3BAcc:PGSC0003DMG400001994]	ko04626: Plant-pathogen interaction	--
PGSC0003DMG400001998	1.98	1.63	1.42	2.04	2.31	0.82	0.71	1.8	1.84	1.35	1.77	1.61	1.14	2.08	1.7	2.55	0.8	1.93	Glycosyltransferase [Source:PGSC_GENE%3BAcc:PGSC0003DMG400001998]	ko00053: Ascorbate and aldarate metabolism; ko00562: Inositol phosphate metabolism; ko01100: Metabolic pathways	--
PGSC0003DMG400001999	4.52	4.55	4.57	4.9	5.16	3.79	1.32	1.26	1.2	1.25	1.01	1.11	2.58	3.15	2.98	2.66	1.28	2.57	BZIP protein [Source:PGSC_GENE%3BAcc:PGSC0003DMG400001999]	ko04144: Endocytosis	--
PGSC0003DMG400002000	6.55	7.28	7.12	7.27	7.55	4.53	1.59	3.05	3.73	3.24	3.83	3.44	2.93	5.43	4.28	4.16	3.12	4.05	Conserved gene of unknown function [Source:PGSC_GENE%3BAcc:PGSC0003DMG400002000]	--	--
PGSC0003DMG400002003	0.34	0.42	0.44	0.36	0.38	0.52	0	0.09	0.03	0	0.06	0.01	2.85	0.55	0.97	0.51	0.59	0.62	Gene of unknown function [Source:PGSC_GENE%3BAcc:PGSC0003DMG400002003]	ko00380: Tryptophan metabolism; ko01100: Metabolic pathways	--
PGSC0003DMG400002009	3.31	3.5	2.82	1.54	1.99	5.27	7.07	3.6	3.54	3.5	1.92	2.14	4.26	2.46	9.63	2.02	2.55	3.08	Hsp20/alpha crystallin family protein [Source:PGSC_GENE%3BAcc:PGSC0003DMG400002009]	ko04141: Protein processing in endoplasmic reticulum	--
PGSC0003DMG400002011	3.48	3.74	3.97	3.83	3.74	4.01	3.32	1.61	1.99	2.15	2.09	1.99	3.23	1.38	1.88	1.08	0.64	1.08	Ketopantoate hydroxymethyltransferase [Source:PGSC_GENE%3BAcc:PGSC0003DMG400002011]	ko00770: Pantothenate and CoA biosynthesis; ko01100: Metabolic pathways; ko01110: Biosynthesis of secondary metabolites; ko01240: Biosynthesis of cofactors	--
PGSC0003DMG400002012	1.65	1.61	1.38	1.2	1.21	0.62	0.54	1.09	1.27	1.15	1.2	1.1	1.46	2.1	1.81	1.37	0.81	1.35	ATP binding protein [Source:PGSC_GENE%3BAcc:PGSC0003DMG400002012]	ko04626: Plant-pathogen interaction	--
PGSC0003DMG400002015	37.54	39.83	37.1	33.85	32.9	23.63	12.39	17.22	15.35	13.3	12.21	13.31	26.92	24.6	25.64	21.54	17.93	21.03	Conserved gene of unknown function [Source:PGSC_GENE%3BAcc:PGSC0003DMG400002015]	--	--
PGSC0003DMG400002018	32.47	29.55	31.51	35.29	30.17	42.8	29.4	27.38	26.02	26.65	21.44	26.65	36.48	25.27	27.81	17.41	24.87	22.77	Glutathione S-transferase omega [Source:PGSC_GENE%3BAcc:PGSC0003DMG400002018]	ko00480: Glutathione metabolism; ko01100: Metabolic pathways	--
PGSC0003DMG400002019	0.6	0.3	0.38	0.43	0.43	0.41	1.78	1.14	1.01	1.38	1.32	1.18	2.43	1.66	1.64	0.76	0.94	1.04	Amidase family protein [Source:PGSC_GENE%3BAcc:PGSC0003DMG400002019]	ko00330: Arginine and proline metabolism; ko00360: Phenylalanine metabolism; ko00380: Tryptophan metabolism; ko01100: Metabolic pathways	--
PGSC0003DMG400002021	14.97	14.56	15.83	16.23	16.65	10.51	4.95	6.54	6.72	5.38	7.12	5.85	9.34	11.41	9.06	10.76	6.21	10.94	BZIP transcription factor bZIP114 [Source:PGSC_GENE%3BAcc:PGSC0003DMG400002021]	ko03050: Proteasome	--
PGSC0003DMG400002022	11.86	11.6	11.6	11.46	10.41	8.76	4.3	5.42	6.18	5.08	6.79	6.21	6.2	6.83	5.14	5.5	5.87	5.69	Protein phosphatase 2C 38 [Source:PGSC_GENE%3BAcc:PGSC0003DMG400002022]	--	--
PGSC0003DMG400002026	17.16	18.01	18.84	19.33	19.7	10.41	10.42	14.88	15.28	11.47	15.56	15.1	24.47	20.61	16.13	20.56	16.04	16.6	Bipolar kinesin KRP-130 [Source:PGSC_GENE%3BAcc:PGSC0003DMG400002026]	--	--
PGSC0003DMG400002036	1.37	1.33	1.49	1.18	1.53	1.24	1.79	1.46	1.57	1.84	1.77	1.72	6.37	2.62	4.92	2.61	2.32	2.38	Conserved gene of unknown function [Source:PGSC_GENE%3BAcc:PGSC0003DMG400002036]	--	--
PGSC0003DMG400002038	0.75	0.77	0.89	1.1	1.1	0.38	0.92	0.97	0.91	1.2	1.33	1.18	2.35	2.71	2.31	2.38	1.91	2.6	Kinase [Source:PGSC_GENE%3BAcc:PGSC0003DMG400002038]	--	--
PGSC0003DMG400002039	2	1.51	0.85	2.87	2.86	2.17	0	0.41	0.34	0.3	0.36	0.12	0	0.17	0.07	0.04	0.25	0	Mads box protein [Source:PGSC_GENE%3BAcc:PGSC0003DMG400002039]	--	--
PGSC0003DMG400002044	52.23	53.61	53.34	36.9	38.01	23.85	20.95	27.48	29.01	24.25	31.05	28.17	28.37	38.58	27.09	32.53	16.91	29.8	Transcription factor [Source:PGSC_GENE%3BAcc:PGSC0003DMG400002044]	--	--
PGSC0003DMG400002046	56.71	57.86	60.87	17.59	17.96	14.1	4.78	3.82	4.48	10.69	9.33	12.07	1.34	2.29	0.9	0.17	0.31	0.36	Aspartic proteinase nepenthesin-1 [Source:PGSC_GENE%3BAcc:PGSC0003DMG400002046]	--	--
PGSC0003DMG400002047	0.64	1.2	1.12	0.69	0.72	1.35	1.61	1.27	0.82	0.98	1.35	1.19	1.79	0.7	1.49	0.62	0.36	0.64	AT-hook1 protein [Source:PGSC_GENE%3BAcc:PGSC0003DMG400002047]	--	--
PGSC0003DMG400002048	6.54	7.52	7.2	5.65	6.16	6.41	14.83	9.56	9.37	8.62	7.82	8.66	6.64	7.75	10.85	7.07	10.21	8.72	DNA binding protein [Source:PGSC_GENE%3BAcc:PGSC0003DMG400002048]	--	--
PGSC0003DMG400002050	7.69	7.22	7.52	6.81	7.82	7.42	2.63	3.47	3.54	3.51	3.43	3.48	3.39	3.79	3.63	3.01	2.67	2.73	Hydroxyproline-rich glycoprotein family protein [Source:PGSC_GENE%3BAcc:PGSC0003DMG400002050]	--	--
PGSC0003DMG400002052	37.28	45.94	40.79	38.18	43.54	58.28	62.05	43.79	37.81	42.65	32.53	34.83	59.16	40.18	63.62	36.74	59.57	40.8	Transcription initiation factor iia (Tfiia)%2C gamma chain [Source:PGSC_GENE%3BAcc:PGSC0003DMG400002052]	ko03022: Basal transcription factors	--
PGSC0003DMG400002061	5.91	6.34	6.74	5.75	5.91	9.49	10.91	8.22	7.6	9.28	6.91	7.73	14.91	7.71	11.37	10.13	7.94	9.91	Protein PPLZ12 [Source:PGSC_GENE%3BAcc:PGSC0003DMG400002061]	--	--
PGSC0003DMG400002066	87.69	91.5	88.27	77.32	74.35	86.17	46.94	37.38	36.94	36.37	34.33	31.61	32.95	34.71	42.84	29.14	37.63	30.11	34 kDa outer mitochondrial membrane protein porin [Source:PGSC_GENE%3BAcc:PGSC0003DMG400002066]	--	--
PGSC0003DMG400002067	9.43	9.5	8.43	7.07	7.35	5.99	6.84	7.21	4.07	4.75	4.86	6.38	4.67	1.93	2.4	2.27	1.67	2.07	Conserved gene of unknown function [Source:PGSC_GENE%3BAcc:PGSC0003DMG400002067]	--	--
PGSC0003DMG400002069	27.64	27.41	28.05	29.16	29.01	20.24	13.16	16.88	17.04	14.09	15.66	16.37	37.73	25.31	19.82	22.87	24.92	22.18	Cysteine string protein [Source:PGSC_GENE%3BAcc:PGSC0003DMG400002069]	--	--
PGSC0003DMG400002070	6.02	6.64	5.97	5.57	5.61	7.86	6.26	5.52	5.55	5.51	4.68	5.12	14.48	5.14	7.15	5.79	6.79	4.84	Conserved gene of unknown function [Source:PGSC_GENE%3BAcc:PGSC0003DMG400002070]	--	--
PGSC0003DMG400002071	1.89	1.65	2.24	1.88	1.9	1.26	1.29	2.64	2.48	1.41	2.65	2.48	2.65	2.64	2.61	2.88	1.15	2.46	Pentatricopeptide (PPR) repeat-containing protein [Source:PGSC_GENE%3BAcc:PGSC0003DMG400002071]	ko00510: N-Glycan biosynthesis; ko00513: Various types of N-glycan biosynthesis; ko01100: Metabolic pathways; ko04141: Protein processing in endoplasmic reticulum	--
PGSC0003DMG400002073	1.51	1.61	1.27	1.83	1.25	3.81	2.34	3.14	2.55	2.83	1.77	1.75	6.15	2.32	3.74	0.79	4.06	2.62	Nuclear transport factor [Source:PGSC_GENE%3BAcc:PGSC0003DMG400002073]	--	--
PGSC0003DMG400002074	29.21	27.65	27.23	56.15	56.58	36.25	2.91	5.25	6.05	9.08	13.14	13.57	1.92	2.43	3.38	0.41	0.35	0.36	Pectinesterase [Source:PGSC_GENE%3BAcc:PGSC0003DMG400002074]	ko00040: Pentose and glucuronate interconversions; ko01100: Metabolic pathways	--
PGSC0003DMG400002079	9.87	9.38	10.21	9.24	9.17	7.02	3.99	5.48	5.17	3.92	4.48	4.67	6.55	5.98	4.94	6.5	3.92	5.9	Galactolipase/ phospholipase [Source:PGSC_GENE%3BAcc:PGSC0003DMG400002079]	--	--
PGSC0003DMG400002083	24.39	23.33	27.37	22.16	16.35	24.59	35.89	23.51	23.71	22.23	19.85	22.82	63.84	20.69	34.82	23.05	47.41	24.29	Postsynaptic protein CRIPT [Source:PGSC_GENE%3BAcc:PGSC0003DMG400002083]	--	--
PGSC0003DMG400002085	85.32	87.63	86.96	153.46	149.25	163.11	23.84	24.58	25.41	40.27	45.42	48.76	18.81	20.76	27.11	4.29	5.41	4.29	Pectinesterase [Source:PGSC_GENE%3BAcc:PGSC0003DMG400002085]	ko00040: Pentose and glucuronate interconversions; ko01100: Metabolic pathways	--
PGSC0003DMG400002086	17.08	17.55	18.63	17.54	16.6	21.67	15.98	13.71	12.63	12.93	11.8	12.16	20.27	14.32	19.63	13.32	15.33	13.84	Vacuolar protein sorting-associated protein VPS28 [Source:PGSC_GENE%3BAcc:PGSC0003DMG400002086]	ko04144: Endocytosis	--
PGSC0003DMG400002087	3.02	3.05	3.28	3.65	3.53	2.24	1.94	2.49	2.7	1.63	2.09	2.32	1.69	2.35	2.16	2.81	1.62	2.68	Ribosomal pseudouridine synthase [Source:PGSC_GENE%3BAcc:PGSC0003DMG400002087]	--	--
PGSC0003DMG400002090	8.78	7.02	8.48	7.11	7.73	12.81	9.43	5.26	2.72	3.74	2.74	3.43	8.41	4.79	8.07	2.14	8.64	2.67	Non-race specific disease resistance protein 1 b [Source:PGSC_GENE%3BAcc:PGSC0003DMG400002090]	--	--
PGSC0003DMG400002093	6.12	5.08	4.05	0	0	0	48.41	22.48	20.56	11.77	4.68	13.25	4.31	1.08	2.86	0	0	0	Seed maturation protein [Source:PGSC_GENE%3BAcc:PGSC0003DMG400002093]	--	--
PGSC0003DMG400002099	1.68	1.21	1.51	1.95	1.78	2.12	0.76	0.55	0.73	0.95	0.48	0.66	0	0.99	0.48	1.62	1.42	1.04	Mitochondrial carrier protein [Source:PGSC_GENE%3BAcc:PGSC0003DMG400002099]	--	--
PGSC0003DMG400002100	11.74	11.41	11.53	9.71	11.44	11.72	9.98	7.45	7.9	6.75	7.97	6.27	12.39	10.57	10.86	9.07	13.21	12.32	Abscisic acid receptor PYR1 [Source:PGSC_GENE%3BAcc:PGSC0003DMG400002100]	ko04016: MAPK signaling pathway - plant; ko04075: Plant hormone signal transduction	--
PGSC0003DMG400002103	2.11	2.58	2.2	2.46	3.14	6.2	5.46	6.06	4.53	6.37	5.65	6.27	3.32	1.42	2.31	1.49	2.55	1.84	Mitochondrial glycine decarboxylase complex H-protein [Source:PGSC_GENE%3BAcc:PGSC0003DMG400002103]	ko00260: Glycine, serine and threonine metabolism; ko00630: Glyoxylate and dicarboxylate metabolism; ko01100: Metabolic pathways; ko01110: Biosynthesis of secondary metabolites; ko01200: Carbon metabolism	--
PGSC0003DMG400002107	5.94	6.21	6.35	5.68	5.45	4.58	4.51	3.59	3.92	3.56	3.52	3.14	5.24	6.08	6.44	6.57	3.08	7.26	LRX2 [Source:PGSC_GENE%3BAcc:PGSC0003DMG400002107]	--	--
PGSC0003DMG400002108	49.48	39.3	33.95	0.16	0.11	0.53	63.54	77.59	66.9	31.33	23.02	39.55	16.68	29.97	84.01	0.16	0.44	0.07	Glycine-rich protein TomR2 [Source:PGSC_GENE%3BAcc:PGSC0003DMG400002108]	--	--
PGSC0003DMG400002118	19.42	20.17	18.53	19.26	18.79	13.08	8.16	11.59	11.38	10.63	13.5	12.54	13.72	17.51	14.52	16.19	8.39	15.38	LeTIR [Source:PGSC_GENE%3BAcc:PGSC0003DMG400002118]	ko04075: Plant hormone signal transduction	--
PGSC0003DMG400002120	40.56	39.75	41.33	49.09	49.78	62.84	188.28	137.15	123.12	132.26	113.57	117.46	84.82	36.96	55.35	40.58	75.35	44.7	40S ribosomal protein S21e [Source:PGSC_GENE%3BAcc:PGSC0003DMG400002120]	ko03010: Ribosome	--
PGSC0003DMG400002123	3.98	3.83	3.72	4.63	4.01	2.82	2.85	3.31	3.1	2.51	3.78	3.52	2.13	3.82	2.82	3.79	2.11	4.48	Ripening regulated protein DDTFR18 [Source:PGSC_GENE%3BAcc:PGSC0003DMG400002123]	--	--
PGSC0003DMG400002125	10.24	9.37	9.71	7.52	6.28	5.73	2.55	5.13	5.48	4.87	7.08	7.75	2.6	3.51	3.39	2.72	1.54	2.6	DNA binding protein [Source:PGSC_GENE%3BAcc:PGSC0003DMG400002125]	ko04016: MAPK signaling pathway - plant	bHLH
PGSC0003DMG400002129	0.79	0.69	0.73	0.52	0.78	0.17	1.12	1.28	1.4	1.2	1.53	1.26	6.22	2.02	2.48	2.07	1.19	1.76	Gene of unknown function [Source:PGSC_GENE%3BAcc:PGSC0003DMG400002129]	--	--
PGSC0003DMG400002132	0.06	0	0.06	0.23	0.45	0.46	0.19	0.9	0.49	0.83	1.36	1.33	0	0	0	0.07	0	0.07	Purine transporter [Source:PGSC_GENE%3BAcc:PGSC0003DMG400002132]	ko00010: Glycolysis / Gluconeogenesis; ko00030: Pentose phosphate pathway; ko00051: Fructose and mannose metabolism; ko00052: Galactose metabolism; ko01100: Metabolic pathways; ko01110: Biosynthesis of secondary metabolites; ko01200: Carbon metabolism; ko01230: Biosynthesis of amino acids; ko03018: RNA degradation	--
PGSC0003DMG400002133	8.35	8.42	7.43	9.48	9.06	14.6	8.97	7.06	6.77	7.42	7.24	7.81	7.04	4.28	4.84	4.12	4.56	3.85	Purine transporter [Source:PGSC_GENE%3BAcc:PGSC0003DMG400002133]	ko00010: Glycolysis / Gluconeogenesis; ko00030: Pentose phosphate pathway; ko00051: Fructose and mannose metabolism; ko00052: Galactose metabolism; ko01100: Metabolic pathways; ko01110: Biosynthesis of secondary metabolites; ko01200: Carbon metabolism; ko01230: Biosynthesis of amino acids; ko03018: RNA degradation	--
PGSC0003DMG400002136	0.18	0.28	0.47	0	0.23	0	0.48	0.85	0.27	0.14	0.25	0.31	4.07	0.29	0.61	0.45	1.43	0.37	Gene of unknown function [Source:PGSC_GENE%3BAcc:PGSC0003DMG400002136]	--	--
PGSC0003DMG400002138	16.81	16.51	16.74	14.81	12.87	11.22	6.71	7.92	7.71	6.82	7.59	7.36	12.59	9.93	8.33	9.79	7.69	9.03	MYBR domain class transcription factor [Source:PGSC_GENE%3BAcc:PGSC0003DMG400002138]	--	--
PGSC0003DMG400002140	0	0	0	0	0	0	0	0.1	0.28	0	0	0	0	0.58	1.07	0.78	2.65	0.4	Gene of unknown function [Source:PGSC_GENE%3BAcc:PGSC0003DMG400002140]	--	--
PGSC0003DMG400002141	2.17	3.05	2.97	2.26	2.62	3.73	0	0.29	0.1	0.06	0.06	0.33	0	0	0	0	0	0	DVL13 [Source:PGSC_GENE%3BAcc:PGSC0003DMG400002141]	--	--
PGSC0003DMG400002143	66.68	68.58	68.05	63.74	63.09	42.22	27.13	30.44	35.13	29.46	36.26	33.26	65.1	49.89	40.14	48.24	24.31	44.97	Pumilio [Source:PGSC_GENE%3BAcc:PGSC0003DMG400002143]	--	--
PGSC0003DMG400002144	1.6	1.89	1.96	1.74	1.73	0.98	4.07	5.9	6.03	5.9	5.75	5.44	0.84	1.8	2.31	2.15	1.73	1.51	NbPCL1 protein [Source:PGSC_GENE%3BAcc:PGSC0003DMG400002144]	ko04075: Plant hormone signal transduction	GARP-G2-like
PGSC0003DMG400002146	0.47	0.35	0.37	0.08	0	0.1	0.84	1.78	1.81	2.49	4.14	4.38	0	0.2	0.02	0.02	0	0.23	PTAC16 [Source:PGSC_GENE%3BAcc:PGSC0003DMG400002146]	--	--
PGSC0003DMG400002149	51.6	46.95	48.97	52.71	55.76	58.39	97.72	130.79	122.77	111.03	126.33	118.61	257.5	121.17	133.83	150.25	164.48	141.53	Conserved gene of unknown function [Source:PGSC_GENE%3BAcc:PGSC0003DMG400002149]	ko03018: RNA degradation	--
PGSC0003DMG400002152	2.19	2	1.73	1.54	2.2	2.01	2.46	2.61	1.82	2.2	1.67	1.69	6.77	2.81	4.86	2.65	2.13	3.1	Zinc finger family protein [Source:PGSC_GENE%3BAcc:PGSC0003DMG400002152]	--	--
PGSC0003DMG400002153	29.73	25.89	27.44	28.19	29.07	21.41	12.59	15.36	15.48	13.61	15.52	15.58	22.34	21.8	21.45	22.51	10.69	23.72	Zinc finger protein [Source:PGSC_GENE%3BAcc:PGSC0003DMG400002153]	--	--
PGSC0003DMG400002156	0.81	0.87	1.18	0.08	0	0	2.85	3.01	2.86	0.22	0.27	0.72	1.75	1.84	2.12	0.04	0	0.02	C-4 sterol methyl oxidase 2 [Source:PGSC_GENE%3BAcc:PGSC0003DMG400002156]	ko00100: Steroid biosynthesis; ko01100: Metabolic pathways; ko01110: Biosynthesis of secondary metabolites	--
PGSC0003DMG400002159	3.65	3.42	3	4.39	3.65	1.52	0.29	1.1	0.55	0.43	1.54	1.22	0	1.79	0.72	1.24	0.23	1.08	Gene of unknown function [Source:PGSC_GENE%3BAcc:PGSC0003DMG400002159]	--	--
PGSC0003DMG400002168	7.84	10.06	10.81	7.01	8.08	9.09	12.67	12.85	12.06	16.31	13.3	14.1	5.68	6.98	6.94	4.85	8.12	5.12	Glutathione S-transferase [Source:PGSC_GENE%3BAcc:PGSC0003DMG400002168]	ko00480: Glutathione metabolism; ko01100: Metabolic pathways	--
PGSC0003DMG400002169	2.9	2.77	3.34	2.18	1.86	2.91	14.41	10.99	9.24	12.47	7.98	10.37	11.7	5.38	9.21	3.61	5.99	3.68	Glutathione-S-transferase [Source:PGSC_GENE%3BAcc:PGSC0003DMG400002169]	ko00480: Glutathione metabolism; ko01100: Metabolic pathways	--
PGSC0003DMG400002171	1.31	1.16	1.54	0.97	1.28	0.27	0.82	0.37	0.65	0.52	0.56	0.63	0	0.49	0.67	0.25	0	0.44	Glutathione S-transferase T2 [Source:PGSC_GENE%3BAcc:PGSC0003DMG400002171]	ko00480: Glutathione metabolism; ko01100: Metabolic pathways	--
PGSC0003DMG400002173	1.68	1.7	1.55	1.2	1.57	0.88	0.82	0.74	0.81	0.73	0.87	1.21	1.04	0.57	0.66	0.35	0.31	0.17	Rop guanine nucleotide exchange factor [Source:PGSC_GENE%3BAcc:PGSC0003DMG400002173]	--	--
PGSC0003DMG400002183	12.11	12.03	12.28	12.46	12.78	10.57	6.25	9.24	8.89	8.8	8.92	9.14	16.54	11.73	13.15	12.72	8.76	13.13	Conserved gene of unknown function [Source:PGSC_GENE%3BAcc:PGSC0003DMG400002183]	ko00531: Glycosaminoglycan degradation; ko01100: Metabolic pathways	--
PGSC0003DMG400002184	4.17	3.99	4.63	2.91	3.56	3.62	4.25	3.92	2.85	3.13	2.54	2.47	6.48	4.34	5.98	4.56	5.29	5.19	Zinc finger protein [Source:PGSC_GENE%3BAcc:PGSC0003DMG400002184]	--	--
PGSC0003DMG400002186	1.58	1.46	1.83	1.67	1.47	1.9	0.39	0.72	1.08	0.82	0.54	0.98	12.34	5.28	8.53	7.24	9.96	6.28	Serine/threonine-protein kinase Aurora-3 [Source:PGSC_GENE%3BAcc:PGSC0003DMG400002186]	--	--
PGSC0003DMG400002187	1.64	1.06	2.18	2.03	2.6	1.92	1.78	0.33	0.53	0.48	0.27	0.15	0	0	0	0	0	0	Gene of unknown function [Source:PGSC_GENE%3BAcc:PGSC0003DMG400002187]	--	--
PGSC0003DMG400002189	14.66	13.41	12.98	11.99	12.36	13.13	5.34	6.04	5.63	5.68	5.4	5.81	8.05	6.1	6.8	5.26	7.64	5.91	DedA [Source:PGSC_GENE%3BAcc:PGSC0003DMG400002189]	ko03030: DNA replication	--
PGSC0003DMG400002190	21.88	21.6	22.54	23.92	23.6	15.98	9.69	9.36	11.01	9.88	12.56	12.32	7.4	9.79	7.67	7.19	4.28	6.32	Minichromosome maintenance factor [Source:PGSC_GENE%3BAcc:PGSC0003DMG400002190]	ko03030: DNA replication	--
PGSC0003DMG400002198	2.75	2.5	3.2	2.91	4.55	2.67	0.41	0.61	0.23	0.03	0.14	0.19	17.07	6.05	12.21	6.18	10.61	8.26	Mariner transposase [Source:PGSC_GENE%3BAcc:PGSC0003DMG400002198]	--	--
PGSC0003DMG400002199	23	26.62	25.75	24.26	23.62	37.55	32.82	23.92	24.34	22.58	17.37	19.63	37.44	28.24	34.63	26.7	20.58	26.66	Thioredoxin family Trp26 [Source:PGSC_GENE%3BAcc:PGSC0003DMG400002199]	ko00260: Glycine, serine and threonine metabolism; ko00460: Cyanoamino acid metabolism; ko00630: Glyoxylate and dicarboxylate metabolism; ko00670: One carbon pool by folate; ko01100: Metabolic pathways; ko01110: Biosynthesis of secondary metabolites; ko01200: Carbon metabolism; ko01230: Biosynthesis of amino acids; ko01240: Biosynthesis of cofactors	--
PGSC0003DMG400002200	28.61	29.78	28.87	29.18	30.57	23.68	14.22	16.45	17.98	15.23	16.27	17.46	12.67	16.61	14.02	15.72	16.68	15.18	Serine hydroxymethyltransferase [Source:PGSC_GENE%3BAcc:PGSC0003DMG400002200]	ko00260: Glycine, serine and threonine metabolism; ko00460: Cyanoamino acid metabolism; ko00630: Glyoxylate and dicarboxylate metabolism; ko00670: One carbon pool by folate; ko01100: Metabolic pathways; ko01110: Biosynthesis of secondary metabolites; ko01200: Carbon metabolism; ko01230: Biosynthesis of amino acids; ko01240: Biosynthesis of cofactors	--
PGSC0003DMG400002201	12.33	12.78	13.18	13.9	12.8	15.59	10.2	8.46	8.79	9.4	9.45	8.79	5.14	5.61	6.35	5.63	4.72	5.43	Ferrochelatase [Source:PGSC_GENE%3BAcc:PGSC0003DMG400002201]	ko00860: Porphyrin and chlorophyll metabolism; ko01100: Metabolic pathways; ko01110: Biosynthesis of secondary metabolites; ko01240: Biosynthesis of cofactors	--
PGSC0003DMG400002203	1.64	2.46	2.35	1.68	1.63	1.66	1.39	1.15	1.46	1.44	1.38	1.75	2.51	0.79	0.93	0.62	0.4	0.67	Conserved gene of unknown function [Source:PGSC_GENE%3BAcc:PGSC0003DMG400002203]	--	--
PGSC0003DMG400002204	7.4	7.45	6.54	8.86	9.22	8.56	8.46	6.97	7.41	6.27	5.86	6.19	4.74	3.55	5.02	3.25	1.77	4.27	Pollen specific protein sf21 [Source:PGSC_GENE%3BAcc:PGSC0003DMG400002204]	--	--
PGSC0003DMG400002209	18.19	16.51	17.2	18.46	20.97	26.78	21.51	21.04	19.43	21.66	15.32	16.74	17.88	11.08	15.82	10.2	21.63	11.42	Hydrogen-transporting ATP synthase%2C rotational mechanism [Source:PGSC_GENE%3BAcc:PGSC0003DMG400002209]	ko00190: Oxidative phosphorylation; ko01100: Metabolic pathways	--
PGSC0003DMG400002210	36.65	34.63	35.59	31.82	32.74	27.69	33.15	37.37	36.83	32.95	40.24	37.17	53.39	74.83	63.35	82.04	44.56	79.69	F17H15.1/F17H15.1 [Source:PGSC_GENE%3BAcc:PGSC0003DMG400002210]	--	--
PGSC0003DMG400002213	1.82	2.03	2.14	2.36	2.36	1.06	2.09	2.81	1.85	2.16	2.18	1.98	2.83	1.91	2.21	2.29	1.1	2.2	Aldehyde dehydrogenase [Source:PGSC_GENE%3BAcc:PGSC0003DMG400002213]	ko00010: Glycolysis / Gluconeogenesis; ko00053: Ascorbate and aldarate metabolism; ko00071: Fatty acid degradation; ko00280: Valine, leucine and isoleucine degradation; ko00310: Lysine degradation; ko00330: Arginine and proline metabolism; ko00340: Histidine metabolism; ko00380: Tryptophan metabolism; ko00410: beta-Alanine metabolism; ko00561: Glycerolipid metabolism; ko00620: Pyruvate metabolism…	--
PGSC0003DMG400002221	128.73	143.41	135.34	172.42	174.89	147.52	127.15	171.56	164.36	175.45	231.88	215.09	99.56	129.23	85.71	127.03	71.59	122.26	Deacetylase [Source:PGSC_GENE%3BAcc:PGSC0003DMG400002221]	ko04075: Plant hormone signal transduction	--
PGSC0003DMG400002225	0.13	0.55	0.86	0.23	0.34	1.56	0.84	0.72	0.89	0.66	0.22	0.46	4.38	1.22	4.67	0.85	1.31	1.55	PHD family protein [Source:PGSC_GENE%3BAcc:PGSC0003DMG400002225]	ko03013: RNA transport	--
PGSC0003DMG400002226	8.37	8.67	9.51	9.74	9.2	7.24	11.42	16.1	17.52	16.74	17.83	18.32	14.44	13.52	12.54	15.57	8.26	15.7	Protein pim1 [Source:PGSC_GENE%3BAcc:PGSC0003DMG400002226]	ko04120: Ubiquitin mediated proteolysis	--
PGSC0003DMG400002228	1.67	1.59	1.54	1.54	1.73	0.88	0.86	1.56	1.37	1.37	1.95	1.69	1.33	3.2	1.58	2.83	0.63	2.91	Conserved gene of unknown function [Source:PGSC_GENE%3BAcc:PGSC0003DMG400002228]	--	--
PGSC0003DMG400002231	4.31	4.51	5.42	4.07	4.88	4.33	6.86	7.05	7.66	6.79	6.22	5.6	13.67	6.37	10.06	5.83	6.21	6.96	Peptidyl-tRNA hydrolase [Source:PGSC_GENE%3BAcc:PGSC0003DMG400002231]	--	--
PGSC0003DMG400002233	21.96	21.72	23.03	19.48	20.46	12.96	5.3	7.31	7.61	6.61	8.6	7.63	9.12	11.3	8.66	8.84	3.89	8.34	Conserved gene of unknown function [Source:PGSC_GENE%3BAcc:PGSC0003DMG400002233]	--	--
PGSC0003DMG400002234	41.6	44.57	40.95	22.06	21.96	28.2	83.79	70.04	67.5	63.32	52.47	64.56	29.67	10.94	17.07	36.22	38.12	42.75	Dad1/CCD8 [Source:PGSC_GENE%3BAcc:PGSC0003DMG400002234]	ko00906: Carotenoid biosynthesis; ko01110: Biosynthesis of secondary metabolites	--
PGSC0003DMG400002235	20.35	20.49	19.52	27.56	28.35	21.39	14.54	18.35	17.89	19.66	20.04	20.01	5.41	5.97	6.49	6.23	8.34	7.35	Transcriptional factor TINY [Source:PGSC_GENE%3BAcc:PGSC0003DMG400002235]	--	AP2/ERF-ERF
PGSC0003DMG400002236	16.46	16.8	16.61	17.87	18.06	10.24	18.04	18.53	18.97	17.38	19.2	18.95	8.07	10.22	7.69	9.59	6.13	8.58	Exostosin family protein [Source:PGSC_GENE%3BAcc:PGSC0003DMG400002236]	--	--
PGSC0003DMG400002237	10.13	10.75	10.39	9.19	10.75	7.95	5.58	5.02	5.74	4.71	5.26	5.22	8.12	6.56	6.66	6.06	4.08	6.49	Exostosin family protein [Source:PGSC_GENE%3BAcc:PGSC0003DMG400002237]	--	--
PGSC0003DMG400002238	1.67	1.81	1.12	1.14	0.77	1.58	0.64	0.32	0.31	0.62	0.19	0.15	33.73	4.44	10.8	4.77	9.23	5.34	Gene of unknown function [Source:PGSC_GENE%3BAcc:PGSC0003DMG400002238]	--	--
PGSC0003DMG400002246	0.8	0.26	0.55	0.45	0.22	0	0	0.27	0.05	0.44	0.14	0.05	0	1.26	2.44	0.93	0.42	1.13	Gene of unknown function [Source:PGSC_GENE%3BAcc:PGSC0003DMG400002246]	--	--
PGSC0003DMG400002248	19.46	19.92	20.06	20.91	20.84	10.63	7.81	10.36	10.65	7.92	10.86	9.67	24.86	20.05	15	17.72	11.52	16.69	AML1 [Source:PGSC_GENE%3BAcc:PGSC0003DMG400002248]	--	--
PGSC0003DMG400002249	31.82	30.01	31.22	28.24	29.09	19.9	19.54	21.31	23.03	20.63	25.56	23.96	27.34	26.07	21.83	23.3	10.53	21.31	ATP binding protein [Source:PGSC_GENE%3BAcc:PGSC0003DMG400002249]	ko04144: Endocytosis	--
PGSC0003DMG400002250	5.55	5.65	5.83	4.71	4.37	5.04	4.07	3.61	3.8	4.82	3.73	3.79	4.43	2.75	4.36	2.06	1.94	1.69	ATP binding protein [Source:PGSC_GENE%3BAcc:PGSC0003DMG400002250]	ko04144: Endocytosis	--
PGSC0003DMG400002263	0.25	0	0	0.67	0	0	0	1.11	0.68	1.24	0.99	1.38	0.24	1.98	2.27	4.33	7.71	4.76	Conserved gene of unknown function [Source:PGSC_GENE%3BAcc:PGSC0003DMG400002263]	--	--
PGSC0003DMG400002267	8.35	9.31	7.34	4.72	4.12	7.71	5.04	3.6	3.12	2.76	1.83	2.69	15.51	6.97	10.97	3.21	7.15	4.01	Auxin-regulated protein [Source:PGSC_GENE%3BAcc:PGSC0003DMG400002267]	--	--
PGSC0003DMG400002268	6.51	4.88	4.82	5.72	5.92	3.38	3.94	5.23	6.96	6.31	6.01	7.66	6.72	5.23	2.43	4.88	7.18	6.15	DNA binding protein [Source:PGSC_GENE%3BAcc:PGSC0003DMG400002268]	--	--
PGSC0003DMG400002273	1.13	1.01	2.04	1.5	1.34	1.92	1.04	0.7	0.27	0.57	0.69	0.38	1.29	0.88	1.3	0.33	0.32	0.23	Gene of unknown function [Source:PGSC_GENE%3BAcc:PGSC0003DMG400002273]	--	--
PGSC0003DMG400002275	1.34	1.48	1.61	1.18	1.24	0.52	1	0.74	0.76	0.55	0.52	0.84	0.23	0.24	0.29	0.13	0.02	0.14	Cc-nbs-lrr resistance protein [Source:PGSC_GENE%3BAcc:PGSC0003DMG400002275]	ko04626: Plant-pathogen interaction	--
PGSC0003DMG400002276	5.42	5.72	6.18	5.65	5.27	2.3	0.89	1.99	1.76	1.18	1.69	1.36	1.29	0.82	0.64	0.36	0.26	0.36	Conserved gene of unknown function [Source:PGSC_GENE%3BAcc:PGSC0003DMG400002276]	ko04626: Plant-pathogen interaction	--
PGSC0003DMG400002279	5.79	4.37	4.48	4.25	6.51	13.78	2.05	2.24	1.81	2.35	1.62	1.11	19.46	4.59	16.68	4.86	8.08	4.43	LRR [Source:PGSC_GENE%3BAcc:PGSC0003DMG400002279]	--	--
PGSC0003DMG400002282	0	0	0	0	0	0	0	0	0	0	0	0	0	0.16	0.76	0.69	1.94	0.71	Gene of unknown function [Source:PGSC_GENE%3BAcc:PGSC0003DMG400002282]	--	--
PGSC0003DMG400002286	0.62	0.54	0.66	1.11	0.56	1.08	2.01	2.45	1.28	1.27	1.83	1.19	6.74	0.79	2.3	0.69	2.57	1.48	Gene of unknown function [Source:PGSC_GENE%3BAcc:PGSC0003DMG400002286]	--	--
PGSC0003DMG400002287	2.64	2.89	2.99	2.13	2.69	1.58	1.36	1.95	1.64	1.51	1.97	1.78	3.52	3.91	2.87	4.01	2.41	4.8	Aluminum-induced protein [Source:PGSC_GENE%3BAcc:PGSC0003DMG400002287]	ko03010: Ribosome	--
PGSC0003DMG400002288	0.88	1.38	0.55	0.74	0.87	0.34	1.62	2.5	2.69	0.57	1.67	1.96	1.04	1.63	0.66	1.46	0.55	1.31	Gene of unknown function [Source:PGSC_GENE%3BAcc:PGSC0003DMG400002288]	--	--
PGSC0003DMG400002290	14.79	15.13	14.19	10.37	10.18	12.07	15.54	13.74	15.96	13.38	13.41	14.43	8.69	7.7	8.15	7.47	3.87	7.23	Early-responsive to dehydration 4 [Source:PGSC_GENE%3BAcc:PGSC0003DMG400002290]	--	--
PGSC0003DMG400002293	14.25	14.39	15.53	13.99	14.15	10.8	10.09	7.84	10.77	8.28	8.54	8.91	18.68	12.33	12.37	13.7	12.19	12.6	Hydrolase [Source:PGSC_GENE%3BAcc:PGSC0003DMG400002293]	--	--
PGSC0003DMG400002300	37.49	37.52	36.63	48.67	46.82	39.38	8.27	12.32	11.66	9.52	13.25	11.57	12.58	14.78	8.14	16.59	6.96	13.09	RNA lariat debranching enzyme [Source:PGSC_GENE%3BAcc:PGSC0003DMG400002300]	--	--
PGSC0003DMG400002301	1.1	1.3	1.18	1.46	1.71	1.07	1.15	2.33	1.82	1.34	1.97	1.85	1.11	4.55	3.87	5.17	1.17	4.96	Bifunctional lysine-ketoglutarate reductase/saccharopine dehydrogenase [Source:PGSC_GENE%3BAcc:PGSC0003DMG400002301]	ko00310: Lysine degradation; ko01100: Metabolic pathways; ko01110: Biosynthesis of secondary metabolites	--
PGSC0003DMG400002302	1.46	1.96	2.15	1.92	1.92	2.74	3.57	4.25	2.65	2.83	2.28	2.23	9.7	3.42	8.96	4.22	9.38	4.2	Aminoadipic semialdehyde synthase [Source:PGSC_GENE%3BAcc:PGSC0003DMG400002302]	ko00310: Lysine degradation; ko01100: Metabolic pathways; ko01110: Biosynthesis of secondary metabolites	--
PGSC0003DMG400002303	1.32	1.32	1.14	0.53	0.76	1.85	3.31	1.31	1.32	1.14	0.46	0.62	0	1.05	2.54	0.44	0.46	0.78	Glucan endo-1%2C3-beta-glucosidase [Source:PGSC_GENE%3BAcc:PGSC0003DMG400002303]	ko00500: Starch and sucrose metabolism; ko01100: Metabolic pathways	--
PGSC0003DMG400002304	4.13	5.5	4.39	3.08	3.36	2.54	1.44	2.29	2.5	1.48	2.53	3.11	3.6	2.64	2.2	3.66	0.76	2.62	Tac7077 [Source:PGSC_GENE%3BAcc:PGSC0003DMG400002304]	--	--
PGSC0003DMG400002309	0.04	0.06	0.05	0.1	0.28	0.35	0.39	0.51	0.46	0.36	0.49	0.48	0	4.41	1.34	4.26	0.09	3.76	Xyloglucan endo-transglycosylase [Source:PGSC_GENE%3BAcc:PGSC0003DMG400002309]	ko04075: Plant hormone signal transduction	--
PGSC0003DMG400002310	0.49	0.49	0.59	0.63	0.5	0.65	0.53	1.16	0.74	0.93	1.02	1.04	1.74	1.97	1.77	2.19	1.78	2.2	Gene of unknown function [Source:PGSC_GENE%3BAcc:PGSC0003DMG400002310]	--	--
PGSC0003DMG400002312	65.58	60.99	60.57	62.92	58.89	88.38	192.46	179.15	162.81	175.16	134.55	148.65	239.54	99.67	147.49	118.2	158.93	129.29	Photosystem II 10 kDa polypeptide%2C chloroplast [Source:PGSC_GENE%3BAcc:PGSC0003DMG400002312]	ko00195: Photosynthesis	--
PGSC0003DMG400002313	12.56	13.09	12.23	12.13	12.1	8.11	6.8	7.27	7.41	7.27	7.93	7.84	5.72	15	9.49	14.32	4.88	14.52	Conserved gene of unknown function [Source:PGSC_GENE%3BAcc:PGSC0003DMG400002313]	--	--
PGSC0003DMG400002318	1.95	2.19	2.45	2.69	2.46	1.47	1.22	1.97	2.04	1.65	2.36	2.63	2.12	2.14	1.78	2.44	2.18	2.49	DNA binding protein [Source:PGSC_GENE%3BAcc:PGSC0003DMG400002318]	--	--
PGSC0003DMG400002319	3.49	3.16	3.41	3.08	3.41	2.85	0.71	2.04	1.95	2.05	1.75	2.37	1.72	3.01	2.09	2.04	2.19	2.59	Conserved gene of unknown function [Source:PGSC_GENE%3BAcc:PGSC0003DMG400002319]	--	--
PGSC0003DMG400002321	77.77	76.67	76.17	65.86	71.48	70.28	116.34	138.87	147.64	134.06	138.96	143.29	21.53	26.82	26.18	24.6	32.64	26.22	ACC oxidase [Source:PGSC_GENE%3BAcc:PGSC0003DMG400002321]	ko00270: Cysteine and methionine metabolism; ko01100: Metabolic pathways; ko01110: Biosynthesis of secondary metabolites	--
PGSC0003DMG400002324	2.8	2.07	2.05	3.36	2.74	1.97	4.61	4.11	4.28	3.98	3.67	4.74	1.1	0.85	0.9	0.77	0.77	0.63	Plastid high chlorophyll fluorescence 136 [Source:PGSC_GENE%3BAcc:PGSC0003DMG400002324]	--	--
PGSC0003DMG400002336	38.31	35.69	38.63	34.41	33.61	30.46	36.48	43.59	40.68	44.07	43.05	42.38	48.86	42.92	44.72	48.26	56.97	49.29	Aldo/keto reductase 2 [Source:PGSC_GENE%3BAcc:PGSC0003DMG400002336]	ko04141: Protein processing in endoplasmic reticulum	--
PGSC0003DMG400002337	1.23	1.27	1.4	0.7	1.08	1.56	1.26	1.52	0.84	1.63	1.55	1.59	1.84	1.26	1.76	1.12	2.36	2.28	GATA transcription factor [Source:PGSC_GENE%3BAcc:PGSC0003DMG400002337]	--	C2C2-GATA
PGSC0003DMG400002345	1.17	0.9	0.67	1.29	0.82	1.29	0.87	0.32	0.41	0.38	0.29	0.76	0.06	0.08	0.38	0.34	0.3	0.44	Cytochrome P450 hydroxylase [Source:PGSC_GENE%3BAcc:PGSC0003DMG400002345]	ko00909: Sesquiterpenoid and triterpenoid biosynthesis; ko01110: Biosynthesis of secondary metabolites	--
PGSC0003DMG400002350	4.84	5.21	5.29	4.24	4.04	3.36	0.64	1.46	1	1.49	1.29	1.04	1.89	1.2	1.53	1.07	1.18	1.72	Ethylene-responsive transcription factor [Source:PGSC_GENE%3BAcc:PGSC0003DMG400002350]	ko04626: Plant-pathogen interaction	AP2/ERF-ERF
PGSC0003DMG400002351	2.28	1.51	2.03	0.74	0.55	1.1	1.3	0.59	1.06	0.32	0.52	0.48	5.04	3.88	4.82	2.85	2.53	3.67	CYP72A58 [Source:PGSC_GENE%3BAcc:PGSC0003DMG400002351]	--	--
PGSC0003DMG400002352	5.61	5.04	5.77	6.8	5.96	4.49	4.94	6.16	5.54	6.63	5.06	5.24	5.8	6.11	5.52	5.47	3.44	5.74	Tetrahydrofolylpolyglutamate synthase [Source:PGSC_GENE%3BAcc:PGSC0003DMG400002352]	ko00790: Folate biosynthesis; ko01100: Metabolic pathways; ko01240: Biosynthesis of cofactors	--
PGSC0003DMG400002353	14.37	15.49	14.54	11.52	12.63	6.57	4.93	7.81	9.33	4.35	9.99	10.16	3.52	14.63	7.9	14.53	0.85	12.98	Polypyrimidine tract binding protein [Source:PGSC_GENE%3BAcc:PGSC0003DMG400002353]	--	--
PGSC0003DMG400002354	2.28	2.17	2.3	2.54	2.45	1.52	2.07	1.69	1.73	1.73	1.33	1.46	4.25	1.66	2.51	2.31	1.68	2.72	Potassium transporter 17 [Source:PGSC_GENE%3BAcc:PGSC0003DMG400002354]	--	--
PGSC0003DMG400002357	1.28	1.09	0.81	1.17	1.07	0.38	0	0	0.07	0.07	0	0.02	0	0.02	0	0.07	0	0	Bacterial spot disease resistance protein 4 [Source:PGSC_GENE%3BAcc:PGSC0003DMG400002357]	ko00500: Starch and sucrose metabolism; ko01100: Metabolic pathways; ko01110: Biosynthesis of secondary metabolites	--
PGSC0003DMG400002362	16.02	18.3	17.34	16.73	16.22	11.27	10.87	12.44	13.5	11.06	13.97	12.08	21.88	23.41	17.65	22.44	12.84	21.44	GYF domain-containing protein [Source:PGSC_GENE%3BAcc:PGSC0003DMG400002362]	--	--
PGSC0003DMG400002366	0	0	0	0	0	0	4.23	3.89	3.78	3.3	3.58	3.21	3.54	4.28	5.21	5.36	4.46	4.7	Coatomer alpha subunit [Source:PGSC_GENE%3BAcc:PGSC0003DMG400002366]	--	--
PGSC0003DMG400002367	3.73	3.69	3.24	3.71	3.48	2.81	2.14	3.51	2.59	3.25	3.24	3.18	5.87	4.17	5.82	3.64	2.62	4.5	Conserved gene of unknown function [Source:PGSC_GENE%3BAcc:PGSC0003DMG400002367]	--	--
PGSC0003DMG400002370	49.58	49.12	47.84	47.07	44.86	80.94	53.1	32.89	30.88	37.73	28.32	31.48	38.96	27.09	44.82	29.35	43.45	28.12	Vesicle-associated membrane protein [Source:PGSC_GENE%3BAcc:PGSC0003DMG400002370]	--	--
PGSC0003DMG400002375	7.78	7.51	7.82	10.76	9.03	9.57	10.43	12.63	11.69	14.25	9.97	12.19	12.19	8.64	10.95	10.4	10.97	10.04	Pantoate-beta-alanine ligase [Source:PGSC_GENE%3BAcc:PGSC0003DMG400002375]	ko00410: beta-Alanine metabolism; ko00770: Pantothenate and CoA biosynthesis; ko01100: Metabolic pathways; ko01110: Biosynthesis of secondary metabolites; ko01240: Biosynthesis of cofactors	--
PGSC0003DMG400002376	28.52	26.83	27.98	28.13	27.16	14.69	6.56	10.76	12.33	10.12	12.64	12.06	11.15	14.93	9.67	13.1	6.51	12.07	Conserved gene of unknown function [Source:PGSC_GENE%3BAcc:PGSC0003DMG400002376]	ko03040: Spliceosome	--
PGSC0003DMG400002382	0	0	0	0	0	0	1.47	0.45	0.39	0.46	0.3	0.28	3.22	0.31	0.32	0.45	1.07	0.37	Gene of unknown function [Source:PGSC_GENE%3BAcc:PGSC0003DMG400002382]	--	--
PGSC0003DMG400002387	5.78	6.02	6.59	7.1	7.6	6.88	5.81	6.2	6.76	6.62	6.45	6.58	8.79	5.4	6	4.56	3.98	4.05	O-methyltransferase [Source:PGSC_GENE%3BAcc:PGSC0003DMG400002387]	ko00940: Phenylpropanoid biosynthesis; ko00941: Flavonoid biosynthesis; ko00945: Stilbenoid, diarylheptanoid and gingerol biosynthesis; ko01100: Metabolic pathways; ko01110: Biosynthesis of secondary metabolites	--
PGSC0003DMG400002388	62.16	62.7	59.02	77.29	78.06	42.41	25.37	36.73	39.74	40.07	53.07	49.63	21.24	28.65	20.51	25.25	15.51	22.03	ATP binding protein [Source:PGSC_GENE%3BAcc:PGSC0003DMG400002388]	--	--
PGSC0003DMG400002389	20.06	19.08	19.67	18.84	19.32	13.43	8.17	21.52	25.96	19.39	24.76	22.78	9.21	15.43	6.9	14.48	6.39	12.94	Chaperonin 21 [Source:PGSC_GENE%3BAcc:PGSC0003DMG400002389]	--	--
PGSC0003DMG400002390	2.97	2.78	2.94	2.85	3.19	3.12	3.15	3.28	3.26	3.18	3.09	3.48	5.41	4.04	3.85	4.31	5.25	3.88	Conserved gene of unknown function [Source:PGSC_GENE%3BAcc:PGSC0003DMG400002390]	--	--
PGSC0003DMG400002392	6.59	7.15	7.17	6.13	5.95	2.83	2.07	3.15	3.42	2.87	3.5	2.77	2.36	6.17	2.96	5.47	0.96	4.7	Auxin response factor 7 [Source:PGSC_GENE%3BAcc:PGSC0003DMG400002392]	ko04075: Plant hormone signal transduction	B3-ARF
PGSC0003DMG400002396	7.84	8.07	7.78	6.37	6.13	4.58	3.71	4.59	5.67	5.06	6.46	5.58	1.54	3.77	2.66	3.01	1.71	2.81	Glycosyltransferase%2C CAZy family GT2 [Source:PGSC_GENE%3BAcc:PGSC0003DMG400002396]	--	--
PGSC0003DMG400002398	23.1	21.31	20.68	21.62	20.92	24.01	12.49	12.89	11.73	12.45	11.54	13.14	8.95	9.41	11.06	9.53	11.11	9.27	Gamma-tocopherol methyltransferase [Source:PGSC_GENE%3BAcc:PGSC0003DMG400002398]	ko00130: Ubiquinone and other terpenoid-quinone biosynthesis; ko01100: Metabolic pathways; ko01110: Biosynthesis of secondary metabolites; ko01240: Biosynthesis of cofactors	--
PGSC0003DMG400002400	2.8	3.26	2.96	5.68	5.21	3.16	9.28	13.86	16.69	15.58	26.69	23.15	20.43	20.4	13.48	28.37	24.22	24.4	NPH3 (NON-PHOTOTROPIC HYPOCOTYL 3) [Source:PGSC_GENE%3BAcc:PGSC0003DMG400002400]	--	--
PGSC0003DMG400002405	173.36	167.8	166.99	178.12	173.91	311.23	99.14	92.62	80.93	96.21	73.56	76.34	95.9	86.99	116.95	81.79	116.24	91.49	60S ribosomal protein L10 [Source:PGSC_GENE%3BAcc:PGSC0003DMG400002405]	ko03010: Ribosome	--
PGSC0003DMG400002408	6.38	9.21	9.73	7.93	6.49	12.57	16.95	7.08	6.79	7.79	5.36	5.51	10.9	6.14	13.31	7.51	15.57	8.72	26S protease regulatory subunit 6B homolog [Source:PGSC_GENE%3BAcc:PGSC0003DMG400002408]	ko03050: Proteasome	--
PGSC0003DMG400002411	27.96	25.64	26.79	26.22	25.92	20.22	22.6	28.94	32.84	28.16	33.98	30.95	38.54	35.95	30.31	41.15	33	38.94	Conserved gene of unknown function [Source:PGSC_GENE%3BAcc:PGSC0003DMG400002411]	--	--
PGSC0003DMG400002412	0.67	0.2	0.2	0.23	0.07	0	0.83	1.21	0.71	1.23	1.02	0.66	0.91	3.61	1.19	2.79	0	3.85	Gene of unknown function [Source:PGSC_GENE%3BAcc:PGSC0003DMG400002412]	--	--
PGSC0003DMG400002414	8.84	12.2	14.15	2.52	2.76	4.26	10	9.12	8.91	3.87	3.02	4.16	75.81	37.85	54.06	57.3	56.72	59.73	Sn-2 protein [Source:PGSC_GENE%3BAcc:PGSC0003DMG400002414]	--	--
PGSC0003DMG400002417	0.16	0.19	0.14	0.23	0.28	0.21	0	0.04	0.18	0.07	0.07	0.06	6.42	1.66	2.54	0.93	2.38	1.46	Gene of unknown function [Source:PGSC_GENE%3BAcc:PGSC0003DMG400002417]	--	--
PGSC0003DMG400002422	15.58	16.47	16.16	15.72	16.6	17.12	15.73	13.02	13.37	12.69	13.28	14.51	9.95	13.93	13.78	11.24	10	12.39	Integral membrane Yip1 family protein [Source:PGSC_GENE%3BAcc:PGSC0003DMG400002422]	--	--
PGSC0003DMG400002435	1	1.4	0.95	1.22	1.21	0.05	0.14	1	1.65	0.67	1.64	1.16	0	1.68	0.59	2.1	0	2.11	Gene of unknown function [Source:PGSC_GENE%3BAcc:PGSC0003DMG400002435]	ko04144: Endocytosis	--
PGSC0003DMG400002442	0.31	0.1	0	0.56	0	0.22	0	0	0	0.2	0.07	0.07	0.83	0.7	0.92	0.63	1.69	0.97	42kDa chitin-binding protein [Source:PGSC_GENE%3BAcc:PGSC0003DMG400002442]	ko00520: Amino sugar and nucleotide sugar metabolism; ko01100: Metabolic pathways; ko04016: MAPK signaling pathway - plant	--
PGSC0003DMG400002445	18.97	22.43	23.53	18.67	19.99	21.85	11.95	12.53	12.74	12.28	14.51	12.79	17.52	19.98	23.34	21.9	21.56	22.52	Conserved gene of unknown function [Source:PGSC_GENE%3BAcc:PGSC0003DMG400002445]	--	--
PGSC0003DMG400002449	0.39	0.51	0.09	0.41	0.25	0.43	0.77	0.62	0.75	0.61	0.18	0.27	2.24	0.61	0.74	0.4	0.3	0.74	Conserved gene of unknown function [Source:PGSC_GENE%3BAcc:PGSC0003DMG400002449]	--	--
PGSC0003DMG400002450	1.37	2.01	1.41	1.48	1.28	0.39	0	0.05	0	0.04	0.05	0	0.39	0	0	0.33	0	0.3	Conserved gene of unknown function [Source:PGSC_GENE%3BAcc:PGSC0003DMG400002450]	--	--
PGSC0003DMG400002452	19.62	19.79	21.33	19.41	19.74	13.34	10.57	12.02	11.84	10.57	12.33	12.26	16.59	13.17	14.5	12.48	9.36	12	Big map kinase/bmk [Source:PGSC_GENE%3BAcc:PGSC0003DMG400002452]	ko04016: MAPK signaling pathway - plant	--
PGSC0003DMG400002455	1.8	1.41	1.6	1.16	1.97	0.99	2.17	0.88	0.65	0.33	0.61	0.68	4.13	2.4	1.35	1.83	3.7	2.41	Conserved gene of unknown function [Source:PGSC_GENE%3BAcc:PGSC0003DMG400002455]	--	--
PGSC0003DMG400002456	0.75	0.93	0.64	0.96	0.34	0.49	11.44	15.97	16.07	10.57	11.65	10.42	0	0.77	0.37	0.52	0.97	0.61	Cysteine-rich extensin-2 [Source:PGSC_GENE%3BAcc:PGSC0003DMG400002456]	--	--
PGSC0003DMG400002457	1.88	2.66	1.51	1.31	1.49	0.59	0.62	1.36	1.01	0.79	1.39	1.27	4.8	3.72	2.96	2.94	2.36	2.75	Late blight resistance protein Rpi-blb2 [Source:PGSC_GENE%3BAcc:PGSC0003DMG400002457]	ko04626: Plant-pathogen interaction	--
PGSC0003DMG400002458	0.16	0.22	0.16	0.21	0.15	0.07	5.56	6.21	4.9	4.3	4.01	3.95	0.06	0.07	0.04	0.1	0	0	NBS-LRR resistance protein [Source:PGSC_GENE%3BAcc:PGSC0003DMG400002458]	ko04626: Plant-pathogen interaction	--
PGSC0003DMG400002462	2.45	2.4	2.48	3.29	3.96	3.01	5.72	4.68	4.15	4.25	4.01	3.86	6.91	4.88	6.64	4.65	4.21	4.77	Beta-glucosidase 18 [Source:PGSC_GENE%3BAcc:PGSC0003DMG400002462]	ko00460: Cyanoamino acid metabolism; ko00500: Starch and sucrose metabolism; ko00940: Phenylpropanoid biosynthesis; ko01100: Metabolic pathways; ko01110: Biosynthesis of secondary metabolites	--
PGSC0003DMG400002464	3.83	3.85	3.82	4.07	3.99	3.04	2.56	1.55	1.74	1.62	1.53	1.46	3.46	2.36	2.67	2.32	2.49	2.41	Pentatricopeptide repeat-containing protein [Source:PGSC_GENE%3BAcc:PGSC0003DMG400002464]	--	--
PGSC0003DMG400002466	2.53	3.08	3.38	2.01	2.18	0.67	0	0.56	0.24	0.5	0.36	0.7	0	1.5	0.43	1.7	0	1.16	Pentatricopeptide repeat-containing protein [Source:PGSC_GENE%3BAcc:PGSC0003DMG400002466]	ko04626: Plant-pathogen interaction	--
PGSC0003DMG400002474	4.99	5.18	4.63	5.21	5.43	7.84	7.32	7.09	6.55	5.95	4.6	4.67	17.48	9.7	14.52	10.33	19.06	11.86	Conserved gene of unknown function [Source:PGSC_GENE%3BAcc:PGSC0003DMG400002474]	ko04626: Plant-pathogen interaction	--
PGSC0003DMG400002476	6.1	6.98	6.43	4.5	5.42	0.79	2.34	3.59	3.32	2.02	3.07	4.51	5.36	6.14	1.41	2.85	0	2.28	Conserved gene of unknown function [Source:PGSC_GENE%3BAcc:PGSC0003DMG400002476]	--	--
PGSC0003DMG400002478	1.12	1.03	1.1	0.95	1.08	0.29	0.05	0.41	0.28	0.25	0.33	0.54	0.41	0.76	0.59	0.71	0.2	0.93	NBS-LRR resistance protein [Source:PGSC_GENE%3BAcc:PGSC0003DMG400002478]	--	--
PGSC0003DMG400002479	2151.79	2045.27	2035.37	2070.35	2068.53	3190.5	3382.21	2876.91	2682.33	2979.79	2363.06	2508.11	8167.95	3830.72	5872.8	4231.68	7105.91	4549.31	Alpha-1%2C4 glucan phosphorylase L-1 isozyme%2C chloroplastic/amyloplastic [Source:PGSC_GENE%3BAcc:PGSC0003DMG400002479]	ko00500: Starch and sucrose metabolism; ko01100: Metabolic pathways; ko01110: Biosynthesis of secondary metabolites	--
PGSC0003DMG400002481	13.43	14.69	13.76	12.89	12.57	9.48	10.06	12	11.88	11.42	11.61	11.12	18.88	17.55	16.61	17.87	14.65	17.15	TRFL6 (TRF-LIKE 6)%3B DNA binding / transcription factor [Source:PGSC_GENE%3BAcc:PGSC0003DMG400002481]	--	MYB-related
PGSC0003DMG400002482	69.28	69.55	70.64	75.53	77.39	52.75	40.82	61.88	60.29	56.15	68.37	64.29	117.26	95.23	76.68	103.13	75.56	95.08	Developmentally regulated GTP-binding protein [Source:PGSC_GENE%3BAcc:PGSC0003DMG400002482]	--	--
PGSC0003DMG400002483	19.73	18.49	20.41	23.46	23.3	13.74	11.98	16.43	18.7	16.49	21.1	19.7	24.24	19.84	15.81	22.88	12.39	18.69	Phosphatidylcholine: Diacylglycerol Acyltransferase [Source:PGSC_GENE%3BAcc:PGSC0003DMG400002483]	ko00561: Glycerolipid metabolism; ko01100: Metabolic pathways	--
PGSC0003DMG400002484	3.29	4.09	3.33	3.99	3.67	3.22	1.64	2.28	1.95	2.21	1.95	1.89	3.94	4.7	4.97	4.13	3.27	4.67	YA6 [Source:PGSC_GENE%3BAcc:PGSC0003DMG400002484]	--	NF-YA
PGSC0003DMG400002485	1	1.49	1.24	1.16	1.47	0.68	2.71	1.7	1.37	1.11	1	1.38	5.43	2.06	3.44	1.74	2.1	2.01	PHD1 [Source:PGSC_GENE%3BAcc:PGSC0003DMG400002485]	--	PHD
PGSC0003DMG400002486	93.68	93.29	91.18	87.99	84.07	66.88	52.25	77.84	85.86	83.91	94.45	93.83	74.5	128.62	82.5	135.39	120.73	132.93	Threonine synthase%2C chloroplastic [Source:PGSC_GENE%3BAcc:PGSC0003DMG400002486]	ko00260: Glycine, serine and threonine metabolism; ko00750: Vitamin B6 metabolism; ko01100: Metabolic pathways; ko01110: Biosynthesis of secondary metabolites; ko01230: Biosynthesis of amino acids	--
PGSC0003DMG400002488	53.09	52.5	51.77	61.94	60.36	63.42	48.28	70.12	66.6	65.58	64.63	67.68	63.95	41.99	47.04	47.87	38.8	46.86	Mitochondrial import inner membrane translocase subunit Tim17 family protein [Source:PGSC_GENE%3BAcc:PGSC0003DMG400002488]	--	--
PGSC0003DMG400002489	6.43	7.59	7.65	7.84	8.34	5.36	2.73	3.51	3.43	4.05	3.9	3.62	9.13	7.22	7.88	8.89	8.22	9.14	Transcription factor [Source:PGSC_GENE%3BAcc:PGSC0003DMG400002489]	--	MYB-related
PGSC0003DMG400002493	31.79	30.56	31.67	31.57	30.96	32.45	41.54	38.86	40.79	42.55	42.48	43.56	50.99	44.42	46.58	55.64	64.24	54.96	Nucleosome assembly protein 1 4 [Source:PGSC_GENE%3BAcc:PGSC0003DMG400002493]	--	--
PGSC0003DMG400002494	1.75	2.19	2.27	1.46	1.4	1.7	1.82	1.68	1.82	1.41	1.39	1.02	2.39	2.18	2.62	2.25	1.8	2.51	Metallo-beta-lactamase family protein [Source:PGSC_GENE%3BAcc:PGSC0003DMG400002494]	--	--
PGSC0003DMG400002495	50.69	49.97	50.62	44.04	44.53	33.09	22.48	31.45	32.31	25.66	30.37	29.67	53.79	62.9	60.63	57.32	45.36	58.86	C2H2L domain class transcription factor [Source:PGSC_GENE%3BAcc:PGSC0003DMG400002495]	ko00052: Galactose metabolism; ko00511: Other glycan degradation; ko00531: Glycosaminoglycan degradation; ko00600: Sphingolipid metabolism; ko00604: Glycosphingolipid biosynthesis - ganglio series; ko01100: Metabolic pathways	C2H2
PGSC0003DMG400002497	12.89	13	13.42	11.36	10.6	6.78	4.71	4.55	5.83	4.61	5.45	5.66	3.81	5.07	4.15	4.15	2.44	3.9	ATP binding protein [Source:PGSC_GENE%3BAcc:PGSC0003DMG400002497]	ko04626: Plant-pathogen interaction	--
PGSC0003DMG400002498	31.77	32.05	32.06	28.47	28.25	17.85	6.73	15.3	15.89	11.87	17.14	16.15	15.4	24.66	12.69	24.39	10.06	22.06	WD-repeat protein [Source:PGSC_GENE%3BAcc:PGSC0003DMG400002498]	--	--
PGSC0003DMG400002499	24.92	27.18	26.86	26.47	25.01	20.98	18.67	21.86	22.3	22.24	24.66	24.16	21.54	26.46	25.24	25.12	21.25	25.3	Endosomal P24A protein [Source:PGSC_GENE%3BAcc:PGSC0003DMG400002499]	--	--
PGSC0003DMG400002500	3.11	2.96	3.04	3.14	3.08	3.07	5.58	5	4.76	4.04	4.49	4.15	6.19	4.06	5.06	4.67	6.71	4.61	Conserved gene of unknown function [Source:PGSC_GENE%3BAcc:PGSC0003DMG400002500]	--	--
PGSC0003DMG400002502	31.49	29.06	31.71	29.22	29.01	35.94	15.96	17.96	16.8	17.1	16.2	19.83	22.16	21.14	23.69	21.16	17.99	21.79	Protein kinase PKN/PRK1%2C effector [Source:PGSC_GENE%3BAcc:PGSC0003DMG400002502]	ko03013: RNA transport	--
PGSC0003DMG400002503	11.47	10.97	10.5	11.12	9.51	8.65	5.17	5.9	5.51	4.65	5.53	5.12	3.57	4.15	3.36	3.91	4.97	3.62	Thioredoxin [Source:PGSC_GENE%3BAcc:PGSC0003DMG400002503]	ko00564: Glycerophospholipid metabolism; ko00565: Ether lipid metabolism; ko01100: Metabolic pathways; ko01110: Biosynthesis of secondary metabolites; ko04144: Endocytosis	--
PGSC0003DMG400002504	92.17	89.18	90.38	91.11	87.3	85.99	87.48	94.03	93.91	95.98	100.87	100.99	29.9	41.57	34.1	39.16	53.58	43.66	PRA1 family protein F3 [Source:PGSC_GENE%3BAcc:PGSC0003DMG400002504]	--	--
PGSC0003DMG400002505	2.65	3.06	2.41	2.34	2.09	1.87	1.8	2.61	2.49	1.98	2.45	2.07	2.71	4.08	1.71	4.34	2.74	4.19	Conserved gene of unknown function [Source:PGSC_GENE%3BAcc:PGSC0003DMG400002505]	ko04626: Plant-pathogen interaction	--
PGSC0003DMG400002506	15.64	16.16	18.31	15.45	15.4	10.76	6.77	9.59	9.27	8.57	8.12	8.17	11.1	11.97	12.59	11.24	10.64	11.57	Ser/Thr specific protein phosphatase 2A B regulatory subunit beta isoform [Source:PGSC_GENE%3BAcc:PGSC0003DMG400002506]	ko03015: mRNA surveillance pathway	--
PGSC0003DMG400002507	4	3.66	4.14	3.38	3.25	2.23	5.11	4.71	4.64	3.21	4.64	4.46	4.41	4.19	4.67	3.33	2.21	3.74	Zinc finger protein [Source:PGSC_GENE%3BAcc:PGSC0003DMG400002507]	--	C2C2-Dof
PGSC0003DMG400002508	8.71	10.21	9.95	9.54	9.77	4.03	1.99	4.75	4.04	3.94	6.04	5.59	2.27	11.28	2.84	8.32	0.75	7.47	Conserved gene of unknown function [Source:PGSC_GENE%3BAcc:PGSC0003DMG400002508]	--	--
PGSC0003DMG400002509	18.46	18.03	17.42	16.47	16.91	19.94	14.44	19.13	15.29	16.49	13.48	17.79	20.12	14.81	19.97	14.5	23.61	14.91	40S ribosomal protein S15a-2 [Source:PGSC_GENE%3BAcc:PGSC0003DMG400002509]	ko03010: Ribosome	--
PGSC0003DMG400002512	4.8	4.53	4.04	3.57	3.91	3.17	5.14	4.25	4.83	4.12	4.49	4.88	6.81	6.81	5.66	5.16	4.55	5.52	Conserved gene of unknown function [Source:PGSC_GENE%3BAcc:PGSC0003DMG400002512]	--	--
PGSC0003DMG400002513	11.69	11.99	12.82	12.49	11.32	9.29	9.19	13.49	14.32	10.57	13.02	12.43	18.04	16.07	11.57	16.08	12.63	14.2	RNA m5u methyltransferase [Source:PGSC_GENE%3BAcc:PGSC0003DMG400002513]	--	--
PGSC0003DMG400002521	8.33	7.96	9.65	9.13	9.06	7.11	3.16	4.26	4.04	4.01	4.26	4.42	8.06	7.45	7.23	8.24	6.43	7.77	DNA repair protein [Source:PGSC_GENE%3BAcc:PGSC0003DMG400002521]	--	--
PGSC0003DMG400002522	3.91	4.46	4.42	5.02	4.89	2.61	2.77	2.53	3.88	3.42	4.75	4.63	5.69	6.84	4.44	6.32	4.21	6.26	Pentatricopeptide repeat-containing protein [Source:PGSC_GENE%3BAcc:PGSC0003DMG400002522]	--	--
PGSC0003DMG400002523	2.75	2.55	3.46	1.31	2.01	2.77	1.03	0.83	1.3	1.93	1.75	2.96	0.78	0.41	0.51	0.72	0.84	0.92	Stem 28 kDa glycoprotein [Source:PGSC_GENE%3BAcc:PGSC0003DMG400002523]	ko04016: MAPK signaling pathway - plant	--
PGSC0003DMG400002525	99.07	93.12	95.13	91.82	86.94	85.62	52.26	70.38	69.16	69.23	72.76	72.69	56.28	76.32	61.25	77.03	60.17	75.49	Hexokinase 7 [Source:PGSC_GENE%3BAcc:PGSC0003DMG400002525]	ko00010: Glycolysis / Gluconeogenesis; ko00051: Fructose and mannose metabolism; ko00052: Galactose metabolism; ko00500: Starch and sucrose metabolism; ko00520: Amino sugar and nucleotide sugar metabolism; ko00524: Neomycin, kanamycin and gentamicin biosynthesis; ko01100: Metabolic pathways; ko01110: Biosynthesis of secondary metabolites; ko01200: Carbon metabolism	--
PGSC0003DMG400002526	31.37	32.62	33.33	39.44	37.6	31.16	14.73	14.81	14.68	14.49	15.8	14.86	13.76	16.16	15.73	13.93	6.49	14.17	LysM type receptor kinase [Source:PGSC_GENE%3BAcc:PGSC0003DMG400002526]	ko04626: Plant-pathogen interaction	--
PGSC0003DMG400002527	11.03	9.68	9.76	11.69	10.05	12.95	12.18	9.13	8.09	7.08	7.14	7.21	43.78	17.15	32.74	19.9	31.35	23.1	Gene of unknown function [Source:PGSC_GENE%3BAcc:PGSC0003DMG400002527]	--	--
PGSC0003DMG400002528	1.95	1.88	1.42	1.58	1.01	1.87	1.78	1.41	1.41	1.89	1.17	1.52	1.75	0.79	1.18	0.53	1.49	0.98	Downstream target of agl15-4 [Source:PGSC_GENE%3BAcc:PGSC0003DMG400002528]	--	--
PGSC0003DMG400002529	21.53	21.01	21.33	19.45	21.14	19.88	22.31	27.05	26.62	25.31	22.98	25.21	43.5	30.29	27.37	31.7	41.53	30.46	Conserved gene of unknown function [Source:PGSC_GENE%3BAcc:PGSC0003DMG400002529]	ko00945: Stilbenoid, diarylheptanoid and gingerol biosynthesis; ko01110: Biosynthesis of secondary metabolites	--
PGSC0003DMG400002531	1.45	1.69	1.63	1.95	1.23	1.91	4.48	6.51	6.67	5.97	6.29	5.43	4.69	3.42	2.69	3.69	4.37	3.04	SEC13 family protein [Source:PGSC_GENE%3BAcc:PGSC0003DMG400002531]	ko03013: RNA transport; ko04141: Protein processing in endoplasmic reticulum	--
PGSC0003DMG400002534	18	18.34	18.14	18.74	18.99	14.49	15.32	20.24	20.73	19.06	24.44	20.76	21.21	19.84	17.32	20.96	17.57	20.23	Nucleoporin NUP53 [Source:PGSC_GENE%3BAcc:PGSC0003DMG400002534]	ko03013: RNA transport	--
PGSC0003DMG400002535	24.58	25.39	23.68	9.35	11.84	14.12	11.86	9.16	8.15	13.94	8.92	8.59	12.16	10.48	11.13	7.19	7.9	9.68	UPF0497 membrane protein 14 [Source:PGSC_GENE%3BAcc:PGSC0003DMG400002535]	ko03013: RNA transport	--
PGSC0003DMG400002536	1.54	0.6	0.9	0.91	1.77	0.92	0	0.05	0.05	0.22	0	0	0	0	0	0	0	0.04	NtEPc [Source:PGSC_GENE%3BAcc:PGSC0003DMG400002536]	--	--
PGSC0003DMG400002537	75.23	76.36	79.9	68.9	68.42	52.65	50.75	69.07	74.55	71.55	86.45	83.85	32.66	46.96	30.75	47.78	32.08	42.92	Rubisco subunit binding-protein beta subunit%2C rubb [Source:PGSC_GENE%3BAcc:PGSC0003DMG400002537]	ko03018: RNA degradation	--
PGSC0003DMG400002539	19.46	20.81	20.21	19.73	19.29	11.74	6.29	8.47	8.77	8.44	9.73	10.06	7.15	7.15	6.42	6.6	4.35	6.22	BY-2 kinesin 10 [Source:PGSC_GENE%3BAcc:PGSC0003DMG400002539]	--	--
PGSC0003DMG400002541	54.05	46.02	43.62	48.19	49.07	99.36	55.32	52.21	43.67	49.31	41.79	47.15	58.45	24.42	50.3	23.54	47.83	28.37	Ribosomal protein L37 [Source:PGSC_GENE%3BAcc:PGSC0003DMG400002541]	ko03010: Ribosome	--
PGSC0003DMG400002544	1.92	1.97	2.12	2.95	2.61	1.43	0.74	1.86	1.94	1.61	1.66	1.81	0.82	2.74	3.24	3.44	1.24	3.22	Conserved gene of unknown function [Source:PGSC_GENE%3BAcc:PGSC0003DMG400002544]	ko04141: Protein processing in endoplasmic reticulum	--
PGSC0003DMG400002545	1.13	1.28	1	1.23	1.59	2.24	0.75	1.28	1.27	0.67	1.01	1.49	1.59	1.12	1.71	0.65	1.18	0.68	Cytoplasmic dynein light chain [Source:PGSC_GENE%3BAcc:PGSC0003DMG400002545]	--	--
PGSC0003DMG400002547	61.24	59.51	62.77	64.74	65.82	84.54	111.59	79.82	73.13	93.26	80.81	78.43	62.54	39.79	52.42	41.28	67.19	38.71	30S ribosomal protein S17 [Source:PGSC_GENE%3BAcc:PGSC0003DMG400002547]	ko03010: Ribosome	--
PGSC0003DMG400002549	14.75	12.75	12.49	14.96	16.35	17.77	13.28	12.42	12.83	13.21	12.83	13.56	10.11	12.9	17.22	12.14	16.72	14.25	Tha8 [Source:PGSC_GENE%3BAcc:PGSC0003DMG400002549]	ko00520: Amino sugar and nucleotide sugar metabolism; ko01100: Metabolic pathways	--
PGSC0003DMG400002552	112.4	110.61	111.3	130.75	131.68	126.61	63.7	65.98	62.19	77.88	70.63	70.29	92.33	123.98	128.81	97.84	85.09	106.29	Delta TIP [Source:PGSC_GENE%3BAcc:PGSC0003DMG400002552]	--	--
PGSC0003DMG400002555	1.14	1.54	1.59	1.63	1.52	1.04	0.5	1.29	1.36	0.95	1.13	1.02	1.81	1.34	1.7	1.47	0.9	1.71	Pentatricopeptide repeat-containing protein [Source:PGSC_GENE%3BAcc:PGSC0003DMG400002555]	--	--
PGSC0003DMG400002559	4.72	5.33	5.09	4.59	4.31	2.54	2.07	4.63	4.64	3.75	4.75	4.36	4.94	5.96	3.48	6.13	5.14	5.9	D-glycerate 3-kinase%2C chloroplast [Source:PGSC_GENE%3BAcc:PGSC0003DMG400002559]	ko00260: Glycine, serine and threonine metabolism; ko00561: Glycerolipid metabolism; ko00630: Glyoxylate and dicarboxylate metabolism; ko01100: Metabolic pathways; ko01110: Biosynthesis of secondary metabolites; ko01200: Carbon metabolism	--
PGSC0003DMG400002560	6.53	5.68	5.97	5.86	6.07	5.04	5.44	4.96	5.6	4.81	5.68	5.66	4.92	5.02	4.61	4.84	3.26	4.09	CENP-C [Source:PGSC_GENE%3BAcc:PGSC0003DMG400002560]	--	--
PGSC0003DMG400002561	0.76	0.76	1.05	1.17	1	0.88	0.92	1.2	1.5	1.63	1.36	1.63	0.49	0.16	0.17	0.32	0.11	0.24	Conserved gene of unknown function [Source:PGSC_GENE%3BAcc:PGSC0003DMG400002561]	--	--
PGSC0003DMG400002563	41.78	42.47	42.05	41.19	45.06	30.04	10.6	13.65	14.56	10.9	13.94	14.03	18.64	32.57	23.37	35.67	13.31	33.51	Cdc27B [Source:PGSC_GENE%3BAcc:PGSC0003DMG400002563]	ko04120: Ubiquitin mediated proteolysis	--
PGSC0003DMG400002564	4.54	5.27	5.13	4.79	4.66	2.72	2.93	3.8	4.88	4.84	4.93	4.86	3.38	2.64	1.98	2.65	2.06	1.9	MAR-binding filament 1 [Source:PGSC_GENE%3BAcc:PGSC0003DMG400002564]	--	--
PGSC0003DMG400002565	2.46	2.73	2.7	2.36	2.5	1.86	1.72	1.36	2.49	2.6	1.95	2.33	2.04	2.14	2.33	2.3	2.09	1.75	Protein SYS1 [Source:PGSC_GENE%3BAcc:PGSC0003DMG400002565]	--	--
PGSC0003DMG400002566	0.66	0.78	0.79	0.49	0.59	0.72	0.68	0.94	0.57	0.7	0.28	0.22	0.94	0.56	0.65	1.08	1.17	1.08	Coatomer subunit beta'-2 [Source:PGSC_GENE%3BAcc:PGSC0003DMG400002566]	--	--
PGSC0003DMG400002567	14.7	14.78	14.96	13.71	13.24	4.38	0.6	3.2	4.88	3.47	7.19	6.18	0.46	6.71	3.58	4.43	0	3.14	COP1-interacting protein 7 (CIP7) [Source:PGSC_GENE%3BAcc:PGSC0003DMG400002567]	ko02010: ABC transporters	--
PGSC0003DMG400002568	20.09	20.91	21.18	19.54	20.42	14.95	9.26	12.92	12.64	10.9	13.1	13.11	23.89	17.38	15.62	15.69	12.25	14.55	TATA binding protein associated factor [Source:PGSC_GENE%3BAcc:PGSC0003DMG400002568]	ko03022: Basal transcription factors	--
PGSC0003DMG400002570	14.61	15.8	14	12.05	11.42	16.96	12.18	9.98	10.98	9.63	8.41	10.73	20.57	16.78	18.96	15.81	17.83	18.41	Conserved gene of unknown function [Source:PGSC_GENE%3BAcc:PGSC0003DMG400002570]	--	--
PGSC0003DMG400002572	2.17	2.22	1.87	2.75	2.42	1.81	1.06	1.12	0.98	1.04	1.34	1.24	0.91	1.41	1.57	1.59	1.02	1.51	Conserved gene of unknown function [Source:PGSC_GENE%3BAcc:PGSC0003DMG400002572]	--	--
PGSC0003DMG400002573	20.75	20.95	21.75	21.24	21.44	12.65	8.27	11.54	11.86	10.67	11.5	12.41	13.66	15.62	14.67	17.4	9.86	16.87	Protein phosphatase 2C ABI2 homolog [Source:PGSC_GENE%3BAcc:PGSC0003DMG400002573]	ko04016: MAPK signaling pathway - plant; ko04075: Plant hormone signal transduction	--
PGSC0003DMG400002574	1.71	1.69	1.55	1.47	0.93	1.64	1.04	1.33	1.07	1.01	1.19	1.01	3.51	1	1.56	1.16	1.95	0.85	Actin-binding protein ABP140 [Source:PGSC_GENE%3BAcc:PGSC0003DMG400002574]	--	--
PGSC0003DMG400002575	45.73	44.41	44.21	42.74	44.7	21.2	12.45	28.14	30.64	23.75	38.61	35.95	13.84	18.93	10.8	20	5.39	16.06	Conserved gene of unknown function [Source:PGSC_GENE%3BAcc:PGSC0003DMG400002575]	--	--
PGSC0003DMG400002576	35.73	37.27	35.5	33.5	34.02	29.42	36.96	38.28	40.43	38.22	43.6	42.71	32.64	38.87	30.99	36.88	29.77	36.33	Glycylpeptide N-tetradecanoyltransferase [Source:PGSC_GENE%3BAcc:PGSC0003DMG400002576]	--	--
PGSC0003DMG400002577	93.75	92.8	92.25	93.83	95.64	84.59	58.89	62.71	62.1	62.2	60.58	60.23	64.02	53.68	59.78	51.49	44.29	53.26	Casein kinase [Source:PGSC_GENE%3BAcc:PGSC0003DMG400002577]	--	--
PGSC0003DMG400002579	9.34	11.65	11.52	8.79	10.47	17.87	12.06	12.03	8.51	9.25	6.62	7.94	12.82	6.09	12.83	5.75	13.09	7.97	Nonclathrin coat protein zeta1-COP [Source:PGSC_GENE%3BAcc:PGSC0003DMG400002579]	--	--
PGSC0003DMG400002580	14.64	15.37	16.14	15.35	12.9	12.48	10.56	10.03	11.25	11.05	11.37	10.82	23.11	17.44	16.77	14.52	14.73	15.82	Acid phosphatase [Source:PGSC_GENE%3BAcc:PGSC0003DMG400002580]	ko00230: Purine metabolism; ko00240: Pyrimidine metabolism; ko00760: Nicotinate and nicotinamide metabolism; ko01100: Metabolic pathways; ko01110: Biosynthesis of secondary metabolites	--
PGSC0003DMG400002581	6.28	6.44	6.23	6.37	5.35	4.49	0.85	2.16	1.45	1.98	2.19	1.72	0	0	0.13	0.01	0	0	Succinic semialdehyde reductase isofom2 [Source:PGSC_GENE%3BAcc:PGSC0003DMG400002581]	ko00630: Glyoxylate and dicarboxylate metabolism; ko00650: Butanoate metabolism; ko01100: Metabolic pathways; ko01110: Biosynthesis of secondary metabolites; ko01200: Carbon metabolism	--
PGSC0003DMG400002582	17.01	16.51	17.2	17.35	16.75	14.07	0	0	0	0.07	0	0	7.48	6.33	6.73	7.63	4.55	6.77	Heterogeneous nuclear ribonucleoprotein A3 [Source:PGSC_GENE%3BAcc:PGSC0003DMG400002582]	ko03040: Spliceosome	--
PGSC0003DMG400002584	16.87	17	16.62	15.43	15.28	12.03	7.53	9.44	9.92	8.69	9.76	9	18.67	16.73	13.27	16.99	16.16	15.52	RNA binding protein [Source:PGSC_GENE%3BAcc:PGSC0003DMG400002584]	--	--
PGSC0003DMG400002585	12.64	13.65	14.1	13.96	14.16	8.85	6.74	7.1	7.21	6.94	7.4	7.57	8.54	6.45	7.41	7.05	3.91	6.68	Chaperonin-60kD%2C ch60 [Source:PGSC_GENE%3BAcc:PGSC0003DMG400002585]	ko03018: RNA degradation	--
PGSC0003DMG400002586	23.91	24.67	22.45	24.53	25.75	36.16	8.53	6.67	6.47	8.96	7.36	6.52	10.08	13.07	17.07	12.77	22.17	16.36	Harpin-induced 1 [Source:PGSC_GENE%3BAcc:PGSC0003DMG400002586]	ko03018: RNA degradation	--
PGSC0003DMG400002589	6.11	6.21	4.99	7.18	6.14	5.25	4.34	3.44	3.46	4.2	3.95	3.9	5.78	4.9	6.35	4.47	3.65	4.56	CA-responsive protein [Source:PGSC_GENE%3BAcc:PGSC0003DMG400002589]	--	--
PGSC0003DMG400002591	6.54	6.6	6.32	7.11	6.4	5.95	1.31	1.91	1.74	1.63	1.69	1.53	4.16	3.38	3.4	3.59	4.01	2.92	RNA binding protein [Source:PGSC_GENE%3BAcc:PGSC0003DMG400002591]	--	--
PGSC0003DMG400002593	1.11	0.92	1.29	0.79	0.62	0.46	0.21	0.39	0.37	0.3	0.19	0.28	0.31	0.68	0.59	0.27	0.09	0.34	ATP binding protein [Source:PGSC_GENE%3BAcc:PGSC0003DMG400002593]	--	--
PGSC0003DMG400002596	69.02	75.83	72.48	67.58	64.53	108.42	96.63	67.18	61.33	74.46	54.87	58.99	61.43	51.38	90.15	50.1	84.55	56.57	Developmental protein [Source:PGSC_GENE%3BAcc:PGSC0003DMG400002596]	ko04144: Endocytosis	--
PGSC0003DMG400002597	502.73	492.76	512.94	534.64	540.41	754.82	584.99	562.36	515.38	564.61	567.37	574.04	1026.9	572.11	689.63	643.97	919.86	673.58	Ribosomal protein L28 [Source:PGSC_GENE%3BAcc:PGSC0003DMG400002597]	ko03010: Ribosome	--
PGSC0003DMG400002598	7.38	7.1	7.06	7.66	7.49	5.23	3.93	4.36	4.84	3.97	5.18	4.57	4.17	5.67	4.96	5.63	3.54	4.52	Conserved gene of unknown function [Source:PGSC_GENE%3BAcc:PGSC0003DMG400002598]	ko00230: Purine metabolism; ko01100: Metabolic pathways	--
PGSC0003DMG400002600	11.21	10.4	11.56	10.66	10.6	7.88	8.12	6.58	6.48	7.12	7.37	7.45	9.09	7.07	8.07	7.87	5.75	7	F-box family protein [Source:PGSC_GENE%3BAcc:PGSC0003DMG400002600]	--	--
PGSC0003DMG400002601	28.3	28.57	25.43	27.7	27.22	27.31	20.52	20.62	21.61	21.06	25.62	24.02	33.63	28.58	28.04	30.66	28.05	31.82	IAA-amino acid hydrolase [Source:PGSC_GENE%3BAcc:PGSC0003DMG400002601]	--	--
PGSC0003DMG400002608	25.35	28.96	28.74	18.45	17.79	30.63	32.12	18.92	16.41	16.91	9.98	12.75	62.11	33.19	56.55	14.33	27.9	15.87	ARF domain class transcription factor [Source:PGSC_GENE%3BAcc:PGSC0003DMG400002608]	ko04075: Plant hormone signal transduction	AUX/IAA
PGSC0003DMG400002609	9.56	9.37	8	9.96	10.18	10.94	11.56	12.46	11.13	13.18	12.12	12.85	8.79	9.53	9.46	9.06	9.33	9.22	Clavaminate synthase [Source:PGSC_GENE%3BAcc:PGSC0003DMG400002609]	--	--
PGSC0003DMG400002611	4.76	4.67	4.12	4.65	4.75	1.58	2.29	4.07	3.12	2.54	3.42	3.13	5.97	6.88	6.88	7.01	2.81	7.9	Gene of unknown function [Source:PGSC_GENE%3BAcc:PGSC0003DMG400002611]	ko04075: Plant hormone signal transduction	--
PGSC0003DMG400002612	0.88	1.17	0.71	1.07	1.27	1.61	1.5	0.79	0.73	0.88	0.74	0.75	1.6	0.99	1.2	0.77	0.74	0.68	Malic enzyme [Source:PGSC_GENE%3BAcc:PGSC0003DMG400002612]	ko00620: Pyruvate metabolism; ko00710: Carbon fixation in photosynthetic organisms; ko01100: Metabolic pathways; ko01200: Carbon metabolism	--
PGSC0003DMG400002613	0.29	0.38	0.43	0.2	0.29	0.1	0.9	1.2	1.43	1.02	1.61	1.41	0.38	0.54	0.37	0.55	0.23	0.5	PDR8/PEN3 (PLEIOTROPIC DRUG RESISTANCE8) [Source:PGSC_GENE%3BAcc:PGSC0003DMG400002613]	ko02010: ABC transporters	--
PGSC0003DMG400002614	1.25	0.87	1.23	0.78	0.97	1.52	1.78	0.46	0.22	0.93	0.39	0.35	1.77	0.49	0.74	0.11	0.08	0.37	ESTs AU078251(R0889) [Source:PGSC_GENE%3BAcc:PGSC0003DMG400002614]	--	--
PGSC0003DMG400002615	5.2	5.94	6.5	6.98	5.6	6.57	7.59	6.74	6.29	7.39	4.99	5.55	15.63	16.04	18.75	14.23	27.61	18.6	Avr9/Cf-9 rapidly elicited protein 146 [Source:PGSC_GENE%3BAcc:PGSC0003DMG400002615]	--	--
PGSC0003DMG400002616	10.76	11.53	11.97	12.48	13.02	5.53	5.02	5.75	6.4	5.42	7.33	7.4	7.22	8.19	5.87	8.07	3.35	7.46	DNA binding protein [Source:PGSC_GENE%3BAcc:PGSC0003DMG400002616]	--	HB-HD-ZIP
PGSC0003DMG400002618	0.69	0.86	0.71	0.68	0.64	1	1.16	0.84	0.53	0.62	0.47	0.46	1.76	1.41	1.92	1.2	0.84	1.33	Conserved gene of unknown function [Source:PGSC_GENE%3BAcc:PGSC0003DMG400002618]	--	--
PGSC0003DMG400002619	1.88	1.66	1.51	0.73	0	0	7.21	7.46	3.55	2.05	3.51	3.23	5.37	8.19	11.82	10.45	9.78	10.64	Endo-1%2C4-beta-D-glucanase [Source:PGSC_GENE%3BAcc:PGSC0003DMG400002619]	ko00500: Starch and sucrose metabolism; ko01100: Metabolic pathways	--
PGSC0003DMG400002620	4.66	4.82	4.5	5.18	4.77	5.03	8.95	9.07	7.46	8.22	8.04	8.73	3.56	6.23	8.21	7.99	9.11	9.25	AP2 domain class transcription factor [Source:PGSC_GENE%3BAcc:PGSC0003DMG400002620]	--	AP2/ERF-ERF
PGSC0003DMG400002621	3.54	4.06	3.54	2.4	4.7	6.41	6.22	3.41	2.84	3.13	1.94	1.68	10	4.44	6.12	4.94	8.18	3.65	Phox (PX) domain-containing protein [Source:PGSC_GENE%3BAcc:PGSC0003DMG400002621]	--	--
PGSC0003DMG400002622	6.17	6.98	6.39	6.5	6.8	3.04	2.52	3.69	4.66	3.49	5.05	5.11	4.91	5.72	3.77	5.56	0.95	4.22	Protein disulfide isomerase [Source:PGSC_GENE%3BAcc:PGSC0003DMG400002622]	ko04141: Protein processing in endoplasmic reticulum	--
PGSC0003DMG400002624	16.39	15.39	17.02	17.3	18.64	10.63	6.19	6.89	7	6.25	8.56	8.02	11.48	9.29	6.48	8.27	3.67	7.23	Low density lipoprotein B [Source:PGSC_GENE%3BAcc:PGSC0003DMG400002624]	--	--
PGSC0003DMG400002626	0.67	0.5	0.42	0.46	1.15	1.44	31.01	19.82	22.02	32.94	23.66	31.83	1.52	0.12	0.16	0.06	0.8	0.23	Photosystem I psaH protein [Source:PGSC_GENE%3BAcc:PGSC0003DMG400002626]	ko00195: Photosynthesis	--
PGSC0003DMG400002627	6.84	6.32	7.58	2.82	2.32	1.5	0.57	0.42	1.05	0.97	0.84	0.92	3.65	4.41	4.03	3.49	4.05	3.37	Homeobox protein [Source:PGSC_GENE%3BAcc:PGSC0003DMG400002627]	--	HB-HD-ZIP
PGSC0003DMG400002629	6.34	6.66	6.44	7.84	8.02	9.54	6.74	6.06	5.12	5.12	5.26	4.76	8.93	5.26	7.34	5.39	7.4	6.25	Conserved gene of unknown function [Source:PGSC_GENE%3BAcc:PGSC0003DMG400002629]	--	--
PGSC0003DMG400002631	0.88	0.81	0.8	0.94	0.88	0.7	2.31	2.79	1.94	2.11	2.45	2.34	3.31	2.06	2.38	2.35	1.66	2.28	Peroxisome assembly factor 1 [Source:PGSC_GENE%3BAcc:PGSC0003DMG400002631]	ko04146: Peroxisome	--
PGSC0003DMG400002632	4.89	4.9	4.67	4.51	4.85	2.63	3.43	5.2	5.99	4.63	5.53	5.37	4.62	7.08	6.21	7.89	3.78	8.34	Conserved gene of unknown function [Source:PGSC_GENE%3BAcc:PGSC0003DMG400002632]	ko04075: Plant hormone signal transduction	AUX/IAA
PGSC0003DMG400002634	7.94	8.76	8.67	8.13	8.61	9.5	2.27	4.46	3.53	4.98	4.5	4.48	3.34	2.17	3.71	2.76	3.72	3.85	Conserved gene of unknown function [Source:PGSC_GENE%3BAcc:PGSC0003DMG400002634]	--	--
PGSC0003DMG400002637	0.17	0.07	0.17	0.06	0.12	0	0.64	1.15	1.23	0.97	1.33	1.38	0.21	0.45	0.86	0.63	0.35	0.28	Conserved gene of unknown function [Source:PGSC_GENE%3BAcc:PGSC0003DMG400002637]	--	--
PGSC0003DMG400002639	41.19	40.66	40.66	42.33	42.59	22.92	11.76	18.64	20.05	16.91	21.65	20.13	19.02	23.01	19.25	21.06	13.64	19.48	NMDA receptor-regulated protein [Source:PGSC_GENE%3BAcc:PGSC0003DMG400002639]	--	--
PGSC0003DMG400002641	50.71	49.54	48.07	50.09	47.17	41.73	28.18	30.64	32.36	31.12	34.23	32.37	36.48	35.32	29.81	36.68	40.21	37.02	Ran-binding protein [Source:PGSC_GENE%3BAcc:PGSC0003DMG400002641]	--	--
PGSC0003DMG400002644	3.84	4.26	4.79	3.29	3.96	2.18	4.44	3.83	4.02	4.38	4.26	4.12	5.13	4.4	3.1	4.15	3.1	4.9	Conserved gene of unknown function [Source:PGSC_GENE%3BAcc:PGSC0003DMG400002644]	--	--
PGSC0003DMG400002645	15.38	11.33	13.46	11.34	12.07	19.13	28.85	17.8	13.94	21.07	11.79	16.23	18.44	7.94	17.3	4.9	11.52	6.53	Conserved gene of unknown function [Source:PGSC_GENE%3BAcc:PGSC0003DMG400002645]	--	--
PGSC0003DMG400002646	3.53	3.62	3.69	3.38	2.16	0.32	0.41	1.01	0.37	0.75	0.86	0.84	0	1.74	1.12	2.36	0.3	0.78	Gene of unknown function [Source:PGSC_GENE%3BAcc:PGSC0003DMG400002646]	--	--
PGSC0003DMG400002652	3.43	4.91	5.41	0.1	0.15	0.2	0.74	0.14	0	0.3	0.32	0.26	0	1.6	1.51	0	0	0	Conserved gene of unknown function [Source:PGSC_GENE%3BAcc:PGSC0003DMG400002652]	--	--
PGSC0003DMG400002658	1.27	1.26	1.35	0.77	0.75	1.72	3.87	4.62	3.51	3.49	3.47	4.18	0	2.12	1.36	2.24	0.61	1.61	Esterase/lipase superfamily protein [Source:PGSC_GENE%3BAcc:PGSC0003DMG400002658]	--	--
PGSC0003DMG400002662	1.86	0.88	0.85	0.67	0.63	3.27	0.29	0.14	0.13	0.31	0.3	0.19	0	0.03	0.08	0	0	0	Conserved gene of unknown function [Source:PGSC_GENE%3BAcc:PGSC0003DMG400002662]	--	--
PGSC0003DMG400002663	1.13	1.77	1.15	2.41	2.08	1	0.16	1.3	1.67	1.41	0.83	1.1	2.57	0.99	0.72	0.88	0.48	0.49	APO protein 3%2C mitochondrial [Source:PGSC_GENE%3BAcc:PGSC0003DMG400002663]	--	--
PGSC0003DMG400002664	5.33	5.35	5.3	4.67	4.87	3.09	2.47	4.82	5.22	5.16	6.48	5.1	2.07	4.23	2.68	3.41	1.58	3.01	Serine/threonine protein kinase [Source:PGSC_GENE%3BAcc:PGSC0003DMG400002664]	--	--
PGSC0003DMG400002666	2.13	1.66	2.45	2.5	2.44	3.88	0	0	0	0	0	0	0	0.19	0.41	0.14	0.2	0.16	Gene of unknown function [Source:PGSC_GENE%3BAcc:PGSC0003DMG400002666]	--	--
PGSC0003DMG400002671	11.07	9.79	11.44	8.44	10.36	16.07	19.56	14.97	13.38	14.69	11.03	12.1	21.22	10.8	14.82	9.91	17.38	11.37	Protein G10 [Source:PGSC_GENE%3BAcc:PGSC0003DMG400002671]	ko03040: Spliceosome	--
PGSC0003DMG400002673	8.85	9.41	10.02	9.26	8.3	7.04	7.31	10.58	11.3	10.99	12.8	11.94	12	11.5	9.67	12.63	9.21	11.81	Protein ELC [Source:PGSC_GENE%3BAcc:PGSC0003DMG400002673]	ko04144: Endocytosis	--
PGSC0003DMG400002674	0.35	0.94	1.98	0.54	1.3	0.36	0.65	0.06	0.06	0.42	0.11	0.41	0	0.28	0	0.56	0	0.78	Integrase core domain containing protein [Source:PGSC_GENE%3BAcc:PGSC0003DMG400002674]	--	--
PGSC0003DMG400002675	1105.86	1099.15	1093.77	949.21	927.12	1076.84	895.57	786.87	787.47	787.6	738.87	697.62	461.18	942.25	745.65	885.35	796.39	903.14	Fructose-bisphosphate aldolase [Source:PGSC_GENE%3BAcc:PGSC0003DMG400002675]	ko00010: Glycolysis / Gluconeogenesis; ko00030: Pentose phosphate pathway; ko00051: Fructose and mannose metabolism; ko00710: Carbon fixation in photosynthetic organisms; ko01100: Metabolic pathways; ko01110: Biosynthesis of secondary metabolites; ko01200: Carbon metabolism; ko01230: Biosynthesis of amino acids	--
PGSC0003DMG400002678	1.18	1.18	1.2	0.7	0.93	0.81	0.85	0.89	1.21	0.95	0.91	1.12	27.74	8.25	12.45	9.75	11.06	9.95	Conserved gene of unknown function [Source:PGSC_GENE%3BAcc:PGSC0003DMG400002678]	--	--
PGSC0003DMG400002679	3.45	3.58	3.93	2.01	1.42	3.44	5.24	2.55	2.35	2.07	1.58	1.59	0.23	0.66	0.6	0.67	2.27	0.35	GRF domain class transcription factor [Source:PGSC_GENE%3BAcc:PGSC0003DMG400002679]	--	--
PGSC0003DMG400002680	21.41	21.83	23.08	19.87	21.06	20.39	24.6	23.07	24.35	23.4	21.13	21.08	50.66	31.95	33.87	39.56	41	37.64	Heat shock protein binding protein [Source:PGSC_GENE%3BAcc:PGSC0003DMG400002680]	ko03060: Protein export; ko04141: Protein processing in endoplasmic reticulum	--
PGSC0003DMG400002681	2.45	2.27	1.96	2.44	2.67	1.46	1.59	2.04	2.03	1.86	2.15	2.08	1.83	1.07	1.29	1.08	0.75	1.07	OO_Ba0013J05-OO_Ba0033A15.20 protein [Source:PGSC_GENE%3BAcc:PGSC0003DMG400002681]	ko04075: Plant hormone signal transduction	--
PGSC0003DMG400002682	3.67	2.38	2.3	5.5	4.58	4.27	5.06	3.91	3.69	4.24	2.24	3.7	8.49	3.47	8.38	4.59	8.58	5.16	Phytosulfokine peptide [Source:PGSC_GENE%3BAcc:PGSC0003DMG400002682]	--	--
PGSC0003DMG400002684	225.36	209.56	217.69	244.24	236.33	216.04	146.69	186.04	198.1	195.35	235.8	227.77	164.78	166.26	150.47	183.87	227.33	186.07	Histone deacetylase HDT1 [Source:PGSC_GENE%3BAcc:PGSC0003DMG400002684]	ko04075: Plant hormone signal transduction	--
PGSC0003DMG400002686	3.81	4.21	3.8	3.5	3.6	3.61	3.28	3.53	3.23	3.51	3.31	3.8	7.12	6.93	5.76	5.55	5.14	5.52	Conserved gene of unknown function [Source:PGSC_GENE%3BAcc:PGSC0003DMG400002686]	ko00562: Inositol phosphate metabolism; ko01100: Metabolic pathways; ko04070: Phosphatidylinositol signaling system	--
PGSC0003DMG400002687	54.81	56.59	53.65	54.53	54.03	54.97	38	37.43	40.4	43.26	37.16	37.45	29.47	31.64	30.47	29.55	33.84	29.07	Geranyl geranyl pyrophosphate synthase [Source:PGSC_GENE%3BAcc:PGSC0003DMG400002687]	ko00900: Terpenoid backbone biosynthesis; ko01100: Metabolic pathways; ko01110: Biosynthesis of secondary metabolites	--
PGSC0003DMG400002689	4.95	5.68	6.01	2.72	2.55	3.88	5.35	3.21	3.58	3.65	2.66	2.82	5.16	2.84	4.75	0.95	0.74	1.14	Receptor kinase [Source:PGSC_GENE%3BAcc:PGSC0003DMG400002689]	--	--
PGSC0003DMG400002690	2.51	3.01	2.4	2.22	2.12	2.02	0.73	1.18	1.21	1.18	1.18	1.28	0.97	0.61	0.87	0.41	0.38	0.64	Pyruvate kinase [Source:PGSC_GENE%3BAcc:PGSC0003DMG400002690]	ko00010: Glycolysis / Gluconeogenesis; ko00230: Purine metabolism; ko00620: Pyruvate metabolism; ko01100: Metabolic pathways; ko01110: Biosynthesis of secondary metabolites; ko01200: Carbon metabolism; ko01230: Biosynthesis of amino acids; ko01240: Biosynthesis of cofactors	--
PGSC0003DMG400002691	31.54	30.66	31.34	39.97	40.12	21.37	16.17	27.84	28.62	33.2	36.23	36.47	6.95	6.83	6.83	8.82	5.88	8.55	ATPP2-A13 [Source:PGSC_GENE%3BAcc:PGSC0003DMG400002691]	--	--
PGSC0003DMG400002693	4.26	4.73	4.74	4.11	4.05	2.55	3.17	4.88	4.69	3.63	4.65	4.4	2.88	3.46	2.77	3.44	1.75	3.22	Srpk [Source:PGSC_GENE%3BAcc:PGSC0003DMG400002693]	--	--
PGSC0003DMG400002694	76.8	80.91	75.24	79.47	76.21	127.5	106.57	79.81	66.21	75.71	60.47	71.29	77.52	52.27	80.76	49.14	75.9	57.44	Conserved gene of unknown function [Source:PGSC_GENE%3BAcc:PGSC0003DMG400002694]	ko01110: Biosynthesis of secondary metabolites; ko03018: RNA degradation; ko03040: Spliceosome	--
PGSC0003DMG400002697	1.46	2.38	1.94	1.12	0.98	1.28	1.3	1.56	1.59	1.75	1.26	1.95	0	0.17	0.4	0.27	0.67	0.21	Stress-associated protein 8 [Source:PGSC_GENE%3BAcc:PGSC0003DMG400002697]	--	--
PGSC0003DMG400002703	233.23	232.71	223.13	207.66	214.13	212.98	139.55	128.43	134.48	144.66	135.18	133.29	74.23	106.14	103.91	108.4	124.56	108.42	Monodehydroascorbate reductase [Source:PGSC_GENE%3BAcc:PGSC0003DMG400002703]	ko00053: Ascorbate and aldarate metabolism; ko01100: Metabolic pathways	--
PGSC0003DMG400002706	3.88	5.48	5.3	4.39	2.51	0.27	0	1.8	1.71	0.39	3.03	1.3	0	4.19	1.76	3.37	0.82	2.46	Vacuolar protein sorting 13C protein [Source:PGSC_GENE%3BAcc:PGSC0003DMG400002706]	--	--
PGSC0003DMG400002707	1.75	2.07	2.11	3.11	2.98	4.48	1.28	0.66	0.67	0.11	0.51	0.77	1.73	0.26	0.45	0.18	0.77	0.11	Gene of unknown function [Source:PGSC_GENE%3BAcc:PGSC0003DMG400002707]	--	--
PGSC0003DMG400002708	1.68	1.58	1.54	2.07	1.84	1.13	4.7	3.86	3.36	3.15	3.31	3.05	1.83	1.25	1.31	1.58	0.72	1.51	Ankyrin repeat domain-containing protein EMB506%2C chloroplastic [Source:PGSC_GENE%3BAcc:PGSC0003DMG400002708]	--	--
PGSC0003DMG400002710	25.19	24.49	24.81	19.95	22.43	13.36	11.71	15.03	16.52	14.73	16.24	16.97	12.5	14.9	11.87	13.97	11.55	13.4	Transcription factor [Source:PGSC_GENE%3BAcc:PGSC0003DMG400002710]	ko00040: Pentose and glucuronate interconversions; ko01100: Metabolic pathways	Trihelix
PGSC0003DMG400002711	9.64	9.64	9.2	4.37	3.88	14.02	17.74	7.43	7.05	9.78	6.09	7.2	18.85	6.58	13.12	2.62	5.91	3.87	Conserved gene of unknown function [Source:PGSC_GENE%3BAcc:PGSC0003DMG400002711]	ko00010: Glycolysis / Gluconeogenesis; ko00030: Pentose phosphate pathway; ko00051: Fructose and mannose metabolism; ko00052: Galactose metabolism; ko01100: Metabolic pathways; ko01110: Biosynthesis of secondary metabolites; ko01200: Carbon metabolism; ko01230: Biosynthesis of amino acids; ko03018: RNA degradation	--
PGSC0003DMG400002713	9.48	9.06	9.84	8.87	8.2	10.53	9.47	6.66	6.53	6.03	5.58	6.93	8.43	6.38	6.98	6.16	6.1	5.95	ACI14 [Source:PGSC_GENE%3BAcc:PGSC0003DMG400002713]	ko03015: mRNA surveillance pathway; ko04136: Autophagy - other	--
PGSC0003DMG400002716	5.27	5.08	4.1	5.07	4.61	1.84	1.5	2.55	2.99	2.42	3.19	3.24	1.49	3.47	2.13	2.8	1.2	2.84	Gamma-tubulin complex component [Source:PGSC_GENE%3BAcc:PGSC0003DMG400002716]	--	--
PGSC0003DMG400002717	12.58	14.1	13.58	13.27	13.49	6.52	4.36	7.35	7.89	6.46	8.53	8.06	9.26	11.78	7.98	12	4.6	10.96	Conserved gene of unknown function [Source:PGSC_GENE%3BAcc:PGSC0003DMG400002717]	ko03015: mRNA surveillance pathway	--
PGSC0003DMG400002719	27.88	29.54	29.72	29.7	32.32	15.81	7.44	12.32	13.07	9.21	12.93	11.9	18.45	13.94	11.2	14.32	6.97	13.27	Repressor of silencing 1 [Source:PGSC_GENE%3BAcc:PGSC0003DMG400002719]	ko03410: Base excision repair	--
PGSC0003DMG400002720	9.7	8.69	8.61	8.58	8.16	8.25	11.42	14.27	13.37	12.26	13.02	12.69	11.9	13.2	12.52	12.98	9.87	12.6	Delta14-sterol reductase [Source:PGSC_GENE%3BAcc:PGSC0003DMG400002720]	ko00100: Steroid biosynthesis; ko01100: Metabolic pathways; ko01110: Biosynthesis of secondary metabolites	--
PGSC0003DMG400002722	2.25	2.4	2.12	1.34	1.39	2.17	2.59	1.08	1.28	1.15	0.73	1.19	2.59	1.89	3.11	0.76	0.51	0.78	Cellulose synthase-like A1 [Source:PGSC_GENE%3BAcc:PGSC0003DMG400002722]	--	--
PGSC0003DMG400002724	41.79	42.56	42.6	43.36	41.05	70.55	255.29	134.4	138.17	154.93	110.05	123.64	18.27	9.32	15.51	8.69	17.45	10.54	Conserved gene of unknown function [Source:PGSC_GENE%3BAcc:PGSC0003DMG400002724]	--	--
PGSC0003DMG400002725	7.78	8.39	7.37	4.98	5.35	7.89	7.95	7.87	7.73	7.4	6.59	7.65	12.05	6.92	8.27	5.28	6.49	5.58	DNA binding protein [Source:PGSC_GENE%3BAcc:PGSC0003DMG400002725]	--	--
PGSC0003DMG400002727	11.85	11.5	11.72	12.48	13.19	9.74	12.94	13.85	15.14	11.73	14.76	15.34	31.6	23.71	17.64	26.92	17.84	24.67	Homeodomain-like%3B Uridylate kinase [Source:PGSC_GENE%3BAcc:PGSC0003DMG400002727]	ko00240: Pyrimidine metabolism; ko01100: Metabolic pathways; ko01240: Biosynthesis of cofactors	Trihelix
PGSC0003DMG400002728	46.43	43.57	42.29	38.42	38.97	36.06	93.32	99.3	101.46	92.26	83.23	91.49	43.3	28.65	47.11	22.16	32.12	28.05	Homeodomain [Source:PGSC_GENE%3BAcc:PGSC0003DMG400002728]	--	Trihelix
PGSC0003DMG400002729	282.8	264.34	265.65	282.03	265.64	513.45	305.07	271.6	262.41	292.55	240.69	267.31	432.06	185.3	316.31	210.45	377.39	230.29	Ribosomal protein L24 [Source:PGSC_GENE%3BAcc:PGSC0003DMG400002729]	ko03010: Ribosome	--
PGSC0003DMG400002730	8.46	8.19	8.36	8.61	8.66	5.29	3.84	5.67	5.86	6.02	8.02	7.79	4.89	14.31	11.61	8.43	3.07	9.89	Conserved gene of unknown function [Source:PGSC_GENE%3BAcc:PGSC0003DMG400002730]	--	--
PGSC0003DMG400002733	4.29	4.01	2.2	3.55	3.52	0.62	1.24	4.05	4.86	2.51	6.27	5.77	0	4.41	1.96	5.21	0.89	7.29	Gene of unknown function [Source:PGSC_GENE%3BAcc:PGSC0003DMG400002733]	--	--
PGSC0003DMG400002738	0.8	0.69	0.85	0.71	1.08	0.25	0.21	2.49	1.59	1.1	2.03	1.97	0	1.34	0.39	1.06	0	0.97	Conserved gene of unknown function [Source:PGSC_GENE%3BAcc:PGSC0003DMG400002738]	--	--
PGSC0003DMG400002744	3.83	3.03	3.33	3.7	3.11	0.7	1.87	4.25	4.14	3.09	4.13	3.35	0	0.15	0	0.16	0	0.1	Gene of unknown function [Source:PGSC_GENE%3BAcc:PGSC0003DMG400002744]	--	--
PGSC0003DMG400002745	42.47	43.45	43.81	45.06	42.92	64.5	57.92	41.17	34.97	46.48	35.71	44.1	33.12	38.15	52.86	32.92	55.03	42.24	COR413-PM2 [Source:PGSC_GENE%3BAcc:PGSC0003DMG400002745]	ko04144: Endocytosis	--
PGSC0003DMG400002746	41.51	37.82	39.75	40.34	37.59	51.6	28.68	32.02	31.53	30.99	30.57	33.67	46.78	30.68	31.38	33.23	45.72	34.61	Conserved gene of unknown function [Source:PGSC_GENE%3BAcc:PGSC0003DMG400002746]	--	--
PGSC0003DMG400002747	172.46	173.24	177.64	169.86	169.29	150.06	148.92	131.28	131.16	135.91	142.34	146.51	184.98	164.66	163.33	169.64	118.56	166.11	NtK-1 [Source:PGSC_GENE%3BAcc:PGSC0003DMG400002747]	--	--
PGSC0003DMG400002748	7.85	8.61	5.85	5.53	4.99	10.3	14.47	12.46	7.41	9.71	6.74	6.93	19.61	7.17	13.35	9	16.76	11.78	Zinc finger CCCH domain-containing protein 3 [Source:PGSC_GENE%3BAcc:PGSC0003DMG400002748]	--	C3H
PGSC0003DMG400002749	1.41	1.12	1.47	0.53	0.27	0.19	1.24	1.64	0.65	0.46	0.28	0.22	3.8	2.51	3.91	2.02	3.37	2.09	Polygalacturonase [Source:PGSC_GENE%3BAcc:PGSC0003DMG400002749]	ko00040: Pentose and glucuronate interconversions; ko01100: Metabolic pathways	--
PGSC0003DMG400002750	4.24	4.15	4.33	3.93	3.56	4.5	5.1	5.54	4.53	4.68	4.54	4.63	10.6	6.33	8.66	7.45	7.81	7.45	Glucose-6-phosphate 1-dehydrogenase [Source:PGSC_GENE%3BAcc:PGSC0003DMG400002750]	ko00030: Pentose phosphate pathway; ko00480: Glutathione metabolism; ko01100: Metabolic pathways; ko01110: Biosynthesis of secondary metabolites; ko01200: Carbon metabolism	--
PGSC0003DMG400002751	3.5	2.1	3.13	3.77	3.38	4.16	2.23	1.46	1.07	2.24	1.35	1.2	9.58	2.66	2.95	3.59	6.1	3.49	Conserved gene of unknown function [Source:PGSC_GENE%3BAcc:PGSC0003DMG400002751]	--	--
PGSC0003DMG400002754	10.27	11.78	11.8	9.04	11.98	13.2	15.65	9.82	9.35	11.04	8.55	10.2	8.51	8.76	15.58	9.13	14.44	11.41	Synbindin [Source:PGSC_GENE%3BAcc:PGSC0003DMG400002754]	--	--
PGSC0003DMG400002755	7.74	7.35	7.4	6.57	7.64	4.67	6.35	6.14	5.96	5.06	5.07	4.71	9.68	7.02	7.3	6.33	6.52	6.9	Clathrin-associated adaptor complexes medium subunit [Source:PGSC_GENE%3BAcc:PGSC0003DMG400002755]	--	--
PGSC0003DMG400002756	6.86	6.86	7.33	6.73	7.04	4.86	0.53	1.03	0.98	1.4	1.37	0.88	2.08	1.17	1.16	0.71	1.32	0.94	Beta-fructofuranosidase [Source:PGSC_GENE%3BAcc:PGSC0003DMG400002756]	ko00190: Oxidative phosphorylation; ko01100: Metabolic pathways	--
PGSC0003DMG400002757	1.14	1.26	1.09	1.46	0.78	0.27	0.24	0.1	0.48	0.41	0.41	0.31	0.32	0.59	0.22	0.3	0.21	0.6	Pentatricopeptide repeat-containing protein [Source:PGSC_GENE%3BAcc:PGSC0003DMG400002757]	--	--
PGSC0003DMG400002758	8.3	8.21	9.27	8.64	8.14	7.88	4.85	6.67	7.4	6.36	6.26	6.86	8.54	5.44	6.11	5.05	3.46	5	Agenet domain-containing protein [Source:PGSC_GENE%3BAcc:PGSC0003DMG400002758]	ko04130: SNARE interactions in vesicular transport	--
PGSC0003DMG400002759	100.52	99.75	98.78	103.12	108.51	87.42	81.91	99.13	96.68	90.97	109.6	104.25	143.64	133.08	108.5	152.36	131.75	140.34	Importin alpha 1 [Source:PGSC_GENE%3BAcc:PGSC0003DMG400002759]	--	--
PGSC0003DMG400002761	5.76	5.33	5.95	6.16	5.87	7.35	3.91	5.38	4.24	4.72	3.93	4.5	3.7	3.74	4.55	3.39	5.1	4.49	Conserved gene of unknown function [Source:PGSC_GENE%3BAcc:PGSC0003DMG400002761]	--	--
PGSC0003DMG400002762	4.22	4.25	4.66	5.26	4.29	3.57	5.49	6.04	6.57	5.72	6.88	6.2	4.36	5.53	5.87	5.21	2.67	5.24	Ferroportin protein family [Source:PGSC_GENE%3BAcc:PGSC0003DMG400002762]	ko00240: Pyrimidine metabolism; ko00250: Alanine, aspartate and glutamate metabolism; ko01100: Metabolic pathways; ko01240: Biosynthesis of cofactors	--
PGSC0003DMG400002763	3.17	3.02	3.41	3.02	3.27	3.66	6.86	7.68	8.07	7.78	8.96	9.22	3.05	4.38	5.09	4.26	2.9	4.59	Kelch repeat protein [Source:PGSC_GENE%3BAcc:PGSC0003DMG400002763]	--	--
PGSC0003DMG400002764	9	9.36	9.38	8.49	7.82	11.07	11.84	12	13.07	12.38	10.6	11.9	12.3	8.14	11.08	7.31	9.61	7.56	Conserved gene of unknown function [Source:PGSC_GENE%3BAcc:PGSC0003DMG400002764]	--	--
PGSC0003DMG400002765	131.31	133.93	132.3	134.69	134.82	126.42	57.61	60.14	63.72	62.46	69.42	67.98	103.11	87.57	82.36	92.7	82.22	89.14	Nucleolar protein nop56 [Source:PGSC_GENE%3BAcc:PGSC0003DMG400002765]	ko03008: Ribosome biogenesis in eukaryotes	--
PGSC0003DMG400002766	1.56	1.65	1.85	1.27	1.31	0.61	0.54	0.79	0.91	0.63	0.73	0.92	1.18	1.32	0.89	1.1	0.37	1.36	Conserved gene of unknown function [Source:PGSC_GENE%3BAcc:PGSC0003DMG400002766]	--	--
PGSC0003DMG400002768	38.59	39.76	38.15	37.61	35.59	48.97	27.13	24.33	23.03	23.65	22.55	21.66	19.4	24.74	22.36	23.14	20.42	22.78	ATP-dependent Clp protease proteolytic subunit [Source:PGSC_GENE%3BAcc:PGSC0003DMG400002768]	--	--
PGSC0003DMG400002769	5.86	7.03	7.28	7.87	5.37	9.29	8.8	5.78	5.96	6.62	4.28	5.9	18.5	7.84	15.52	9.52	12.31	9.87	Knox [Source:PGSC_GENE%3BAcc:PGSC0003DMG400002769]	--	HB-KNOX
PGSC0003DMG400002770	32.65	29.71	28.21	30.66	29.42	21.74	16.99	26.32	28.21	26.24	28.68	30.78	40.84	40.57	29.2	46.46	40.48	43.11	Microfibril-associated protein [Source:PGSC_GENE%3BAcc:PGSC0003DMG400002770]	--	--
PGSC0003DMG400002773	16.71	17.11	17.55	15.57	16.49	14.21	7.9	8.78	9.05	9.99	11.28	11.31	8.03	9.2	8	8.39	7.98	8.45	Dimethyladenosine transferase [Source:PGSC_GENE%3BAcc:PGSC0003DMG400002773]	--	--
PGSC0003DMG400002774	3.55	3.8	3.29	4.35	3.64	2.22	0.98	2.07	2.34	2.52	2.33	2.68	0.58	2	2.09	1.68	1.75	2.06	Ribosomal pseudouridine synthase [Source:PGSC_GENE%3BAcc:PGSC0003DMG400002774]	--	--
PGSC0003DMG400002775	1.12	1.08	1.58	1	0.83	1.32	0.62	0.2	0.3	0.22	0.15	0.15	0	0.22	0.26	0.1	0.05	0.2	Pyrophosphate-energized vacuolar membrane proton pump [Source:PGSC_GENE%3BAcc:PGSC0003DMG400002775]	--	--
PGSC0003DMG400002776	250.16	255.33	255.72	261.39	262.52	230.21	175.01	242.53	269.67	243	280.04	282.7	148.52	181.39	151.67	164.31	157.41	150.18	Calreticulin [Source:PGSC_GENE%3BAcc:PGSC0003DMG400002776]	ko04141: Protein processing in endoplasmic reticulum; ko04145: Phagosome	--
PGSC0003DMG400002777	41.49	38.14	40.56	36.17	35.13	27.4	19.83	23.47	24.98	21.7	24.31	22.85	26.05	31.75	26.28	29.68	21.07	27	Dihydrolipoyl dehydrogenase [Source:PGSC_GENE%3BAcc:PGSC0003DMG400002777]	ko00010: Glycolysis / Gluconeogenesis; ko00020: Citrate cycle (TCA cycle); ko00260: Glycine, serine and threonine metabolism; ko00280: Valine, leucine and isoleucine degradation; ko00310: Lysine degradation; ko00380: Tryptophan metabolism; ko00620: Pyruvate metabolism; ko00630: Glyoxylate and dicarboxylate metabolism; ko00640: Propanoate metabolism; ko01100: Metabolic pathways; ko01110: Biosynthe…	--
PGSC0003DMG400002778	237.4	232.42	232.18	248.65	228.22	278.86	243.11	257.33	232.84	242.86	231.9	237.57	580.65	413.68	498.83	488.19	500.39	527.11	Small GTP-binding protein Sar1BNt [Source:PGSC_GENE%3BAcc:PGSC0003DMG400002778]	ko04141: Protein processing in endoplasmic reticulum	--
PGSC0003DMG400002779	271.67	276.58	271.48	299.05	303.19	274.72	184.29	198.63	207.52	201.74	196.97	204.25	122.06	131.73	133.68	135.96	115.79	123.86	Disulfide-isomerase [Source:PGSC_GENE%3BAcc:PGSC0003DMG400002779]	ko04141: Protein processing in endoplasmic reticulum	--
PGSC0003DMG400002780	0.37	0.77	1.1	0.33	0.06	0.14	4.76	1.65	1.54	1.24	0.55	0.84	16.61	7.65	13.58	3.75	7.6	5.43	Conserved gene of unknown function [Source:PGSC_GENE%3BAcc:PGSC0003DMG400002780]	--	--
PGSC0003DMG400002781	1.97	3.04	2.92	2.12	2.31	3.12	2.93	4.34	3.28	2.84	2.99	2.98	5.78	3.84	5.34	3.54	4.71	4.6	Conserved gene of unknown function [Source:PGSC_GENE%3BAcc:PGSC0003DMG400002781]	--	--
PGSC0003DMG400002782	0.93	0.68	0.68	1.08	1.03	1.03	13.21	23.41	20.8	52.09	54.83	59.4	2.15	0.57	1.15	0.52	1.11	0.69	Oxygen-evolving enhancer protein 1%2C chloroplastic [Source:PGSC_GENE%3BAcc:PGSC0003DMG400002782]	ko00195: Photosynthesis	--
PGSC0003DMG400002783	3.77	3.78	3.69	3.81	3.66	2.39	2.76	3.77	3.15	2.56	2.55	2.22	8.48	5.35	6.51	7.61	4.76	6.83	MRNA%2C clone: rafl24-09-C04 [Source:PGSC_GENE%3BAcc:PGSC0003DMG400002783]	--	--
PGSC0003DMG400002784	5.8	5.16	5.74	5.12	5.17	4.5	4.07	5.3	4.64	4.46	5.47	5.16	3.87	4.41	3.29	3.33	4.22	3.31	Sulfotransferase [Source:PGSC_GENE%3BAcc:PGSC0003DMG400002784]	--	B3
PGSC0003DMG400002786	90.69	92.92	89.85	91.17	88.64	121.21	177.91	194.72	177.82	198.12	156.96	176.61	680.92	392.52	435.84	502.48	722.08	519.59	Pyroglutamyl-peptidase I [Source:PGSC_GENE%3BAcc:PGSC0003DMG400002786]	--	--
PGSC0003DMG400002787	16.81	19.42	16.45	14.01	15.16	18.69	10.86	10.54	11.96	11.21	10.77	11.94	8.23	5.11	5.57	3.19	2.18	4.16	Zinc finger protein [Source:PGSC_GENE%3BAcc:PGSC0003DMG400002787]	ko00511: Other glycan degradation	--
PGSC0003DMG400002789	2.24	2.04	2.62	2.14	1.8	3.23	1.65	1.91	1.7	1.91	1.56	1.59	1.74	1.48	2.73	1.79	1.52	1.74	ABC transporter family protein [Source:PGSC_GENE%3BAcc:PGSC0003DMG400002789]	ko03018: RNA degradation	--
PGSC0003DMG400002792	4.23	4.93	4.5	4.42	5.37	3.76	1.35	2.15	2.73	1.87	2.19	1.98	1.84	3.44	2.42	3.32	1.02	3.28	Xaa-pro dipeptidase [Source:PGSC_GENE%3BAcc:PGSC0003DMG400002792]	--	--
PGSC0003DMG400002793	4.19	4.19	3.59	4.85	4.54	2.97	3.64	4.32	3.48	2.77	3.2	3.65	7.88	7.08	5.19	5.96	3.61	5.88	Conserved gene of unknown function [Source:PGSC_GENE%3BAcc:PGSC0003DMG400002793]	--	--
PGSC0003DMG400002795	1.2	0.98	1.08	1.02	0.84	0.59	0.7	1.63	1.36	1.06	1.4	1.52	1.97	2.04	0.87	1.31	0.45	1.4	Conserved gene of unknown function [Source:PGSC_GENE%3BAcc:PGSC0003DMG400002795]	--	--
PGSC0003DMG400002796	28.38	31.89	34.1	31	23.65	44.67	49.32	31.9	29.24	26.91	24.04	23.73	43.43	39.43	66.8	36.63	41.23	41.56	Transcription factor [Source:PGSC_GENE%3BAcc:PGSC0003DMG400002796]	--	--
PGSC0003DMG400002798	10.64	11.7	11.73	10.71	10.82	10.47	4.62	6.11	5.97	6.23	6.59	6.61	7.02	6.95	7.25	7.09	6.3	7.31	Pentatricopeptide repeat-containing protein [Source:PGSC_GENE%3BAcc:PGSC0003DMG400002798]	--	--
PGSC0003DMG400002799	1.9	2.13	2.02	1.96	2.17	1.46	1.12	1.93	1.43	1.18	1.63	1.92	4.97	3.88	3.45	4.69	2.53	4.3	TMV resistance protein N [Source:PGSC_GENE%3BAcc:PGSC0003DMG400002799]	ko00500: Starch and sucrose metabolism; ko01100: Metabolic pathways; ko01110: Biosynthesis of secondary metabolites	--
PGSC0003DMG400002801	8.55	9.9	9.11	9.4	9.42	9.04	3.86	8.2	7.12	7.83	8.01	6.96	5.34	7.39	7.16	7.44	9.13	8.12	Conserved gene of unknown function [Source:PGSC_GENE%3BAcc:PGSC0003DMG400002801]	--	--
PGSC0003DMG400002802	5.34	6.29	6.31	5.15	5.06	1.78	0.59	3.12	3.69	2.97	3.9	3.22	1.79	5.37	3.21	5.45	0.82	4.7	Pentatricopeptide repeat-containing protein [Source:PGSC_GENE%3BAcc:PGSC0003DMG400002802]	--	--
PGSC0003DMG400002804	14.14	14.57	14.21	15.54	15.09	29.91	98.76	57.14	49.87	57.46	35.92	50.78	61.19	29.18	49	22.27	34.38	25.8	USP [Source:PGSC_GENE%3BAcc:PGSC0003DMG400002804]	--	--
PGSC0003DMG400002805	1.53	1	1.19	1.55	0.73	0.92	0.16	0.81	0.75	0.69	1.03	0.88	0.41	0.52	0.25	0.47	0.22	0.61	Pentatricopeptide repeat-containing protein [Source:PGSC_GENE%3BAcc:PGSC0003DMG400002805]	--	--
PGSC0003DMG400002806	13.88	14.46	13.69	13.1	13.94	16.27	10.52	12	10.16	10.86	9.43	9.05	24.32	15.6	18.72	14.96	19.06	15.19	Zinc finger protein [Source:PGSC_GENE%3BAcc:PGSC0003DMG400002806]	ko03040: Spliceosome	--
PGSC0003DMG400002807	8.06	8.56	8.12	8.71	8.35	4.44	2.3	4.04	4.85	3.95	5.19	4.82	2.38	4.71	2.85	4	2.12	3.57	Conserved gene of unknown function [Source:PGSC_GENE%3BAcc:PGSC0003DMG400002807]	--	--
PGSC0003DMG400002808	1.07	1.34	1.38	1.12	1.47	1.54	1.64	1.46	1.43	1.57	0.94	1.46	1.41	0.48	0.78	0.41	0.65	0.44	DNA helicase hus2 [Source:PGSC_GENE%3BAcc:PGSC0003DMG400002808]	--	--
PGSC0003DMG400002809	2.23	1.18	0.8	2.57	2.35	0.41	0	0.82	1.1	0.87	0.81	0.57	0	0.14	0.33	0.15	0	0	ATP-dependent DNA helicase Q-like 1 [Source:PGSC_GENE%3BAcc:PGSC0003DMG400002809]	--	--
PGSC0003DMG400002810	1.36	1.2	1.14	1.72	1.6	1.34	1.2	1.54	1.62	1.46	1.82	1.63	1.68	1.63	1.17	2.46	2.37	2.28	3-5 exonuclease [Source:PGSC_GENE%3BAcc:PGSC0003DMG400002810]	--	--
PGSC0003DMG400002818	8.63	8.15	8.69	10.18	9.2	7.07	4.57	4.27	4.03	4.31	4	3.97	5.54	5.07	4.92	4.7	3.72	4.89	Ganglioside induced differentiation associated protein [Source:PGSC_GENE%3BAcc:PGSC0003DMG400002818]	--	--
PGSC0003DMG400002819	69.66	73.44	76.71	68.49	74.42	92.66	60.63	68.3	64.12	67.25	60.95	66.72	121.48	79.23	88.34	82.49	110.41	88.95	Eukaryotic translation initiation factor 5A-4 [Source:PGSC_GENE%3BAcc:PGSC0003DMG400002819]	--	--
PGSC0003DMG400002820	3.1	3.4	3.41	3.16	3.13	1.71	0.64	1.37	1.05	0.99	1.26	1.23	2.13	2.73	1.98	1.97	1.17	2.53	Conserved gene of unknown function [Source:PGSC_GENE%3BAcc:PGSC0003DMG400002820]	ko04626: Plant-pathogen interaction	--
PGSC0003DMG400002821	1.3	1.32	0.82	0.65	0.87	1.44	4.36	4.25	2.99	5	3.85	5.04	18.56	9.46	17.81	10.91	18.29	13.14	Conserved gene of unknown function [Source:PGSC_GENE%3BAcc:PGSC0003DMG400002821]	--	--
PGSC0003DMG400002824	0.25	0.5	0.45	0.15	0.22	0.6	1.3	1.38	1.18	0.97	0.67	1.12	5.35	1.39	3.08	0.83	1.79	0.6	NAC domain protein NAC2 [Source:PGSC_GENE%3BAcc:PGSC0003DMG400002824]	--	NAC
PGSC0003DMG400002826	6.57	6.31	7.17	7.61	6.82	4.77	3.24	4.73	4.76	4.36	4.59	4.68	6.93	6.65	8.29	6.23	5.35	6.23	Kelch repeat-containing F-box family protein [Source:PGSC_GENE%3BAcc:PGSC0003DMG400002826]	ko00040: Pentose and glucuronate interconversions; ko01100: Metabolic pathways	--
PGSC0003DMG400002827	27.71	28.06	28.71	27.95	27.52	18.3	16.96	23.2	24.93	20.91	25.83	23.79	23.78	36.69	31.86	41.47	19.39	39.17	Spliceosome associated protein [Source:PGSC_GENE%3BAcc:PGSC0003DMG400002827]	ko03040: Spliceosome	--
PGSC0003DMG400002831	4.08	2.88	2.49	2.93	2.83	1.6	0.11	0.82	1.68	0.99	0.96	1.33	0	0.42	0.59	0.7	0	0.15	Conserved gene of unknown function [Source:PGSC_GENE%3BAcc:PGSC0003DMG400002831]	--	--
PGSC0003DMG400002835	26.17	26.61	25.82	25.23	28.99	25.21	24.8	22.96	19.63	17.78	15.9	17.18	76.88	30.56	49.83	29.96	61.1	34.89	Homeobox protein [Source:PGSC_GENE%3BAcc:PGSC0003DMG400002835]	--	HB-HD-ZIP
PGSC0003DMG400002837	4.21	4.33	5.25	5.67	5.13	3.88	2.81	4.99	4.62	3.85	4.07	3.8	6.82	5.97	6.89	5.41	4.58	5.45	Stage III sporulation protein AA [Source:PGSC_GENE%3BAcc:PGSC0003DMG400002837]	--	--
PGSC0003DMG400002839	0.22	0.22	0.35	0.26	0.11	0.08	0.04	0.18	0.2	0.2	0.25	0.15	0.99	1.08	1.16	1.31	0.61	1.83	Conserved gene of unknown function [Source:PGSC_GENE%3BAcc:PGSC0003DMG400002839]	--	--
PGSC0003DMG400002842	6.61	6.66	6.92	7.5	6.52	7.24	3.67	3.99	2.99	3.23	3.29	3.54	7.22	3.41	5.68	3.19	4.5	3.93	Ubiquitin-protein ligase [Source:PGSC_GENE%3BAcc:PGSC0003DMG400002842]	--	--
PGSC0003DMG400002843	1.76	1.77	1.89	1.16	1.73	1.28	1.18	1.04	1.22	1.29	1.03	1.25	3.16	2.34	3.37	2.08	2.63	2.97	Conserved gene of unknown function [Source:PGSC_GENE%3BAcc:PGSC0003DMG400002843]	--	--
PGSC0003DMG400002844	17.49	19.08	19.62	18.46	18.87	12.72	5.19	8.15	9.41	8.89	10.04	8.12	13.29	10.37	9.79	11.25	7.71	9.62	ATP binding protein [Source:PGSC_GENE%3BAcc:PGSC0003DMG400002844]	--	--
PGSC0003DMG400002845	21.21	19.89	19.45	21.81	21.56	11.64	10.59	14.76	15.29	16.12	19.67	19.37	15.73	22.19	15.65	25.87	16.29	23.4	Nucleotide pyrophosphatase/phosphodiesterase [Source:PGSC_GENE%3BAcc:PGSC0003DMG400002845]	--	--
PGSC0003DMG400002847	2.6	1.67	1.68	1.74	1.61	2.85	2.27	1.67	1.22	1.83	1.26	1.37	23.09	10.51	18.18	11.66	18.88	14.67	Gene of unknown function [Source:PGSC_GENE%3BAcc:PGSC0003DMG400002847]	--	--
PGSC0003DMG400002849	23.8	23.91	23.6	21.46	20.83	12.87	7.32	10.99	11.74	11	13.06	13.16	7.6	11.06	8.44	10.46	7.15	8.96	Conserved gene of unknown function [Source:PGSC_GENE%3BAcc:PGSC0003DMG400002849]	--	--
PGSC0003DMG400002850	8.09	9.66	9.65	8.94	7.63	8.97	7.31	7.26	6.18	6.18	5.41	6.2	9.34	4.83	8.66	5.24	5.68	5.33	Aspartate/glutamate/uridylate kinase family protein [Source:PGSC_GENE%3BAcc:PGSC0003DMG400002850]	ko00900: Terpenoid backbone biosynthesis; ko01100: Metabolic pathways; ko01110: Biosynthesis of secondary metabolites	--
PGSC0003DMG400002851	51.34	50.97	49.99	46.37	46.77	40.67	56.31	57.72	60.83	58.61	63.07	65.92	36.23	65.67	56.89	67.78	47.02	73.42	Conserved gene of unknown function [Source:PGSC_GENE%3BAcc:PGSC0003DMG400002851]	--	--
PGSC0003DMG400002852	5.28	5.71	5.84	7.72	5.74	6.71	8.04	6.26	7.3	7.73	6.07	6.13	7.25	3.84	5.91	4.12	6.42	3.72	Transmembrane emp24 domain-containing protein 10 [Source:PGSC_GENE%3BAcc:PGSC0003DMG400002852]	--	--
PGSC0003DMG400002853	1.12	1.81	0.94	1.63	1.13	2.8	1.11	1.31	1.2	1.25	0.86	1.2	5.16	0.93	1.45	0.64	3.2	1.23	Conserved gene of unknown function [Source:PGSC_GENE%3BAcc:PGSC0003DMG400002853]	--	--
PGSC0003DMG400002854	31.35	28.18	31.09	27.18	30.08	39.53	32.29	29.82	29.28	31.83	24.72	26.38	38.3	20.92	32.22	21.53	32.3	25.24	Ribosomal protein L32 [Source:PGSC_GENE%3BAcc:PGSC0003DMG400002854]	ko03010: Ribosome	--
PGSC0003DMG400002856	9.11	8.92	9.09	9.09	10.05	8.99	4.57	8.22	8.31	8.77	8.89	8.79	13.92	14.9	12.04	16.89	21.31	17.95	Mitochondrial transcription termination factor family protein [Source:PGSC_GENE%3BAcc:PGSC0003DMG400002856]	--	mTERF
PGSC0003DMG400002857	40.84	40.71	44.52	31.23	28.27	31.53	0.52	0.13	0.08	0	0.04	0.12	7.28	7.93	4.99	3.18	5.86	3.48	Ribonuclease t2 [Source:PGSC_GENE%3BAcc:PGSC0003DMG400002857]	--	--
PGSC0003DMG400002860	318.97	330.95	327.78	318.59	307.07	457.66	519.14	492.76	462.74	512.55	459.52	459.38	573.18	317.08	408.44	330.55	467.74	325.88	40S ribosomal protein S9 [Source:PGSC_GENE%3BAcc:PGSC0003DMG400002860]	ko03010: Ribosome	--
PGSC0003DMG400002865	1.21	1.74	1.69	1	0.8	1.33	2.68	2.16	2.28	1.79	1.36	1.53	8.09	7.65	9.09	4.14	4.36	4.61	Nitrate transporter [Source:PGSC_GENE%3BAcc:PGSC0003DMG400002865]	--	--
PGSC0003DMG400002867	10.22	11.04	10.37	10.5	10.89	11.5	6.86	6.58	5.21	6.61	6.26	5.44	8.36	6.52	9.14	6.13	10.9	6.56	Potyviral capsid protein interacting protein 1 [Source:PGSC_GENE%3BAcc:PGSC0003DMG400002867]	--	--
PGSC0003DMG400002868	3.16	3.58	3.81	3.32	2.75	2.09	2.17	2.75	2.97	2.91	2.97	2.61	6.74	5.59	4.33	6.66	3.97	6.34	CW14 protein [Source:PGSC_GENE%3BAcc:PGSC0003DMG400002868]	--	--
PGSC0003DMG400002870	3.08	3.29	3.53	2.14	2.25	2.93	4.85	3.39	3.98	3.71	2.38	2.91	7.77	3.34	6.05	1.81	2.01	2.36	Leucine-rich repeat receptor-like kinase [Source:PGSC_GENE%3BAcc:PGSC0003DMG400002870]	--	--
PGSC0003DMG400002871	1.48	1.15	1.38	1.78	1.24	0.56	0	0.91	0.76	1	0.87	0.86	0.44	7.61	5.16	9.39	2.84	9.76	Conserved gene of unknown function [Source:PGSC_GENE%3BAcc:PGSC0003DMG400002871]	--	--
PGSC0003DMG400002873	2.56	2.57	2.8	3.39	4.16	2.74	0.93	0.62	0.97	0.81	0.85	1.27	5.43	2.29	2.58	2.08	3.35	2.02	Ubiquitin-protein ligase [Source:PGSC_GENE%3BAcc:PGSC0003DMG400002873]	--	--
PGSC0003DMG400002880	23.55	25.67	24.85	12.34	10.91	12.99	1.73	2.1	1.6	2.2	2.38	2.88	3.46	8.02	6.95	9.3	4.9	10.19	Proline-rich protein [Source:PGSC_GENE%3BAcc:PGSC0003DMG400002880]	--	--
PGSC0003DMG400002883	0.88	0.97	1.42	0	0	0.37	0.17	0.36	0.4	0.22	0.06	0.36	0.29	0.55	1.42	0	0	0.05	YABBY domain class transcription factor [Source:PGSC_GENE%3BAcc:PGSC0003DMG400002883]	--	C2C2-YABBY
PGSC0003DMG400002884	21.74	20.21	21.42	20.16	18.62	17.85	19.48	23.25	24.54	23.6	25.03	24.37	24.47	20.3	19.03	19.73	17.89	19.2	Calcineurin B-like interacting protein kinase [Source:PGSC_GENE%3BAcc:PGSC0003DMG400002884]	--	--
PGSC0003DMG400002890	48.89	46.28	46.28	53.15	51.31	63.63	20.9	22.29	20.33	22.96	21.68	22.05	78.73	60.42	83.85	92.71	84.71	105.95	Xenotropic and polytropic murine leukemia virus receptor ids-4 [Source:PGSC_GENE%3BAcc:PGSC0003DMG400002890]	--	--
PGSC0003DMG400002891	48.08	47.43	47.49	42.84	46.49	66.69	59.64	43.93	43.37	47.34	39	41.79	23.81	28.16	30.48	28.31	34.86	28.21	Heme oxygenase 1 [Source:PGSC_GENE%3BAcc:PGSC0003DMG400002891]	ko00860: Porphyrin and chlorophyll metabolism; ko01100: Metabolic pathways; ko01110: Biosynthesis of secondary metabolites	--
PGSC0003DMG400002893	9.53	11.07	10.8	9.49	9.73	7.14	4.41	5.88	5.7	5.74	7.05	6.73	7.21	7.17	6.22	7.47	6.14	6.21	Zinc finger (CCCH-type) family protein [Source:PGSC_GENE%3BAcc:PGSC0003DMG400002893]	ko03013: RNA transport	C3H
PGSC0003DMG400002894	23.76	26.27	25.36	22.42	20.8	19.45	11.02	10.91	9.59	11.7	10.38	11.24	15.26	15.94	15.56	16.95	13.69	15.91	Protein kinase APK1B%2C chloroplast [Source:PGSC_GENE%3BAcc:PGSC0003DMG400002894]	--	--
PGSC0003DMG400002895	9823.42	10119.5	10231.4	8377.36	8432.97	5928.83	2720.69	3560.25	4086.8	3717.68	4607.25	4021.87	1014.53	2872.62	1496.95	2574.51	1523.06	2329.82	Sucrose synthase [Source:PGSC_GENE%3BAcc:PGSC0003DMG400002895]	ko00500: Starch and sucrose metabolism; ko01100: Metabolic pathways; ko01110: Biosynthesis of secondary metabolites	--
PGSC0003DMG400002898	243.02	230.96	226.59	285.31	292.42	322.96	69.65	51.2	53.83	58.7	59.19	65.7	20.42	35.02	30.3	31.93	67.68	40.18	Conserved gene of unknown function [Source:PGSC_GENE%3BAcc:PGSC0003DMG400002898]	ko00040: Pentose and glucuronate interconversions; ko01100: Metabolic pathways	--
PGSC0003DMG400002900	16.3	15.44	17.19	16.49	17.97	18.18	44.81	35.62	35.36	35.36	35.77	32.31	33.46	19.26	26.18	27.01	40.4	30.64	Oligouridylate binding protein [Source:PGSC_GENE%3BAcc:PGSC0003DMG400002900]	--	--
PGSC0003DMG400002903	67.14	64.87	65.78	65.68	62.09	120.16	99.56	45.55	39.97	50.59	35.24	39.63	44.63	31.89	47.1	28.39	48.31	31.03	Conserved gene of unknown function [Source:PGSC_GENE%3BAcc:PGSC0003DMG400002903]	--	--
PGSC0003DMG400002904	137.51	142.61	137.83	135.26	131.98	162.58	88.14	93.71	92.75	100.96	86.36	89.78	73.81	71.94	77.86	68.35	75.52	67.68	Proteasome subunit alpha type-6 [Source:PGSC_GENE%3BAcc:PGSC0003DMG400002904]	ko03050: Proteasome	--
PGSC0003DMG400002908	0.67	0.82	0.38	0.51	0	0.17	0	0.12	0.06	0	0	0.06	0.18	0.72	0.75	1.4	0.53	1.14	Conserved gene of unknown function [Source:PGSC_GENE%3BAcc:PGSC0003DMG400002908]	--	--
PGSC0003DMG400002911	25.94	25.27	25.82	25.42	25.15	19.94	14.28	19.62	20.61	18.02	21.86	22.72	20.51	26.77	18.97	24.17	18.6	22.66	HAT-like transposase [Source:PGSC_GENE%3BAcc:PGSC0003DMG400002911]	ko04075: Plant hormone signal transduction	--
PGSC0003DMG400002912	14.92	16.2	15.99	15.01	15.75	18.69	12.36	12.75	12.34	11.65	11.54	10.27	14.31	13.02	21.27	15.09	14.11	15.6	CUE domain containing protein [Source:PGSC_GENE%3BAcc:PGSC0003DMG400002912]	--	--
PGSC0003DMG400002913	11.56	11.15	11.54	10.51	9.96	11.96	8.74	6.28	6.39	5.2	5.66	5.92	8.36	5.23	8.84	4.37	5.34	5.06	Nucleosome-binding protein [Source:PGSC_GENE%3BAcc:PGSC0003DMG400002913]	--	--
PGSC0003DMG400002914	17.73	18.3	18.64	17.34	17.09	8.88	5.8	13.16	14.83	13.73	20.06	18.28	7.79	15.45	9.66	13.43	4.41	12.11	EIN3-binding F-box protein 1 [Source:PGSC_GENE%3BAcc:PGSC0003DMG400002914]	ko04016: MAPK signaling pathway - plant; ko04075: Plant hormone signal transduction	--
PGSC0003DMG400002916	12.45	15.62	13.79	13.08	13.74	13.02	18.78	19.25	20.41	19.11	20.61	19.47	22.34	18.17	16.11	21.24	23.49	21.22	Conserved gene of unknown function [Source:PGSC_GENE%3BAcc:PGSC0003DMG400002916]	--	--
PGSC0003DMG400002918	4.9	3.76	4.74	4.75	5.18	6.97	7.11	5.35	5.63	5.65	5.19	5.62	1.91	2.54	3.33	2.38	2.51	2.5	Methyltransferase%2C FkbM family protein [Source:PGSC_GENE%3BAcc:PGSC0003DMG400002918]	--	--
PGSC0003DMG400002920	0.42	0.29	0.38	0.37	0.48	0.08	0.07	0.07	0.08	0.07	0.14	0.06	1.68	0.82	0.66	0.56	0.41	0.36	RGC1 [Source:PGSC_GENE%3BAcc:PGSC0003DMG400002920]	ko04626: Plant-pathogen interaction	--
PGSC0003DMG400002921	27.2	25.44	25.45	21.08	21.13	20.61	11.98	10.38	10.05	11.48	11.41	10.16	2.84	6.44	4.98	5.66	4.13	6.36	Pyruvate dehydrogenase E1 alpha subunit [Source:PGSC_GENE%3BAcc:PGSC0003DMG400002921]	ko00010: Glycolysis / Gluconeogenesis; ko00020: Citrate cycle (TCA cycle); ko00620: Pyruvate metabolism; ko01100: Metabolic pathways; ko01110: Biosynthesis of secondary metabolites; ko01200: Carbon metabolism	--
PGSC0003DMG400002922	10.46	9.1	10.4	8.23	10.05	9.26	7.47	9.44	8.71	9.78	7.88	8.45	11.15	7.36	8.3	6.57	6.76	8.12	40S ribosomal protein S17 [Source:PGSC_GENE%3BAcc:PGSC0003DMG400002922]	ko03010: Ribosome	--
PGSC0003DMG400002923	3.03	2.97	2.93	2.64	3.37	2.99	1.53	2.55	2.01	2.6	1.54	2.23	2.23	2.1	3.1	2.18	3.26	2.3	DSK2 [Source:PGSC_GENE%3BAcc:PGSC0003DMG400002923]	ko00280: Valine, leucine and isoleucine degradation; ko01100: Metabolic pathways	--
PGSC0003DMG400002924	2.17	2.18	3.13	2.03	2.27	1.11	0.33	1.31	1.62	0.43	1.28	0.9	2.7	0.92	0.61	1.4	0.31	2.03	40S ribosomal protein S17 [Source:PGSC_GENE%3BAcc:PGSC0003DMG400002924]	ko03010: Ribosome	--
PGSC0003DMG400002927	1.09	1.25	1.05	1.51	1.27	1	0.99	1.05	1	0.98	0.87	0.95	0.41	0.33	0.13	0.39	0.15	0.42	Beta-ketoacyl-ACP synthase II-1 [Source:PGSC_GENE%3BAcc:PGSC0003DMG400002927]	ko00061: Fatty acid biosynthesis; ko00780: Biotin metabolism; ko01100: Metabolic pathways; ko01212: Fatty acid metabolism; ko01240: Biosynthesis of cofactors	--
PGSC0003DMG400002928	238.98	244.08	240.81	217.7	219.33	296.53	470.58	278.13	272.1	341.86	238.18	273.9	355.55	198.16	350.12	264.33	324.94	326.93	Small molecular heat shock protein [Source:PGSC_GENE%3BAcc:PGSC0003DMG400002928]	ko04141: Protein processing in endoplasmic reticulum	--
PGSC0003DMG400002929	79.3	77.85	78.05	79.58	80.65	130.61	160.86	105.79	93.55	107.18	79.58	94.76	160.89	74.64	134.76	87.17	173.28	94.69	Chaperonin 21 [Source:PGSC_GENE%3BAcc:PGSC0003DMG400002929]	--	--
PGSC0003DMG400002931	13.49	12.74	12.85	13.91	12.45	11.91	8.34	8.69	8.11	7.72	8.04	8.91	13.35	13.2	15.22	12.89	12.07	14.02	Polygalacturonase [Source:PGSC_GENE%3BAcc:PGSC0003DMG400002931]	ko00040: Pentose and glucuronate interconversions; ko01100: Metabolic pathways	--
PGSC0003DMG400002933	7.65	9.16	8.65	6.88	7.11	4.91	2.2	4.67	4.43	4.32	4.93	5.29	3.79	3.63	3.23	3.18	1.8	3.08	Conserved gene of unknown function [Source:PGSC_GENE%3BAcc:PGSC0003DMG400002933]	--	--
PGSC0003DMG400002936	0.03	0.01	0	0	0	0.14	0.08	0.04	0.03	0.01	0	0.02	1.41	1.78	1.58	1.42	0.36	1.48	Gene of unknown function [Source:PGSC_GENE%3BAcc:PGSC0003DMG400002936]	--	--
PGSC0003DMG400002939	0.28	0	0.42	0.36	1.13	0	0	0	0.19	0	0	0.32	7.43	1.79	1.72	2.36	4.92	2.18	Gene of unknown function [Source:PGSC_GENE%3BAcc:PGSC0003DMG400002939]	--	--
PGSC0003DMG400002944	5.02	3.73	3.37	5.92	4.83	6.91	2.9	2.5	1.79	2.78	2.7	2.41	3.98	4.98	5.37	3.37	5.21	3.89	Plastidic phosphate translocator1 [Source:PGSC_GENE%3BAcc:PGSC0003DMG400002944]	--	--
PGSC0003DMG400002946	8.56	8.78	8.7	8.67	8.39	7.84	9.31	7.89	5.82	5.78	5.6	5.59	3.16	1.98	1.53	1.72	1.18	1.46	UDP-glucosyltransferase [Source:PGSC_GENE%3BAcc:PGSC0003DMG400002946]	--	--
PGSC0003DMG400002951	1.28	1.45	1.24	1.34	1.19	0.68	0.29	0.43	0.76	0.3	0.66	0.71	0.59	0.8	0.42	0.73	0	0.62	Pentatricopeptide repeat-containing protein [Source:PGSC_GENE%3BAcc:PGSC0003DMG400002951]	--	--
PGSC0003DMG400002952	1.09	0.98	1.14	0.99	1.5	1.18	0.67	0.64	0.5	0.5	0.85	0.31	0.83	0.54	0.31	0.39	0.87	0.72	12-oxophytodienoate reductase [Source:PGSC_GENE%3BAcc:PGSC0003DMG400002952]	ko00592: alpha-Linolenic acid metabolism; ko01100: Metabolic pathways; ko01110: Biosynthesis of secondary metabolites	--
PGSC0003DMG400002953	1.31	1.58	1.33	2.16	2.19	1.34	0.62	0.9	1.33	1.64	1.57	1.58	0.69	0.38	0.48	0.49	0.45	0.42	Thioredoxin fold [Source:PGSC_GENE%3BAcc:PGSC0003DMG400002953]	--	--
PGSC0003DMG400002954	0	0	0	0	0	0	0	0.7	0.54	0.68	0.9	0.87	6.77	2.53	2.85	2.01	5.03	2.32	Ubiquitin-protein ligase [Source:PGSC_GENE%3BAcc:PGSC0003DMG400002954]	--	--
PGSC0003DMG400002958	1.2	1.35	1.91	1.5	1.11	0.7	0	0.6	1.26	0.57	1.74	1.42	0.76	2.27	1.14	3.42	0.09	2.09	Kinesin-like centromere protein [Source:PGSC_GENE%3BAcc:PGSC0003DMG400002958]	--	--
PGSC0003DMG400002965	6.1	3.47	4.13	4.29	5.25	9.07	8.84	10.6	7.3	10.41	7.46	10.51	8.09	3.8	10.08	4.18	9.89	5.53	Histone H4 [Source:PGSC_GENE%3BAcc:PGSC0003DMG400002965]	--	--
PGSC0003DMG400002967	0.92	0.72	0.69	0.58	0.25	0	0.14	0.91	0.99	1.37	0.82	1.79	6.24	2.91	4	1.71	2.64	1.9	Pheophorbide A oxygenase [Source:PGSC_GENE%3BAcc:PGSC0003DMG400002967]	ko00860: Porphyrin and chlorophyll metabolism; ko01110: Biosynthesis of secondary metabolites	--
PGSC0003DMG400002982	3	3	3.12	2.85	2.95	1.39	0.83	1.78	1.65	1.37	1.94	1.62	1.07	1.55	1.11	1.49	0.29	1.38	Potato resistance I2GA-SH23-1 [Source:PGSC_GENE%3BAcc:PGSC0003DMG400002982]	ko03040: Spliceosome	--
PGSC0003DMG400002983	1.29	1.14	1.22	1.48	1.06	1.17	1.29	1.65	1.15	0.84	1.01	1.45	0.68	1.34	1.17	1.27	1.64	1.43	Alr/erv [Source:PGSC_GENE%3BAcc:PGSC0003DMG400002983]	--	--
PGSC0003DMG400002984	9.59	9.31	9.45	9.54	10.81	15.47	10.52	12.69	10.4	10.59	10.22	10.68	30.52	11.04	17.17	10.52	15.59	10.37	J domain-containing protein spf31 [Source:PGSC_GENE%3BAcc:PGSC0003DMG400002984]	--	--
PGSC0003DMG400002985	1.85	1.54	1.49	1.62	1.39	1.76	2.02	1.23	1.4	1.14	0.71	1.18	2.24	1	1.5	0.57	1.08	0.92	Conserved gene of unknown function [Source:PGSC_GENE%3BAcc:PGSC0003DMG400002985]	--	--
PGSC0003DMG400002987	15.18	17.66	16.42	16.72	16.24	15.64	17.54	17.9	18.27	17.73	17.14	15.45	10.32	8.29	9.64	8.57	11.75	9.07	DNAJ protein [Source:PGSC_GENE%3BAcc:PGSC0003DMG400002987]	ko04141: Protein processing in endoplasmic reticulum	--
PGSC0003DMG400002989	53.42	51.18	52.57	36.07	38.05	39.15	10.92	12.66	12.85	13.76	14.73	15.08	46.99	48.97	45.57	53.23	60.04	54.21	Strictosidine synthase [Source:PGSC_GENE%3BAcc:PGSC0003DMG400002989]	ko00901: Indole alkaloid biosynthesis; ko01100: Metabolic pathways; ko01110: Biosynthesis of secondary metabolites	--
PGSC0003DMG400002990	38.36	41.09	39.17	39.31	41.03	60.05	27.64	27.36	24.06	26.71	20.09	23.13	43.31	28.04	34.64	28.68	58.5	31.53	Conserved gene of unknown function [Source:PGSC_GENE%3BAcc:PGSC0003DMG400002990]	--	--
PGSC0003DMG400002991	1.1	1.24	1.47	0.92	0.83	1	0.51	1.03	0.86	0.49	0.53	0.67	2.46	2.15	2.09	1.47	1.68	2.17	Conserved gene of unknown function [Source:PGSC_GENE%3BAcc:PGSC0003DMG400002991]	--	--
PGSC0003DMG400002992	11.27	11.99	10.77	11.44	11.12	6.95	2.55	5.92	6.36	5.26	6.71	5.43	6.8	9.46	6.49	9.05	6.21	9.25	Translation elongation factor [Source:PGSC_GENE%3BAcc:PGSC0003DMG400002992]	ko03008: Ribosome biogenesis in eukaryotes	--
PGSC0003DMG400002995	11.76	10.92	10.94	11.74	11.43	8.38	9.18	13.22	13.05	10.93	13.8	13.47	38.56	25.91	21.08	28.62	21.55	27.15	Cellular nucleic acid binding protein [Source:PGSC_GENE%3BAcc:PGSC0003DMG400002995]	--	--
PGSC0003DMG400002996	11.56	10.71	11.2	11.43	13.12	7.11	4.93	6.68	6.39	5.87	7.33	7.5	12.62	8.76	8.78	10.84	8.96	10.98	Tousled [Source:PGSC_GENE%3BAcc:PGSC0003DMG400002996]	--	--
PGSC0003DMG400002998	21.15	21.43	20.95	20.6	21.67	21.71	15.68	21.21	19.4	16.9	21.71	21.03	30.79	25.33	26.99	33.65	30.55	34.39	Conserved gene of unknown function [Source:PGSC_GENE%3BAcc:PGSC0003DMG400002998]	--	--
PGSC0003DMG400002999	2.15	1.8	1.69	1.64	1.52	1.92	3.1	1.43	1.14	1.34	1.46	0.94	0.09	0.18	0.12	0.57	0.5	0.59	Conserved gene of unknown function [Source:PGSC_GENE%3BAcc:PGSC0003DMG400002999]	--	--
PGSC0003DMG400003000	20.76	20.48	20.66	20.64	20.82	9.73	8.18	13.33	14.12	11.11	16.45	15.21	21.19	23.62	16.6	24.4	6.98	21.39	Serine/threonine-protein phosphatase BSL3 [Source:PGSC_GENE%3BAcc:PGSC0003DMG400003000]	--	--
PGSC0003DMG400003001	57.06	56.47	56.47	56	58.88	41.52	26.69	38.08	39.21	36.02	45.34	45.75	86.15	98.88	73.43	120.42	86.54	112.95	GTP-binding family protein [Source:PGSC_GENE%3BAcc:PGSC0003DMG400003001]	ko03008: Ribosome biogenesis in eukaryotes	--
PGSC0003DMG400003003	7.24	7.06	7.61	6.16	6.61	7.56	7.78	6.57	6.21	6.58	5.02	6.5	13.01	5.46	7.84	4.71	7.27	4.93	Ubiquitin carrier protein [Source:PGSC_GENE%3BAcc:PGSC0003DMG400003003]	ko04120: Ubiquitin mediated proteolysis	--
PGSC0003DMG400003004	13.06	12.5	12.06	11.49	10.75	22.65	11.04	8.51	7.58	9.38	7.39	7.68	13.45	8.3	11.97	7.91	19.88	9.05	Hypoxia-responsive family protein [Source:PGSC_GENE%3BAcc:PGSC0003DMG400003004]	--	--
PGSC0003DMG400003006	12.17	10.6	11.99	13.54	12.52	11.11	10.49	10.64	9	9.59	8.97	8.89	11.24	8.63	10	7.94	10.28	8.92	Calmodulin binding protein [Source:PGSC_GENE%3BAcc:PGSC0003DMG400003006]	--	--
PGSC0003DMG400003007	13.17	12.06	10.53	15.99	13.93	11.09	9.75	9.96	10.14	10.54	9.96	10.65	6.37	9.29	8.32	8.94	7.45	9.09	Serine/threonine-protein kinase PBS1 [Source:PGSC_GENE%3BAcc:PGSC0003DMG400003007]	ko04626: Plant-pathogen interaction	--
PGSC0003DMG400003011	1.81	1.97	1.83	2.22	2.12	1	0.44	1.38	1.17	0.79	1.47	1.18	0.53	1.04	0.81	1.1	0.82	1.23	Pentatricopeptide repeat-containing protein [Source:PGSC_GENE%3BAcc:PGSC0003DMG400003011]	--	--
PGSC0003DMG400003013	17.17	18.87	19.28	12.83	12.55	14.47	8.68	8.9	8.9	8.58	8.47	8.72	9.11	8.93	8.71	11.9	7.9	11.07	Beta-D-glucan exohydrolase [Source:PGSC_GENE%3BAcc:PGSC0003DMG400003013]	ko00460: Cyanoamino acid metabolism; ko00500: Starch and sucrose metabolism; ko00940: Phenylpropanoid biosynthesis; ko01100: Metabolic pathways; ko01110: Biosynthesis of secondary metabolites	--
PGSC0003DMG400003020	1.92	1.86	1.86	1.72	1.72	0.64	0.14	0.91	0.72	0.38	0.75	0.56	0	0.55	0.42	0.63	0	0.4	Disease resistance protein R3a [Source:PGSC_GENE%3BAcc:PGSC0003DMG400003020]	ko03040: Spliceosome	--
PGSC0003DMG400003026	3.15	3.36	2.92	3.13	3.53	1.32	2.61	4.84	4	3.14	4.08	4	1.46	3.42	2.55	3.2	1.48	3.18	Gene of unknown function [Source:PGSC_GENE%3BAcc:PGSC0003DMG400003026]	--	--
PGSC0003DMG400003031	1.02	0.85	0.93	0.85	1.02	0.95	0.79	0.86	0.92	0.69	0.49	0.61	1.13	1.16	1.04	0.72	1.04	1.05	Gene of unknown function [Source:PGSC_GENE%3BAcc:PGSC0003DMG400003031]	--	--
PGSC0003DMG400003032	0.46	0.25	0.22	0.13	0.13	0.32	1.52	1.23	1.38	1.61	1.4	1.2	1.09	1.72	1.62	1.58	1.41	1.95	Cytochrome P450 [Source:PGSC_GENE%3BAcc:PGSC0003DMG400003032]	ko00950: Isoquinoline alkaloid biosynthesis; ko01100: Metabolic pathways; ko01110: Biosynthesis of secondary metabolites	--
PGSC0003DMG400003033	19.5	20.34	18.36	21.5	19.44	11.63	10.46	16.8	15.65	13.68	14.69	14.95	20.93	29.32	26.52	29.37	16.62	29.15	GPI transamidase subunit PIG-U family protein [Source:PGSC_GENE%3BAcc:PGSC0003DMG400003033]	ko00563: Glycosylphosphatidylinositol (GPI)-anchor biosynthesis; ko01100: Metabolic pathways	--
PGSC0003DMG400003036	1.04	1.29	1.13	1.25	1.23	0.67	0.84	0.5	0.43	0.45	0.57	0.87	0.4	0.22	0.54	0.36	0.68	0.49	Calmodulin binding protein [Source:PGSC_GENE%3BAcc:PGSC0003DMG400003036]	--	--
PGSC0003DMG400003039	7.94	8.45	8.59	7.9	7.62	4.91	2.7	4.35	5.31	4.56	5.49	5.38	2.41	4.2	3.3	3.81	2.71	3.51	Increased size exclusion limit 1a [Source:PGSC_GENE%3BAcc:PGSC0003DMG400003039]	--	--
PGSC0003DMG400003045	6.13	7.48	6.47	8.69	9.35	10.62	13.11	8.79	7.89	9.24	7.13	9.53	14.95	6.27	9.12	6.72	12.09	5.75	Elicitor-responsive protein [Source:PGSC_GENE%3BAcc:PGSC0003DMG400003045]	ko00010: Glycolysis / Gluconeogenesis; ko00051: Fructose and mannose metabolism; ko00562: Inositol phosphate metabolism; ko00710: Carbon fixation in photosynthetic organisms; ko01100: Metabolic pathways; ko01110: Biosynthesis of secondary metabolites; ko01200: Carbon metabolism; ko01230: Biosynthesis of amino acids	--
PGSC0003DMG400003046	0.94	1.1	1.27	0.43	0.52	0.36	1.08	1.37	0.9	1.3	1.25	0.91	1.66	0.34	1.86	0.38	0.16	0.23	GTP binding protein [Source:PGSC_GENE%3BAcc:PGSC0003DMG400003046]	ko03013: RNA transport	--
PGSC0003DMG400003047	7.74	7.33	7.42	6.42	6.08	4.14	7.3	7.6	7.31	7.62	7.52	6.92	6.29	7.49	8.11	9.31	4.66	10.68	GRAS family transcription factor [Source:PGSC_GENE%3BAcc:PGSC0003DMG400003047]	ko04075: Plant hormone signal transduction	GRAS
PGSC0003DMG400003048	48.58	47.62	49.93	47.7	46.77	52.75	47.75	44.19	43.01	42.93	40.33	40.06	67.69	56.69	61.44	61.58	61.52	58.03	Ara4-interacting protein [Source:PGSC_GENE%3BAcc:PGSC0003DMG400003048]	--	--
PGSC0003DMG400003050	36	34.88	33.55	44.38	42.55	46.76	25.53	28.3	25.52	30.86	30.48	28.56	15.28	20.01	22.28	17.49	18.1	18.41	KOM [Source:PGSC_GENE%3BAcc:PGSC0003DMG400003050]	--	--
PGSC0003DMG400003051	22.02	23.52	22.73	21	21.49	19.35	16.64	16.86	16.01	16.25	16.12	19.01	31.69	25.66	22.14	22.48	25.56	18.93	Replication factor C / DNA polymerase III gamma-tau subunit [Source:PGSC_GENE%3BAcc:PGSC0003DMG400003051]	ko03030: DNA replication; ko03420: Nucleotide excision repair; ko03430: Mismatch repair	--
PGSC0003DMG400003053	2.4	3	2.9	2.38	2.92	2.61	3.65	3.07	2.41	2.77	3	2.61	1.71	1.13	1.53	1.82	2.16	2.05	HSP transcription factor [Source:PGSC_GENE%3BAcc:PGSC0003DMG400003053]	--	HSF
PGSC0003DMG400003054	3.16	3.46	3.34	2.7	3.07	3.94	18.52	16.04	15.56	14.75	16	14.35	15.1	10.86	12.93	12.99	15.43	13.44	UDP-Glc-4-epimerase [Source:PGSC_GENE%3BAcc:PGSC0003DMG400003054]	ko00052: Galactose metabolism; ko00520: Amino sugar and nucleotide sugar metabolism; ko01100: Metabolic pathways	--
PGSC0003DMG400003055	3.17	3.9	5.1	4.11	3.4	2.56	0.79	1.35	1.65	1.22	1.63	1.73	2.75	3.41	2.69	3.5	1.56	3.11	Myb [Source:PGSC_GENE%3BAcc:PGSC0003DMG400003055]	--	MYB
PGSC0003DMG400003059	14.1	15.48	16.02	14.12	13.82	9.21	18.46	21.19	22.3	17.03	20.75	19.23	29.31	24.05	20.48	26.15	14.83	23.99	Conserved gene of unknown function [Source:PGSC_GENE%3BAcc:PGSC0003DMG400003059]	--	--
PGSC0003DMG400003060	2.6	1.83	1.69	1.36	1.21	2.96	3.96	1.26	1.02	1.25	1.55	1.76	3.42	1.5	2.18	0.73	2.73	1.21	Conserved gene of unknown function [Source:PGSC_GENE%3BAcc:PGSC0003DMG400003060]	--	--
PGSC0003DMG400003061	10.03	10.77	11.63	10.02	7.86	11.09	16.13	11.17	11.24	10.12	8.21	8.68	23.56	11.05	21.08	7.69	9.73	9.61	Conserved gene of unknown function [Source:PGSC_GENE%3BAcc:PGSC0003DMG400003061]	--	--
PGSC0003DMG400003067	19.05	20.45	20.43	20.2	19.86	15.07	3.45	5.99	6.12	6.33	7.42	6.68	8.83	6.45	5.54	5.34	4.49	5.67	Conserved gene of unknown function [Source:PGSC_GENE%3BAcc:PGSC0003DMG400003067]	--	--
PGSC0003DMG400003068	40.88	41.63	41.42	40.09	39.99	50.33	33.88	31.53	30.95	33.76	27.98	30.68	48.37	30.19	42.32	32.13	61.05	34.41	Nonclathrin coat protein zeta2-COP [Source:PGSC_GENE%3BAcc:PGSC0003DMG400003068]	--	--
PGSC0003DMG400003069	1.3	1.75	1.52	1.32	1.44	1.01	0.93	1.32	1.25	1.02	1.27	1.25	2.45	1.46	2.22	1.3	1.2	1.74	D1 protease [Source:PGSC_GENE%3BAcc:PGSC0003DMG400003069]	--	--
PGSC0003DMG400003070	2.79	2.31	3.13	2.24	1.94	1.94	3.3	1.83	1.78	2.16	0.99	0.91	5.46	3.87	6.32	3.03	0.35	3.59	Gene of unknown function [Source:PGSC_GENE%3BAcc:PGSC0003DMG400003070]	--	--
PGSC0003DMG400003071	1.46	1.11	1.03	1.33	1.15	0.87	0.92	0.43	0.69	0.15	1.23	0.45	0	1	0.95	1.24	0.11	0.73	Gene of unknown function [Source:PGSC_GENE%3BAcc:PGSC0003DMG400003071]	--	--
PGSC0003DMG400003072	7.69	7.89	7.81	7.12	6.98	3.82	3.9	5.3	5.88	4.2	6.06	6.11	6.95	8.02	5.56	7.36	4.23	6.19	Phytochrome E [Source:PGSC_GENE%3BAcc:PGSC0003DMG400003072]	--	--
PGSC0003DMG400003073	5.1	4.74	5.8	4.77	5.81	3.72	5.26	6.38	6.21	6.43	6.92	6.94	6.95	9.77	6.46	13.7	8.84	12.14	16S rRNA processing protein RimM family [Source:PGSC_GENE%3BAcc:PGSC0003DMG400003073]	--	--
PGSC0003DMG400003074	5.3	5.2	5.25	4.85	5.12	4.86	1.91	2.73	2.07	1.75	2.51	2.4	2.26	2.32	2.57	1.91	1.42	2.79	Gene of unknown function [Source:PGSC_GENE%3BAcc:PGSC0003DMG400003074]	ko03010: Ribosome	--
PGSC0003DMG400003075	3.51	4.32	4.46	1.75	2.46	5.02	13.35	4.07	4.16	3.69	2.38	1.59	4.47	5.14	11.98	3.35	8.03	3.77	Plasma membrane associated protein [Source:PGSC_GENE%3BAcc:PGSC0003DMG400003075]	--	--
PGSC0003DMG400003076	13.56	13.17	13.88	12.04	14.49	20.01	20.06	14.3	11.7	11.93	10.77	11.25	39.05	13.91	24.22	14.11	21.56	13.35	SH3 domain-containing protein 3 [Source:PGSC_GENE%3BAcc:PGSC0003DMG400003076]	--	--
PGSC0003DMG400003081	101.57	103.49	105.21	102.86	102.5	154.11	147.17	137.64	113.52	117.86	104.12	115.28	324.22	125.36	177.88	144.15	243.19	147.76	Double-stranded DNA-binding protein [Source:PGSC_GENE%3BAcc:PGSC0003DMG400003081]	--	--
PGSC0003DMG400003082	29.69	33.55	31.24	31.81	32.41	21.04	15.16	17.26	20.45	16.74	21.34	19.55	31.98	41.47	27.17	35.62	19.94	32.61	Conserved gene of unknown function [Source:PGSC_GENE%3BAcc:PGSC0003DMG400003082]	--	--
PGSC0003DMG400003083	24.96	25.92	26.13	21.55	20.82	26.33	32.38	27.86	25.62	27.5	23.53	23.49	24.83	25.44	31.07	23.47	30.33	24.06	COR414-TM1 [Source:PGSC_GENE%3BAcc:PGSC0003DMG400003083]	ko03013: RNA transport	--
PGSC0003DMG400003084	9.52	9.21	8.85	7.34	6.62	7.7	0.24	1.25	0.9	0.93	0.95	1.06	9.45	2.67	3.15	1.89	3.91	2.7	Two-component response regulator ARR8 [Source:PGSC_GENE%3BAcc:PGSC0003DMG400003084]	ko04075: Plant hormone signal transduction	Others
PGSC0003DMG400003085	31.91	32.47	30.72	31.08	32.49	20.77	12.69	17.68	16.34	14.73	18.15	17.34	34.54	39.49	31.83	39.31	18.04	36.09	NLI interacting factor (NIF) family protein [Source:PGSC_GENE%3BAcc:PGSC0003DMG400003085]	--	--
PGSC0003DMG400003086	32.78	33.01	33.45	30.68	30.79	15.31	26.23	41.67	39.85	30.09	38.06	35.07	26.65	50.89	37.75	54.99	22.47	54.64	AML1 [Source:PGSC_GENE%3BAcc:PGSC0003DMG400003086]	--	--
PGSC0003DMG400003088	67.8	69.5	69.95	66.19	66.58	57.3	33.65	31.58	32.53	36.05	36.28	35.03	33.7	33.55	34.04	34.76	35.36	33.95	Cell wall protein TIR4 [Source:PGSC_GENE%3BAcc:PGSC0003DMG400003088]	--	--
PGSC0003DMG400003102	12.8	13.39	12.74	12.82	13.38	11.72	15.32	18.2	17.09	15.85	17.39	16.88	54.36	25.5	28.08	28.52	29.51	26.93	L-galactose dehydrogenase [Source:PGSC_GENE%3BAcc:PGSC0003DMG400003102]	ko00053: Ascorbate and aldarate metabolism; ko01100: Metabolic pathways; ko01110: Biosynthesis of secondary metabolites; ko01240: Biosynthesis of cofactors	--
PGSC0003DMG400003103	70.88	72.75	74.33	69.34	65.37	88.9	55.85	54.69	52.58	57.56	53.57	53.05	60.76	43.01	45.2	39.72	52.21	39.17	Inorganic pyrophosphatase [Source:PGSC_GENE%3BAcc:PGSC0003DMG400003103]	ko00190: Oxidative phosphorylation	--
PGSC0003DMG400003105	2.32	2.13	2.28	2.29	2.61	2.03	1.49	2.18	2.25	1.76	2.32	2.42	3.12	2.21	1.76	1.82	1.64	1.61	Glutamyl-tRNA reductase [Source:PGSC_GENE%3BAcc:PGSC0003DMG400003105]	ko00860: Porphyrin and chlorophyll metabolism; ko01100: Metabolic pathways; ko01110: Biosynthesis of secondary metabolites; ko01240: Biosynthesis of cofactors	--
PGSC0003DMG400003106	95.12	92.12	91.57	82.07	81.1	69.78	61.86	79.24	87.52	72.21	95.98	91.32	115.53	115.13	98.01	138.11	82.7	133.6	ATP binding protein [Source:PGSC_GENE%3BAcc:PGSC0003DMG400003106]	ko03022: Basal transcription factors	--
PGSC0003DMG400003107	2.24	2.98	2.7	2	1.64	6.29	27.81	9.92	9.55	9.43	4.44	7.75	42.97	7.27	22.05	3.56	12.21	5.93	Adhesive/proline-rich protein [Source:PGSC_GENE%3BAcc:PGSC0003DMG400003107]	--	--
PGSC0003DMG400003108	63.08	62.57	61.25	61.48	60.24	43.41	32.96	39.16	39.87	35.12	39.14	39.25	58.08	45.24	45.53	40.35	23.24	39.89	Bromodomain-containing RNA-binding protein 1 [Source:PGSC_GENE%3BAcc:PGSC0003DMG400003108]	--	--
PGSC0003DMG400003109	11.15	11.92	11.28	11.61	11.88	9.02	1.73	3.01	1.98	1.93	2.21	2.37	8.54	4.59	5.93	4.41	8.58	4.84	Salt-tolerance protein [Source:PGSC_GENE%3BAcc:PGSC0003DMG400003109]	ko04712: Circadian rhythm - plant	Others
PGSC0003DMG400003111	23.69	24.16	21.34	21.04	18.87	22.26	14.13	14.83	14.98	15.19	14.85	14.7	14.76	18.82	18.48	15.53	11.67	17.93	Clathrin binding protein [Source:PGSC_GENE%3BAcc:PGSC0003DMG400003111]	--	--
PGSC0003DMG400003113	9.3	8.93	9.15	9.84	10.65	7.01	6.62	5.98	6.15	5.73	6.37	6.17	3.9	7.53	5.38	6.74	4.64	6.36	Palmitoyltransferase TIP1 [Source:PGSC_GENE%3BAcc:PGSC0003DMG400003113]	--	--
PGSC0003DMG400003116	5.09	3.6	3.94	4.43	4.56	6.12	5.47	2.96	2.45	3.43	2.94	2.4	0	2.27	3.79	2.08	6.91	2.41	Conserved gene of unknown function [Source:PGSC_GENE%3BAcc:PGSC0003DMG400003116]	--	--
PGSC0003DMG400003117	6.28	7.64	5.58	6.32	6.36	4.13	2.77	4.78	5.44	4.51	5.96	5.69	5.31	6.75	5.57	6.24	4.88	5.83	Conserved gene of unknown function [Source:PGSC_GENE%3BAcc:PGSC0003DMG400003117]	--	--
PGSC0003DMG400003119	1.99	1.78	2.43	1.89	2.29	1.22	2.15	2.52	1.82	2.04	1.66	1.78	3.25	1.17	1.98	1.12	1.44	1.13	Glutamyl-tRNA(Gln) amidotransferase subunit A [Source:PGSC_GENE%3BAcc:PGSC0003DMG400003119]	ko00970: Aminoacyl-tRNA biosynthesis; ko01100: Metabolic pathways	--
PGSC0003DMG400003120	11.07	10.64	11.32	10.09	9.63	8.79	3.92	4.34	3.76	3.02	2.9	2.74	6.38	6.8	7.09	6.14	4.05	5.53	Glutamyl-tRNA(Gln) amidotransferase subunit A [Source:PGSC_GENE%3BAcc:PGSC0003DMG400003120]	ko00970: Aminoacyl-tRNA biosynthesis; ko01100: Metabolic pathways	--
PGSC0003DMG400003122	24.07	22.71	22.64	23.36	23.23	19.56	6.44	9.34	9.32	8.14	10.04	9.58	8.42	9.46	8.44	9.8	6.85	8.14	Heat shock 70 kDa protein%2C mitochondrial [Source:PGSC_GENE%3BAcc:PGSC0003DMG400003122]	ko03018: RNA degradation	--
PGSC0003DMG400003124	4.86	4.8	4.62	4.28	3.61	4.03	1.62	0.85	0.88	1.33	0.96	1.13	1.29	1.76	2.49	0.74	0.19	1.06	Endo-1%2C4-beta-glucanase [Source:PGSC_GENE%3BAcc:PGSC0003DMG400003124]	ko00500: Starch and sucrose metabolism; ko01100: Metabolic pathways	--
PGSC0003DMG400003126	14.51	16.03	14.24	12.48	11.37	20.75	19.13	11.43	9.64	11.77	10.06	9.55	11.39	10.96	16.77	9.33	11.71	9.68	AG-motif binding protein-4 [Source:PGSC_GENE%3BAcc:PGSC0003DMG400003126]	--	C2C2-GATA
PGSC0003DMG400003128	1.86	2.2	1.65	1.62	2.23	1.22	1.56	2.25	1.87	1.44	1.78	1.66	2.84	2.05	1.71	2.38	1	1.64	CRS1 / YhbY domain containing protein [Source:PGSC_GENE%3BAcc:PGSC0003DMG400003128]	--	--
PGSC0003DMG400003133	2.79	2.62	2.46	3.03	2.85	1.71	1.91	3.24	3.24	2.95	3.37	3.54	4.13	3.14	3.22	3.28	2.45	3.5	Pentatricopeptide repeat-containing protein [Source:PGSC_GENE%3BAcc:PGSC0003DMG400003133]	ko00520: Amino sugar and nucleotide sugar metabolism; ko01100: Metabolic pathways	--
PGSC0003DMG400003135	3.41	3.78	3.38	3.98	3.73	2.22	0.17	1.99	2.15	1.78	3.76	3.01	1.3	3.83	1.55	3.46	0.42	2.6	DNA mismatch repair protein MSH6-2 [Source:PGSC_GENE%3BAcc:PGSC0003DMG400003135]	ko03430: Mismatch repair	--
PGSC0003DMG400003138	9.1	9.23	8.45	9.08	9.83	4.81	5.89	9.09	10.21	10.04	14.44	12.49	5.91	8.94	6.75	10.1	6.63	8.5	Elongation factor Ts [Source:PGSC_GENE%3BAcc:PGSC0003DMG400003138]	--	--
PGSC0003DMG400003143	3.51	3.6	3.32	3.61	3.31	1.58	1.42	1.98	1.77	1.51	2.05	2.07	3.83	2.9	3.09	3.17	2.2	3.01	Pentatricopeptide repeat-containing protein [Source:PGSC_GENE%3BAcc:PGSC0003DMG400003143]	--	--
PGSC0003DMG400003144	32.92	34.61	32.36	28.32	28.35	48.72	31.48	27.35	24.55	22.46	20.46	24.62	33.92	26.09	28.39	23.81	33.31	26.85	Gene of unknown function [Source:PGSC_GENE%3BAcc:PGSC0003DMG400003144]	ko00190: Oxidative phosphorylation; ko01100: Metabolic pathways	--
PGSC0003DMG400003145	3.06	1.94	2.43	2.75	2.19	2.13	1.6	1.91	1.9	1.25	1.46	1.61	2.77	1.31	1.98	1.61	1.95	1.31	Conserved gene of unknown function [Source:PGSC_GENE%3BAcc:PGSC0003DMG400003145]	ko03013: RNA transport	--
PGSC0003DMG400003147	1.47	1.77	1.81	1.76	1.49	1.55	3.5	2.57	2.38	1.94	2.05	2.15	3.3	1.85	2.16	2.09	1.77	2.06	ATP binding protein [Source:PGSC_GENE%3BAcc:PGSC0003DMG400003147]	--	--
PGSC0003DMG400003148	5.47	5.97	5.44	5.87	5.54	4.83	4.84	6.11	5.44	6.29	6.6	5.89	10.37	6.42	8.63	7.11	6.75	7.61	N-acetyltransferase [Source:PGSC_GENE%3BAcc:PGSC0003DMG400003148]	--	GNAT
PGSC0003DMG400003155	39.78	41.05	38.89	15.77	14.76	12.44	1.09	1.58	2.3	1.66	2.21	2.12	17.69	21.29	15.84	34.02	23.43	28.67	4-coumarate:CoA ligase [Source:PGSC_GENE%3BAcc:PGSC0003DMG400003155]	ko00130: Ubiquinone and other terpenoid-quinone biosynthesis; ko00940: Phenylpropanoid biosynthesis; ko01100: Metabolic pathways; ko01110: Biosynthesis of secondary metabolites	--
PGSC0003DMG400003159	31.03	30.02	30.92	32.7	33.74	42.05	31.11	25.41	23.68	26.44	23.15	22.78	27.92	26.95	31.84	27.73	33.39	31.36	Nucleic acid binding protein [Source:PGSC_GENE%3BAcc:PGSC0003DMG400003159]	--	--
PGSC0003DMG400003160	15.11	13.99	15.63	17.25	17.35	10.97	12.43	15.56	15.42	12.66	14.14	13.99	12.88	15.8	14.9	18.63	12.28	20.82	Heat stress transcription factor A-1 [Source:PGSC_GENE%3BAcc:PGSC0003DMG400003160]	--	HSF
PGSC0003DMG400003161	0.25	0.37	0.38	0.25	0.16	0.77	0.68	0.52	0.4	0.78	0.45	0.46	2.63	0.65	1.36	0.41	0.77	0.31	Inositol-tetrakisphosphate 1-kinase [Source:PGSC_GENE%3BAcc:PGSC0003DMG400003161]	ko00562: Inositol phosphate metabolism; ko01100: Metabolic pathways; ko04070: Phosphatidylinositol signaling system	--
PGSC0003DMG400003162	14.68	13.97	14.34	15.14	14.33	9.55	5.96	9.92	10.62	9.65	12.72	11.05	8	17.58	10.23	17.33	4.55	18.52	NERD domain containing protein [Source:PGSC_GENE%3BAcc:PGSC0003DMG400003162]	--	--
PGSC0003DMG400003163	61.43	61.25	61.25	65.46	68.25	41.5	22.37	26.47	30.66	29.79	37.34	34.62	27.27	37.14	25.83	30.56	23.22	28.39	ATP binding protein [Source:PGSC_GENE%3BAcc:PGSC0003DMG400003163]	ko03040: Spliceosome	--
PGSC0003DMG400003168	17.6	18.12	18.37	17.81	16.77	11.93	5.23	7.81	8.21	7.29	9.74	8.3	7.98	8.5	8.06	7.43	5.19	7.53	Root phototropism protein [Source:PGSC_GENE%3BAcc:PGSC0003DMG400003168]	--	--
PGSC0003DMG400003171	6.87	6.71	7.48	7.05	7.57	5.13	5.08	4.73	4.4	3.82	4.06	3.92	8.69	5.68	6.31	6.39	4.26	6.17	Conserved gene of unknown function [Source:PGSC_GENE%3BAcc:PGSC0003DMG400003171]	--	--
PGSC0003DMG400003173	6.95	6.95	5.94	5.9	6.99	6.66	5.28	5.12	5.44	5.6	5.34	5.6	4.79	2.75	3.56	3.46	2.85	3.64	Cation-chloride co-transporter [Source:PGSC_GENE%3BAcc:PGSC0003DMG400003173]	--	--
PGSC0003DMG400003174	9.25	9.52	8.58	8.42	8.42	7.24	4.78	6.82	6.62	7.21	7.1	7	10.92	8.46	9.77	9.72	7.99	9.96	Protein AFR [Source:PGSC_GENE%3BAcc:PGSC0003DMG400003174]	--	--
PGSC0003DMG400003175	0	0	0	0	0	0	0	0	0.02	0.13	0.05	0	3.68	2.49	4.38	3.14	2.7	3.21	Receptor protein kinase [Source:PGSC_GENE%3BAcc:PGSC0003DMG400003175]	--	--
PGSC0003DMG400003176	8.72	10	9.45	7.35	9.15	8.55	2.95	4.42	7.01	6.28	5.07	5.83	3.62	5.93	4.47	6.27	2.39	6.76	Gene of unknown function [Source:PGSC_GENE%3BAcc:PGSC0003DMG400003176]	--	--
PGSC0003DMG400003180	153.76	146.31	144.38	173.42	171.6	115.26	146.67	217.72	223.66	203.32	264.08	250.05	108.29	134.85	100.88	175.38	144.3	169.52	Conserved gene of unknown function [Source:PGSC_GENE%3BAcc:PGSC0003DMG400003180]	--	--
PGSC0003DMG400003181	46.58	47.78	48.8	38.22	42.31	47.97	42.21	36.27	35.28	37.89	32.71	33.93	67.53	65.29	74.23	56.9	46.89	59.88	Beta-glucosidase 08 [Source:PGSC_GENE%3BAcc:PGSC0003DMG400003181]	ko00500: Starch and sucrose metabolism; ko01100: Metabolic pathways	--
PGSC0003DMG400003182	17.52	17.88	18.08	18.38	16.95	15.39	20.91	20.37	18.72	18.68	15.39	16.91	45.14	21.33	25.1	26.38	30.12	26.42	ATP binding protein [Source:PGSC_GENE%3BAcc:PGSC0003DMG400003182]	--	--
PGSC0003DMG400003186	8.72	6.28	7.46	7.77	9.65	4.69	3.42	4.91	8.26	7.72	10.86	6.98	0.13	9.19	5.3	9.32	1.67	10.64	Gene of unknown function [Source:PGSC_GENE%3BAcc:PGSC0003DMG400003186]	--	--
PGSC0003DMG400003187	49.11	42.93	43.51	53.96	50.09	95.78	195.41	117.6	103.48	123.28	95.73	101.9	70.76	35.85	53.85	36.6	47.21	40.76	Temperature-induced lipocalin' [Source:PGSC_GENE%3BAcc:PGSC0003DMG400003187]	--	--
PGSC0003DMG400003188	24.84	23.15	23.86	25.83	25.1	25.14	15.71	16.14	14.99	19.8	22.06	21.74	20.94	25.89	24.41	34.9	33.24	35.03	Lysosomal pro-X carboxypeptidase [Source:PGSC_GENE%3BAcc:PGSC0003DMG400003188]	--	--
PGSC0003DMG400003189	41.75	41.65	40.72	43.53	46.65	65.3	33.68	23.59	22.39	27.52	21.94	25.08	44.87	30.55	39.71	27.23	50.5	33.4	Conserved gene of unknown function [Source:PGSC_GENE%3BAcc:PGSC0003DMG400003189]	--	--
PGSC0003DMG400003193	2.18	1.67	1.63	2.29	2.98	2.59	2.3	2.19	2.11	1.67	2.17	2.33	1.99	1.82	1.7	1.44	2.66	1.19	Conserved gene of unknown function [Source:PGSC_GENE%3BAcc:PGSC0003DMG400003193]	ko00950: Isoquinoline alkaloid biosynthesis; ko01100: Metabolic pathways; ko01110: Biosynthesis of secondary metabolites	--
PGSC0003DMG400003194	62.13	63.98	59.91	61.19	60.08	78.44	55.23	43.52	40.38	46.25	38.67	37.75	58.91	43.92	50.79	40.1	66.19	39.95	NTGP1 [Source:PGSC_GENE%3BAcc:PGSC0003DMG400003194]	ko04130: SNARE interactions in vesicular transport	--
PGSC0003DMG400003196	6.26	6.08	6.55	4.54	4.96	3.36	4.38	4.17	4.63	3.3	4.36	4.41	5.82	5.32	5.13	4.34	2.58	4.2	Two-component system sensor histidine kinase/response regulator [Source:PGSC_GENE%3BAcc:PGSC0003DMG400003196]	ko04075: Plant hormone signal transduction	Others
PGSC0003DMG400003197	4.51	4.88	5.02	3.7	3.83	4.82	5.01	3.24	3.81	3.67	2.94	4.25	7.62	4.11	5.55	4.23	2.77	4.33	Protein bem46 [Source:PGSC_GENE%3BAcc:PGSC0003DMG400003197]	--	--
PGSC0003DMG400003198	4.01	3.58	3.09	3.01	3.3	4.41	8.51	5.63	5.59	5.57	5.18	4.57	10.87	5.34	8.29	6.54	6.42	6.75	Phosphoesterase [Source:PGSC_GENE%3BAcc:PGSC0003DMG400003198]	ko00970: Aminoacyl-tRNA biosynthesis	--
PGSC0003DMG400003201	2.9	2.42	2.34	2.95	2.44	3.45	3.71	3.54	3.5	2.32	2.69	2.21	6.59	2.6	3.18	2.7	4.81	2.9	Gene of unknown function [Source:PGSC_GENE%3BAcc:PGSC0003DMG400003201]	--	--
PGSC0003DMG400003202	0.45	0.57	0.69	0.61	0.41	0.22	0	0.66	0.76	0.41	0.71	0.52	0	2.01	0.49	1.19	0.29	1.68	Gene of unknown function [Source:PGSC_GENE%3BAcc:PGSC0003DMG400003202]	--	--
PGSC0003DMG400003208	2.55	2.13	1.97	2.81	2.57	2.27	3.81	3.75	3.49	3.77	3.93	4.15	2.22	2.51	3.87	2.39	3.43	2.54	Phosphatidylcholine transfer protein [Source:PGSC_GENE%3BAcc:PGSC0003DMG400003208]	--	--
PGSC0003DMG400003211	1.08	1.05	1.16	0.98	0.88	0.38	0.22	0.17	0.24	0.1	0.25	0.19	0.16	0.18	0.11	0.24	0.14	0.14	Leucine Rich Repeat family protein [Source:PGSC_GENE%3BAcc:PGSC0003DMG400003211]	ko04016: MAPK signaling pathway - plant	--
PGSC0003DMG400003212	38.3	40.65	40.36	36.51	36.81	53.78	41.4	21.28	22.1	20.24	21.16	21.22	16.33	17.75	22.01	14.73	19.06	15.22	GRF domain class transcription factor [Source:PGSC_GENE%3BAcc:PGSC0003DMG400003212]	--	--
PGSC0003DMG400003213	2.92	3.64	3.67	3.99	4.12	2.5	1.97	2.66	2.7	2.47	3.11	2.32	3.12	3.82	2.93	3.59	2.73	2.91	Serine/threonine protein kinase pk23 [Source:PGSC_GENE%3BAcc:PGSC0003DMG400003213]	--	--
PGSC0003DMG400003216	0.21	0.17	0.09	0.32	0.09	0.47	3.21	1.58	0.99	1	1.01	1.24	2.03	0.97	1.09	0.89	1.39	1.03	Avr9/Cf-9 rapidly elicited protein 65 [Source:PGSC_GENE%3BAcc:PGSC0003DMG400003216]	--	--
PGSC0003DMG400003217	0	0	0	0	0.09	0.47	2.08	1.59	0.52	0.22	0.2	0.87	0	0.3	0.35	0.07	0.86	0.22	Avr9/Cf-9 rapidly elicited protein 65 [Source:PGSC_GENE%3BAcc:PGSC0003DMG400003217]	--	--
PGSC0003DMG400003218	97.94	97.48	95.82	112.91	118.79	111.14	158.31	162.78	152	156.45	164.87	157.53	436.23	322.44	330.95	415.67	438.07	401.53	Pre-mRNA splicing factor [Source:PGSC_GENE%3BAcc:PGSC0003DMG400003218]	ko03040: Spliceosome	--
PGSC0003DMG400003220	4.77	4.04	4.17	5.13	4.74	3.85	11.17	9.5	8.97	8.13	7.61	8	18.05	12.25	20.63	14.72	12.37	17.14	AtGRF7 [Source:PGSC_GENE%3BAcc:PGSC0003DMG400003220]	--	GRF
PGSC0003DMG400003221	44.67	43.23	44.52	47.27	44.29	38.55	14.47	19.72	20.85	20.75	21.31	20.25	19.72	24.55	25.19	21.6	20.43	23.33	Lung seven transmembrane receptor [Source:PGSC_GENE%3BAcc:PGSC0003DMG400003221]	--	--
PGSC0003DMG400003229	31.18	30.97	28.66	29.44	30.57	25.08	33.28	42.52	40.86	40.37	42.36	40.08	34.29	30.77	34.63	34.48	29.6	38.36	Conserved gene of unknown function [Source:PGSC_GENE%3BAcc:PGSC0003DMG400003229]	ko00510: N-Glycan biosynthesis; ko00513: Various types of N-glycan biosynthesis; ko01100: Metabolic pathways	--
PGSC0003DMG400003238	3.13	3.36	2.9	3.26	2.95	2.02	3.1	4.15	3.25	2.94	3.17	2.93	5.43	3.31	3.82	3.09	2.31	2.91	Malic enzyme [Source:PGSC_GENE%3BAcc:PGSC0003DMG400003238]	--	--
PGSC0003DMG400003241	1.13	1.53	1.13	2.98	1.5	2.82	0	0	0	0	0	0.06	0.25	0.88	1.14	0.58	0.58	0.44	Glucose acyltransferase [Source:PGSC_GENE%3BAcc:PGSC0003DMG400003241]	--	--
PGSC0003DMG400003242	0.38	0.55	0.14	0.34	0.56	1.22	1.74	1.06	0.49	0.93	0.34	0.59	6.27	0.43	0.85	0.49	1.44	0.72	Gene of unknown function [Source:PGSC_GENE%3BAcc:PGSC0003DMG400003242]	--	--
PGSC0003DMG400003243	0.56	0.79	0.6	0.73	0.53	0.9	58.38	53.58	45.28	50.6	46.09	49.54	19.53	13.11	25.07	10.54	10.7	12.18	Gene of unknown function [Source:PGSC_GENE%3BAcc:PGSC0003DMG400003243]	--	--
PGSC0003DMG400003245	0.82	0.73	0.7	0.75	1.34	0.72	0.15	0.47	0.43	0.29	0.52	0.3	1.2	1.55	1.05	1.71	0.4	1.58	Gene of unknown function [Source:PGSC_GENE%3BAcc:PGSC0003DMG400003245]	--	--
PGSC0003DMG400003248	25.4	22.04	22.76	28.8	27.18	28.97	23.05	17.32	14.41	15.13	13.96	13.5	36.26	12.78	20.81	14.25	11.93	16.56	Ndr family protein [Source:PGSC_GENE%3BAcc:PGSC0003DMG400003248]	--	--
PGSC0003DMG400003257	0.77	1.33	0.98	0.64	1.37	0.97	2.71	3.01	2.74	3.04	3.49	2.81	0.19	0.2	0.49	0.04	0.09	0.01	Taxane 13-alpha-hydroxylase cytochrome P450 [Source:PGSC_GENE%3BAcc:PGSC0003DMG400003257]	--	--
PGSC0003DMG400003268	4.09	5.7	6.73	3.31	3.3	5.4	0	0.24	0.39	1.73	0.87	1.34	14.12	19.26	24.2	23.72	9.95	21.44	Gene of unknown function [Source:PGSC_GENE%3BAcc:PGSC0003DMG400003268]	--	--
PGSC0003DMG400003269	0.17	0.13	0.22	0.05	0.29	0.47	0	0	0	0	0	0.07	2.01	2.82	3.27	6.6	7.81	6.46	Conserved gene of unknown function [Source:PGSC_GENE%3BAcc:PGSC0003DMG400003269]	--	--
PGSC0003DMG400003277	10.61	9.49	9.54	10.87	10.79	18.2	8.45	6.72	5.55	5.66	4.27	4.85	7.02	3.59	5.99	2.94	3.37	2.42	Gene of unknown function [Source:PGSC_GENE%3BAcc:PGSC0003DMG400003277]	--	--
PGSC0003DMG400003288	11.42	11.62	11.98	11.3	9.51	15.91	19.61	10.63	11.08	11.91	10.14	11.02	7.09	7.5	8.29	7.14	8.93	8.2	Conserved gene of unknown function [Source:PGSC_GENE%3BAcc:PGSC0003DMG400003288]	--	--
PGSC0003DMG400003289	6.56	6.4	7.76	4.95	5.22	5.71	9.06	10.13	10.34	10.09	9.74	10.21	3.01	4.6	4.31	3.65	3.43	3.8	P-coumarate 3-hydroxylase [Source:PGSC_GENE%3BAcc:PGSC0003DMG400003289]	ko00940: Phenylpropanoid biosynthesis; ko00941: Flavonoid biosynthesis; ko00945: Stilbenoid, diarylheptanoid and gingerol biosynthesis; ko01100: Metabolic pathways; ko01110: Biosynthesis of secondary metabolites	--
PGSC0003DMG400003290	1.29	1.38	1.08	1.45	1.03	1.49	2.21	2.04	1.89	2.28	1.95	1.92	2.73	2.52	2.58	2.93	2.29	2.84	Conserved gene of unknown function [Source:PGSC_GENE%3BAcc:PGSC0003DMG400003290]	--	--
PGSC0003DMG400003291	297.8	293.48	292.88	307.75	289.43	514.07	240.92	234.06	210.83	236.82	215.76	230.07	204.32	140.29	202.7	116.6	205.92	127.9	40S ribosomal protein S20 [Source:PGSC_GENE%3BAcc:PGSC0003DMG400003291]	ko03010: Ribosome	--
PGSC0003DMG400003293	3	2.96	2.79	3	1.96	2.92	2.51	0.86	0.84	0.89	0.58	0.7	0.78	1.05	1.04	0.58	0.96	0.45	Protein regulator of cytokinesis [Source:PGSC_GENE%3BAcc:PGSC0003DMG400003293]	--	--
PGSC0003DMG400003295	242.34	228.7	225.55	278.59	273.73	181.63	139.25	182.02	185.12	174.67	246.96	225.22	132.06	181.46	133.85	185.1	133.19	171.15	Zuotin [Source:PGSC_GENE%3BAcc:PGSC0003DMG400003295]	--	MYB-related
PGSC0003DMG400003296	28.87	24.98	26.54	26.36	24.64	28.18	27.54	24.38	23.25	24.56	23.31	24.42	43.71	30.3	36.21	27.98	28.27	29	Negative cofactor 2 transcriptional co-repressor [Source:PGSC_GENE%3BAcc:PGSC0003DMG400003296]	--	NF-YC
PGSC0003DMG400003300	7.19	8.78	9.32	6.38	8.15	5.67	1.81	6.04	6.64	5.05	7.21	7.73	6.94	9.48	7.51	10.68	3.2	10.17	ELMO domain-containing protein [Source:PGSC_GENE%3BAcc:PGSC0003DMG400003300]	--	--
PGSC0003DMG400003302	19.09	18.78	18.67	18.6	18.21	14.74	12.92	14.15	14.92	14.77	15.44	13.61	19.97	19.23	17.82	18.72	11.59	17.31	RNA binding protein [Source:PGSC_GENE%3BAcc:PGSC0003DMG400003302]	ko03050: Proteasome	--
PGSC0003DMG400003304	0.33	0.12	0.05	0.53	0.67	0.9	0.24	0.33	0.62	0.52	0.4	0.49	1.57	1.89	1.57	2.9	2.18	2.75	Cytochrome P450 [Source:PGSC_GENE%3BAcc:PGSC0003DMG400003304]	--	--
PGSC0003DMG400003305	0.13	0.17	0.03	0.15	0.03	0.14	0.95	0.91	1.34	2.19	1.99	2.36	4.09	3.52	3.12	8.12	9.69	8.77	Cytochrome P450 [Source:PGSC_GENE%3BAcc:PGSC0003DMG400003305]	--	--
PGSC0003DMG400003309	41.32	41.39	42.95	40.75	39.55	51.01	31.88	26.87	25.38	27.46	22.65	22.69	21.13	23.1	25.02	22.46	33.14	22.97	MFP1 attachment factor 1 [Source:PGSC_GENE%3BAcc:PGSC0003DMG400003309]	ko03013: RNA transport	--
PGSC0003DMG400003310	121.81	125.91	119.88	128.24	116.73	173.13	131.41	114.99	108.3	111.92	98.27	97.46	352.53	176.9	269.68	203.21	240.53	214.77	F-box protein GID2 [Source:PGSC_GENE%3BAcc:PGSC0003DMG400003310]	ko04075: Plant hormone signal transduction	--
PGSC0003DMG400003312	25.73	27.71	25.72	28.01	24.43	27.86	32.23	30.52	28.24	30.17	21.94	25.8	52.74	38.82	55.08	40.13	56.13	38.19	Chromatin binding protein [Source:PGSC_GENE%3BAcc:PGSC0003DMG400003312]	--	--
PGSC0003DMG400003316	93.55	91.56	94.27	88.09	88.24	78.46	39.1	41.2	42.4	43.82	47.9	44.38	87.82	89.43	80.55	99.15	110.41	98.84	Tuber-specific and sucrose-responsive element binding factor [Source:PGSC_GENE%3BAcc:PGSC0003DMG400003316]	--	MYB
PGSC0003DMG400003318	4.8	4.78	4.81	5.1	5.23	5.09	2.66	4.34	4.68	4.62	5.22	4.9	6.2	4.16	4.14	4.12	4.22	4.13	Adenylyl-sulfate kinase%2C chloroplastic [Source:PGSC_GENE%3BAcc:PGSC0003DMG400003318]	ko00230: Purine metabolism; ko00920: Sulfur metabolism; ko01100: Metabolic pathways	--
PGSC0003DMG400003319	4.93	4.91	4.95	5.07	5.13	7.97	7.86	5.52	5.43	6.29	4.4	5.07	13.69	6.5	12.09	5.97	11.28	7.51	ADP-ribosylation factor [Source:PGSC_GENE%3BAcc:PGSC0003DMG400003319]	--	--
PGSC0003DMG400003321	0.85	0.91	1.3	0.41	0.32	1.28	0.99	0.38	0.55	0.72	0.4	0.35	1.33	0.84	1.49	0.44	0.5	0.95	Conserved gene of unknown function [Source:PGSC_GENE%3BAcc:PGSC0003DMG400003321]	--	--
PGSC0003DMG400003322	5.74	6.17	6.38	5.68	5.26	6.57	8.86	6.39	6.55	8.03	6.64	6.02	2.11	4.27	3.25	4.61	4.39	4.11	Conserved gene of unknown function [Source:PGSC_GENE%3BAcc:PGSC0003DMG400003322]	--	--
PGSC0003DMG400003324	12.49	13.05	11.86	12.44	12.59	11.67	13.24	18.74	18.42	19.45	29.09	25.89	24.46	23.18	17.31	24.79	13.75	22.21	Squalene epoxidase [Source:PGSC_GENE%3BAcc:PGSC0003DMG400003324]	ko00100: Steroid biosynthesis; ko00909: Sesquiterpenoid and triterpenoid biosynthesis; ko01100: Metabolic pathways; ko01110: Biosynthesis of secondary metabolites	--
PGSC0003DMG400003329	2.7	3.28	2.8	2.94	3.14	1.43	1.39	2.6	2.52	1.99	2.46	2.13	3.12	3.11	2.51	2.81	1.02	3.14	EMB1895 [Source:PGSC_GENE%3BAcc:PGSC0003DMG400003329]	--	--
PGSC0003DMG400003330	8.11	8.71	8.44	8.15	8.71	9.31	9.25	7.15	7.15	7.74	6.19	5.16	14.35	9.29	11.9	8.49	8.41	9.12	Conserved gene of unknown function [Source:PGSC_GENE%3BAcc:PGSC0003DMG400003330]	--	--
PGSC0003DMG400003332	2.09	1.9	2.63	2.09	2.47	0.83	0.65	1.65	0.47	0.68	0.83	0.5	0	1.67	1.75	1.4	0.39	2.24	Gene of unknown function [Source:PGSC_GENE%3BAcc:PGSC0003DMG400003332]	--	--
PGSC0003DMG400003339	6.58	6.26	6.84	0.32	0.85	0.44	0.09	0.21	0.56	0.1	0.26	0.22	0.62	0.05	0	0.08	0	0.03	F-box and wd40 domain protein [Source:PGSC_GENE%3BAcc:PGSC0003DMG400003339]	--	--
PGSC0003DMG400003343	1.51	1.48	1.14	0.77	0.95	0.5	0.44	0.38	0.34	0.69	0.27	0.44	1.6	0.36	0.25	0.29	0.28	0.38	Kinase [Source:PGSC_GENE%3BAcc:PGSC0003DMG400003343]	ko04626: Plant-pathogen interaction	--
PGSC0003DMG400003344	5.67	6.07	5.6	4.85	4.98	3.6	2.24	2.94	3.16	2.71	2.94	2.72	2.37	4.37	3.21	3.21	1.23	3.06	Dual-specific kinase DSK1 [Source:PGSC_GENE%3BAcc:PGSC0003DMG400003344]	--	--
PGSC0003DMG400003357	1.78	2.28	2.13	1.72	1.81	1.66	5.76	5.93	6.3	5.1	5.9	5.79	5.1	4.28	4.94	4.59	3.72	4.2	CONSTANS interacting protein 2b [Source:PGSC_GENE%3BAcc:PGSC0003DMG400003357]	--	NF-YC
PGSC0003DMG400003361	8.47	7.53	7.46	8.59	8.22	8.74	8.29	8.81	8.19	6.58	7.19	6.56	25.92	12.63	17.25	13.66	16.9	15.3	Nucleic acid binding protein [Source:PGSC_GENE%3BAcc:PGSC0003DMG400003361]	--	--
PGSC0003DMG400003363	19.6	20.84	20.17	18.48	17.89	13.55	9.75	11.82	13.22	12.15	13.12	12.79	11.57	14.56	13.57	12.88	8.12	12.88	DNA double-strand break repair rad50 ATPase [Source:PGSC_GENE%3BAcc:PGSC0003DMG400003363]	--	--
PGSC0003DMG400003367	0.57	0.17	0.67	0.53	0.49	0.2	0.64	0.21	0.08	0.49	0.19	0.22	3.33	2.78	2.13	3.35	8.79	5.16	Conserved gene of unknown function [Source:PGSC_GENE%3BAcc:PGSC0003DMG400003367]	--	--
PGSC0003DMG400003368	507.38	486.34	484.35	520.82	530.6	681.84	808.92	786.75	737.7	747.22	788.28	763.75	217.34	165.76	182.66	130.43	191.53	136.71	60S ribosomal protein L12 [Source:PGSC_GENE%3BAcc:PGSC0003DMG400003368]	ko03010: Ribosome	--
PGSC0003DMG400003369	12.03	10.56	11.2	11.73	11.27	12.63	22.83	16.13	13.74	16.44	13.35	16.49	23.07	12.21	17.7	11.84	24.69	12.74	Conserved gene of unknown function [Source:PGSC_GENE%3BAcc:PGSC0003DMG400003369]	--	--
PGSC0003DMG400003371	1.65	1.59	1.28	0.57	0.33	0.83	1.87	0.62	0.38	1.1	0.5	0.37	0	0.14	0.75	0.04	0	0.17	Arabinogalactan protein 2 [Source:PGSC_GENE%3BAcc:PGSC0003DMG400003371]	--	--
PGSC0003DMG400003372	14.05	11.99	13.66	12.58	11.52	7.05	5.8	9.22	10.13	8.76	11.07	11.12	16.1	20.88	16.97	19.83	16.2	20.82	Nucleic acid binding protein [Source:PGSC_GENE%3BAcc:PGSC0003DMG400003372]	ko00052: Galactose metabolism; ko00511: Other glycan degradation; ko00531: Glycosaminoglycan degradation; ko00600: Sphingolipid metabolism; ko00604: Glycosphingolipid biosynthesis - ganglio series; ko01100: Metabolic pathways	C2H2
PGSC0003DMG400003375	1.11	0.52	0.87	0.89	0.43	0.46	2.26	0.49	0.47	0.29	0.81	0.58	4.05	0.88	1.63	0.39	1.33	1.08	NADH-ubiquinone oxidoreductase chain 2 [Source:PGSC_GENE%3BAcc:PGSC0003DMG400003375]	ko00190: Oxidative phosphorylation; ko01100: Metabolic pathways	--
PGSC0003DMG400003376	2.22	1.51	1.06	0.72	1.46	0.53	1.82	2.66	0.92	1.39	2.19	1.12	1.42	0.83	0.28	0.53	0.73	0.83	Gene of unknown function [Source:PGSC_GENE%3BAcc:PGSC0003DMG400003376]	--	--
PGSC0003DMG400003380	1.35	1.67	1.37	1.1	1.46	0.46	0.87	1.29	1.09	0.84	1.14	1.06	2.02	2.42	1.99	2.56	1.49	2.36	Late blight resistance protein homolog R1A-4 [Source:PGSC_GENE%3BAcc:PGSC0003DMG400003380]	ko04626: Plant-pathogen interaction	--
PGSC0003DMG400003381	3.53	3.97	4.19	3.98	4.37	3.31	3.4	3.96	3.49	3.34	4.02	2.85	3.45	3.47	3.08	3.15	1.47	2.54	Conserved gene of unknown function [Source:PGSC_GENE%3BAcc:PGSC0003DMG400003381]	--	--
PGSC0003DMG400003383	1.94	1	1.61	1.05	1.52	0.67	0.16	1.2	0.86	1.84	0.92	1.66	2.38	0.88	1.46	0.98	1.56	0.26	Protein SUR2 [Source:PGSC_GENE%3BAcc:PGSC0003DMG400003383]	ko00600: Sphingolipid metabolism; ko01100: Metabolic pathways	--
PGSC0003DMG400003384	1.86	2.38	2.21	2.89	2.17	2.64	1.12	0.36	0.53	0.79	0.25	0.49	0.69	0.54	0.83	0.52	0	0.45	Origin-recognition complex subunit 6 [Source:PGSC_GENE%3BAcc:PGSC0003DMG400003384]	--	--
PGSC0003DMG400003385	30.31	28.56	28.42	29.38	29.49	27.77	23.22	23.47	21.47	20.94	21.96	22.62	60.68	41.34	41.67	44.49	43.55	44.96	Binding protein [Source:PGSC_GENE%3BAcc:PGSC0003DMG400003385]	--	--
PGSC0003DMG400003393	13.87	13.84	12.84	13.63	14.36	8.03	4.31	5.6	6.17	6.54	8.07	6.87	8.41	9.91	6.99	10.24	5.69	9.18	DNA double-strand break repair rad50 ATPase [Source:PGSC_GENE%3BAcc:PGSC0003DMG400003393]	--	--
PGSC0003DMG400003398	6.55	4.72	5.12	4.75	6.74	13.7	10.34	4.86	4.32	4.54	5.26	6.18	10.77	4.69	11.02	6.48	9.66	5.76	Transcription factor style2.1 [Source:PGSC_GENE%3BAcc:PGSC0003DMG400003398]	--	--
PGSC0003DMG400003401	1.39	1.02	0.75	0.99	1.5	0.45	0.69	0.97	0.85	0.73	0.87	0.88	0	0.66	0.73	0.64	0.19	0.72	PPR1 protein [Source:PGSC_GENE%3BAcc:PGSC0003DMG400003401]	ko00053: Ascorbate and aldarate metabolism; ko01100: Metabolic pathways	--
PGSC0003DMG400003402	1.49	1.61	1.57	1.63	1.61	0.77	0.72	0.83	0.85	0.57	1	0.78	1.62	0.99	0.94	1.01	0.77	0.99	PPR1 protein [Source:PGSC_GENE%3BAcc:PGSC0003DMG400003402]	--	--
PGSC0003DMG400003403	2.96	2.97	2.65	3.24	3.28	1.1	0.54	1.56	1.52	1.26	1.26	1.56	0.54	1.8	1.69	1.98	0.62	1.74	PPR1 protein [Source:PGSC_GENE%3BAcc:PGSC0003DMG400003403]	ko00053: Ascorbate and aldarate metabolism; ko01100: Metabolic pathways	--
PGSC0003DMG400003404	9.25	9.33	9.28	9.02	8.58	9.14	4.21	4.3	3.85	3.51	3.39	4.47	7.43	5.44	6.44	4.64	6.36	5.23	RING finger protein [Source:PGSC_GENE%3BAcc:PGSC0003DMG400003404]	--	--
PGSC0003DMG400003405	4.08	4.03	3.96	4.5	5.27	5.01	2.85	1.78	1.35	2.31	1.99	1.24	4.15	3.08	2.93	2.26	3.15	2.42	TRANSPORT INHIBITOR RESPONSE 1 protein [Source:PGSC_GENE%3BAcc:PGSC0003DMG400003405]	ko04075: Plant hormone signal transduction	--
PGSC0003DMG400003410	14.48	12.97	13.32	12.46	10.11	9.02	6.84	7.14	7.22	5.45	6.37	7.72	6.82	4.04	3.4	3.57	1.84	3.66	Kinesin [Source:PGSC_GENE%3BAcc:PGSC0003DMG400003410]	--	--
PGSC0003DMG400003411	19.56	19.97	19.32	15.65	15.61	12.96	8.77	9.47	8.5	7.96	8.47	8.47	9.26	11.53	12.94	12.34	6.49	11.1	DNA-damage-inducible protein f [Source:PGSC_GENE%3BAcc:PGSC0003DMG400003411]	--	--
PGSC0003DMG400003412	4.94	5.47	4.36	5.85	5.74	1.83	1.47	3.22	3.35	3.34	4.82	4.54	2.36	4.26	2.48	3.69	0.75	2.96	General negative transcription regulator [Source:PGSC_GENE%3BAcc:PGSC0003DMG400003412]	ko03018: RNA degradation	--
PGSC0003DMG400003415	6.25	5.61	5.67	4.64	4.84	3.65	1.23	2.39	1.61	1.88	1.59	1.81	0.3	1.2	0.94	1.64	0.62	1.35	Neutral amino acid transport protein [Source:PGSC_GENE%3BAcc:PGSC0003DMG400003415]	--	--
PGSC0003DMG400003416	0.11	0.03	0.1	0	0	0	0.64	0.28	0.45	0.45	0.38	0.52	2.63	0.99	1.06	1.5	2.7	1.54	Serine/threonine protein phosphatase 2A 57 kDa regulatory subunit B' beta isoform [Source:PGSC_GENE%3BAcc:PGSC0003DMG400003416]	ko03015: mRNA surveillance pathway	--
PGSC0003DMG400003417	12.88	12.35	12.83	12.77	13.84	9.47	7.72	8.11	7.46	8.05	8.68	9.41	7.34	7.81	7.81	6.96	8.36	7.13	Conserved gene of unknown function [Source:PGSC_GENE%3BAcc:PGSC0003DMG400003417]	--	--
PGSC0003DMG400003419	148.45	151.32	147.38	138.39	135.26	114.3	124.58	129.48	131.12	132.98	154.03	151.36	164.43	200.96	182.66	214.67	120.58	198.57	Vacuolar ATPase subunit B [Source:PGSC_GENE%3BAcc:PGSC0003DMG400003419]	ko00190: Oxidative phosphorylation; ko01100: Metabolic pathways; ko04145: Phagosome	--
PGSC0003DMG400003422	13	11.31	10.06	4.4	4.4	6.28	1.57	2.03	1.42	1.7	1.14	1.05	3.54	0.42	1.23	0.35	1.19	0.65	Conserved gene of unknown function [Source:PGSC_GENE%3BAcc:PGSC0003DMG400003422]	--	--
PGSC0003DMG400003423	41.91	37.23	38.14	43.58	44.31	40.68	39.65	61.75	56.34	55.19	63.4	66.56	82.9	52.5	71.51	67.19	67.88	67.11	Conserved gene of unknown function [Source:PGSC_GENE%3BAcc:PGSC0003DMG400003423]	ko03008: Ribosome biogenesis in eukaryotes; ko03013: RNA transport	--
PGSC0003DMG400003436	6.27	6.1	6.08	6.25	5.72	4.91	6.35	7.09	5.42	5.57	5.84	5.89	8.62	5.66	6.57	6.14	5	5.57	RNA-binding protein containing a PIN domain [Source:PGSC_GENE%3BAcc:PGSC0003DMG400003436]	--	--
PGSC0003DMG400003444	3.98	2.95	4.16	4	4.08	1.45	0.88	2.91	1.6	1.97	1.73	2.19	0.34	0	0.2	0.1	0.05	0.05	Leucine-rich repeat resistance protein [Source:PGSC_GENE%3BAcc:PGSC0003DMG400003444]	--	--
PGSC0003DMG400003446	0.07	0.03	0.07	0.12	0.1	0.16	0.44	0.27	0.31	0.45	0.25	0.49	5.8	4.73	4.22	5.39	4.77	4.5	Undecaprenyl pyrophosphate synthetase [Source:PGSC_GENE%3BAcc:PGSC0003DMG400003446]	ko00900: Terpenoid backbone biosynthesis; ko01110: Biosynthesis of secondary metabolites	--
PGSC0003DMG400003447	5.55	4.18	5.43	5.31	3.71	7.46	13.7	10.05	8	10.81	9.19	9.18	16.93	9.6	11.58	9.07	17.34	10.23	Conserved gene of unknown function [Source:PGSC_GENE%3BAcc:PGSC0003DMG400003447]	--	--
PGSC0003DMG400003449	4.99	6.91	6.46	5.57	5.08	5	4.05	3.61	3.22	3.57	3.02	3.4	3.07	2.77	3.05	2.41	2.35	2.9	Thioredoxin [Source:PGSC_GENE%3BAcc:PGSC0003DMG400003449]	ko00790: Folate biosynthesis	--
PGSC0003DMG400003451	3.4	5.07	4.41	2.9	2.08	5.45	11.21	4.21	3.28	4.02	1.96	2.73	8.52	2.72	3.43	1.59	0.65	2.35	Cyclin-dependent protein kinase [Source:PGSC_GENE%3BAcc:PGSC0003DMG400003451]	ko00480: Glutathione metabolism; ko01100: Metabolic pathways	--
PGSC0003DMG400003454	3.9	2.7	1.65	2.33	3.58	5.1	7.87	5.3	8.29	5.35	3.81	3.88	17.12	4.89	16.32	7.2	21.8	7.96	ATP/GTP/Ca++ binding protein [Source:PGSC_GENE%3BAcc:PGSC0003DMG400003454]	--	--
PGSC0003DMG400003456	1.84	2.12	2.44	2.02	1.87	0.95	0	0.56	0.6	0.17	0.25	0.37	0.3	0.26	0.55	0.45	0.5	0.27	TdcA1-ORF2 protein [Source:PGSC_GENE%3BAcc:PGSC0003DMG400003456]	ko00130: Ubiquinone and other terpenoid-quinone biosynthesis; ko01100: Metabolic pathways; ko01110: Biosynthesis of secondary metabolites; ko01240: Biosynthesis of cofactors	--
PGSC0003DMG400003457	2.2	2.52	2.68	2.62	3.43	2.86	3.58	4.44	4.05	4.89	3.73	3.44	3.39	1.06	1.36	0.77	1.62	0.99	Conserved gene of unknown function [Source:PGSC_GENE%3BAcc:PGSC0003DMG400003457]	--	--
PGSC0003DMG400003459	13.95	14.21	14.07	13.38	15.69	9.12	4.4	6.99	7.21	7.45	8.33	6.98	4.71	8.13	5.94	9.86	4.9	9.61	TRANSPARENT TESTA 1 protein [Source:PGSC_GENE%3BAcc:PGSC0003DMG400003459]	ko00052: Galactose metabolism; ko00511: Other glycan degradation; ko00531: Glycosaminoglycan degradation; ko00600: Sphingolipid metabolism; ko00604: Glycosphingolipid biosynthesis - ganglio series; ko01100: Metabolic pathways	C2H2
PGSC0003DMG400003460	0.19	0.3	0.26	0.17	0.25	0	0	0.25	0.23	0	0.33	0.17	0	1.13	1.33	2.24	0.15	1.35	Gene of unknown function [Source:PGSC_GENE%3BAcc:PGSC0003DMG400003460]	--	--
PGSC0003DMG400003461	15.46	16.36	14	21	20.36	9.25	24.04	44.56	46.27	45.35	69.55	59.56	32.12	41.36	19.76	59.28	18.61	47.04	3-hydroxy-3-methylglutaryl coenzyme A reductase [Source:PGSC_GENE%3BAcc:PGSC0003DMG400003461]	ko00900: Terpenoid backbone biosynthesis; ko01100: Metabolic pathways; ko01110: Biosynthesis of secondary metabolites	--
PGSC0003DMG400003462	22.54	23.16	22.59	25.18	24.55	17.72	6.71	11.24	10.62	9.54	10.55	9.69	14.17	13.49	11.21	12.84	8.67	12.08	Transducin family protein [Source:PGSC_GENE%3BAcc:PGSC0003DMG400003462]	--	--
PGSC0003DMG400003465	12.93	11.91	12.98	13.44	11.07	13.75	11.83	14.18	13.47	15.67	17.74	16.81	7.64	9.56	8.92	10.23	6.07	11.05	Glycosyl hydrolase family [Source:PGSC_GENE%3BAcc:PGSC0003DMG400003465]	ko00052: Galactose metabolism; ko00561: Glycerolipid metabolism; ko00600: Sphingolipid metabolism; ko00603: Glycosphingolipid biosynthesis - globo and isoglobo series; ko01100: Metabolic pathways	--
PGSC0003DMG400003467	200.91	199.23	189.82	207.66	195.69	237.85	175.37	181.96	179.32	181.1	193.76	189.12	250.74	154.76	159.91	141.84	184.71	139.5	60S ribosomal protein L7A [Source:PGSC_GENE%3BAcc:PGSC0003DMG400003467]	ko03010: Ribosome	--
PGSC0003DMG400003468	217.39	218.36	214.45	213.38	205.31	299.52	309.42	233.42	209.86	245.39	201.13	206.84	283.41	167.48	231.86	169.65	305.98	179.11	Actin depolymerizing factor 3 [Source:PGSC_GENE%3BAcc:PGSC0003DMG400003468]	--	--
PGSC0003DMG400003469	24.91	26.45	26.68	26.76	26.29	24.65	22.97	24.4	23.85	23.31	22.51	21.37	26.41	22.26	23.4	24.82	15.71	23.49	Phosphonopyruvate decarboxylase [Source:PGSC_GENE%3BAcc:PGSC0003DMG400003469]	--	--
PGSC0003DMG400003470	18.33	17.36	17.65	16.78	16.19	20.24	22.2	17.46	15.18	15.69	13.01	14.73	41.87	16.58	24.02	16.09	22.52	14.48	Ethylene-responsive small GTP-binding protein [Source:PGSC_GENE%3BAcc:PGSC0003DMG400003470]	ko04144: Endocytosis	--
PGSC0003DMG400003477	0.46	0.24	0.86	0.39	0.22	0.1	4.06	1.73	1.54	2.2	0.88	1.94	4.07	2.01	5.38	0.74	1.29	1.26	Nodulin [Source:PGSC_GENE%3BAcc:PGSC0003DMG400003477]	--	--
PGSC0003DMG400003483	3.92	4.09	3.74	4.36	4.67	2.32	1.9	2.84	2.37	2.18	2.68	2.96	3.42	3.37	2.75	3.44	2.36	2.91	Gene of unknown function [Source:PGSC_GENE%3BAcc:PGSC0003DMG400003483]	--	--
PGSC0003DMG400003484	14.96	17.79	16.37	10.57	9.33	10.06	7.55	7.94	7.79	8.35	7	6.58	18.95	20.89	17.49	12.41	9.68	13.82	RNA-binding region-containing protein [Source:PGSC_GENE%3BAcc:PGSC0003DMG400003484]	--	--
PGSC0003DMG400003485	1.66	1.21	1.18	1.55	2.28	1.62	1.72	1.58	1.68	1.42	1.74	1.5	2.2	2.35	2.99	2.61	1.99	2.55	Plastid fibrillin 2 [Source:PGSC_GENE%3BAcc:PGSC0003DMG400003485]	--	--
PGSC0003DMG400003487	3.29	4.41	4.2	6.37	4.37	4.25	2.42	0.95	0.34	1.08	2.12	2.62	34.78	10.1	16.35	6.7	18.49	6.59	Conserved gene of unknown function [Source:PGSC_GENE%3BAcc:PGSC0003DMG400003487]	ko00510: N-Glycan biosynthesis; ko00563: Glycosylphosphatidylinositol (GPI)-anchor biosynthesis; ko01100: Metabolic pathways	--
PGSC0003DMG400003491	5.3	5.47	6.71	7.52	6.23	5.07	2.88	3.28	3.41	3.97	3.5	4.4	7.39	3.02	2.77	3.33	4.33	3.07	Conserved gene of unknown function [Source:PGSC_GENE%3BAcc:PGSC0003DMG400003491]	--	--
PGSC0003DMG400003492	19.16	18.33	18.45	18.76	17.07	10.23	4.68	8.34	9.15	6.91	9.31	8.7	12.3	14.21	10.04	15.53	8.14	13.97	RNA binding protein [Source:PGSC_GENE%3BAcc:PGSC0003DMG400003492]	ko03050: Proteasome	--
PGSC0003DMG400003494	1.2	1.24	1.22	0.88	0.63	0.39	2.87	1.24	1.97	1.28	1.45	0.95	7.84	3.6	4.77	5.54	4.55	6.7	TNP2-like transposon protein [Source:PGSC_GENE%3BAcc:PGSC0003DMG400003494]	--	--
PGSC0003DMG400003495	2192.68	1977.05	1973.13	2021.75	2022.73	547.44	372.74	1049.13	1416.06	1055.03	2354.39	1897.12	1238.7	3814.78	1107.88	3490.18	131.09	2487.42	Alpha-1%2C4 glucan phosphorylase L-1 isozyme%2C chloroplastic/amyloplastic [Source:PGSC_GENE%3BAcc:PGSC0003DMG400003495]	ko00500: Starch and sucrose metabolism; ko01100: Metabolic pathways; ko01110: Biosynthesis of secondary metabolites	--
PGSC0003DMG400003501	2.46	2.33	2.37	2.31	2.37	2.95	3.44	2.93	2.59	3.04	2.21	2.4	1.78	0.94	1.42	1.12	1.56	1.21	Vacuolar protein sorting protein [Source:PGSC_GENE%3BAcc:PGSC0003DMG400003501]	ko04144: Endocytosis	--
PGSC0003DMG400003503	2.16	2.07	1.82	1.71	2.14	3.07	3.57	2.63	2.07	2.17	1.72	2.16	4.14	1.17	2.26	0.77	1.25	0.87	Maf protein [Source:PGSC_GENE%3BAcc:PGSC0003DMG400003503]	--	--
PGSC0003DMG400003504	16.09	17.77	19.36	17.43	18.87	26.03	21.19	20.87	16.81	20.48	17.72	18.18	29.29	20.26	29.54	19.76	37.15	21.09	50S ribosomal protein L6 [Source:PGSC_GENE%3BAcc:PGSC0003DMG400003504]	ko03010: Ribosome	--
PGSC0003DMG400003507	4.62	4.75	4.84	4.38	4.42	2.72	0.97	1.39	1.58	1.57	1.56	1.39	0	0.13	0.05	0.15	0.2	0.23	TVLP1 [Source:PGSC_GENE%3BAcc:PGSC0003DMG400003507]	--	--
PGSC0003DMG400003510	4.88	4.57	3.93	3.58	3.39	3.52	1.82	1.03	1.22	1.09	1.35	0.94	3.75	1.02	1.45	0.62	0.3	0.72	Transcription factor [Source:PGSC_GENE%3BAcc:PGSC0003DMG400003510]	ko00965: Betalain biosynthesis	zf-HD
PGSC0003DMG400003511	2.7	2.93	2.81	2.89	3.19	1.94	2.38	2.89	2.87	2.77	3.09	3.19	4.33	4.31	4.14	4.04	2.57	3.84	U-box domain-containing protein 5 [Source:PGSC_GENE%3BAcc:PGSC0003DMG400003511]	ko04120: Ubiquitin mediated proteolysis	--
PGSC0003DMG400003513	9.03	10.67	9.26	9.59	8.06	9.97	10.35	8.98	8.67	9.82	10.11	8.86	15.77	12.75	8.94	14.82	16.09	13.77	Aldose 1-epimerase [Source:PGSC_GENE%3BAcc:PGSC0003DMG400003513]	ko00010: Glycolysis / Gluconeogenesis; ko01100: Metabolic pathways; ko01110: Biosynthesis of secondary metabolites	--
PGSC0003DMG400003514	37.36	39.54	38.52	32.72	32.59	31.27	36.28	39.92	37.2	38.44	33.14	36.16	80.32	48.86	44.85	45.09	72.84	44.93	Inorganic pyrophosphatase [Source:PGSC_GENE%3BAcc:PGSC0003DMG400003514]	ko00190: Oxidative phosphorylation	--
PGSC0003DMG400003515	24.32	23.16	23.76	26.89	25.68	29.9	25.44	23.99	22.76	22.13	21.23	22.37	33.71	26.38	32.99	33.93	39.7	33.71	Protein yrdA [Source:PGSC_GENE%3BAcc:PGSC0003DMG400003515]	--	--
PGSC0003DMG400003516	1.36	1.41	1.74	1.24	1.29	0.55	0.99	1.09	1.27	1.02	1.34	1.41	0.85	1.49	1.25	1.02	0.24	0.88	Heat shock protein binding [Source:PGSC_GENE%3BAcc:PGSC0003DMG400003516]	ko00941: Flavonoid biosynthesis; ko01100: Metabolic pathways; ko01110: Biosynthesis of secondary metabolites	--
PGSC0003DMG400003520	5.91	5.46	5.04	5.03	3.84	4.41	5.01	5.06	4.68	3.99	4.6	4.57	3.98	3.91	3.69	4.1	2.29	4.53	Conserved gene of unknown function [Source:PGSC_GENE%3BAcc:PGSC0003DMG400003520]	--	--
PGSC0003DMG400003521	12.04	13.63	12.43	7.78	7.76	9.98	13.07	8.69	8.67	10.86	7.1	10.23	10.06	6.43	11.38	2.59	3.48	2.27	Endo-beta-mannanase [Source:PGSC_GENE%3BAcc:PGSC0003DMG400003521]	ko00051: Fructose and mannose metabolism; ko01100: Metabolic pathways	--
PGSC0003DMG400003522	24.07	23.76	23.29	34.46	35.67	41.25	2.43	1.45	1.79	1.62	2.63	1.72	0	0.05	0	0.05	0.27	0.05	Galactinol synthase [Source:PGSC_GENE%3BAcc:PGSC0003DMG400003522]	ko00052: Galactose metabolism; ko01100: Metabolic pathways	--
PGSC0003DMG400003523	2.28	2.07	1.84	1.94	2.38	2.61	4.15	1.59	1.95	2.02	1.37	1.24	7.01	4.65	5.86	2.15	1.74	2.24	Conserved gene of unknown function [Source:PGSC_GENE%3BAcc:PGSC0003DMG400003523]	--	--
PGSC0003DMG400003524	45.44	45.74	46.05	48.39	47.66	57.16	26.12	24.91	25.18	28.72	26.76	25.37	21.93	26.55	27.48	28.92	34.15	30.08	Proteasome subunit beta type-1 [Source:PGSC_GENE%3BAcc:PGSC0003DMG400003524]	ko03050: Proteasome	--
PGSC0003DMG400003526	5.77	6.47	5.73	8.38	8.1	6.27	6.96	6.56	7.1	7.18	7.54	7.59	13.78	17.57	14.51	17.76	17.03	16.75	AAA-type ATPase [Source:PGSC_GENE%3BAcc:PGSC0003DMG400003526]	--	--
PGSC0003DMG400003527	2.66	2.24	2.29	3.42	3.1	1.88	1.96	2.67	2.91	2.39	3.41	2.93	5.12	4.76	3.88	5.5	2.92	5.01	Disease resistance protein RGA2 [Source:PGSC_GENE%3BAcc:PGSC0003DMG400003527]	ko04626: Plant-pathogen interaction	--
PGSC0003DMG400003528	7.25	6.65	7.33	7.03	7.18	6.61	7.32	7.95	8.3	7.07	8.41	8.32	8.81	5.57	5.58	4.62	3.84	5.42	Mitogen-activated protein kinase 7 [Source:PGSC_GENE%3BAcc:PGSC0003DMG400003528]	ko04016: MAPK signaling pathway - plant	--
PGSC0003DMG400003530	21.28	21.03	18.34	10.02	8.8	10.22	84.49	83.97	81.09	60.47	44.03	56.52	47.64	22.6	25.06	13.11	19.8	14.5	Abscisic acid and environmental stress-inducible protein TAS14 [Source:PGSC_GENE%3BAcc:PGSC0003DMG400003530]	--	--
PGSC0003DMG400003531	0	0	0	0	0	0	2.34	2.02	2.24	0.36	0.18	0.31	0	0	0.05	0	0	0	Dhn1 protein [Source:PGSC_GENE%3BAcc:PGSC0003DMG400003531]	--	--
PGSC0003DMG400003534	3.81	3.25	2.98	4.5	4.39	3.98	6.12	4.74	4.67	3.38	3.62	3.82	6.14	4.52	5.14	5.34	4.7	4.76	Folate carrier protein [Source:PGSC_GENE%3BAcc:PGSC0003DMG400003534]	--	--
PGSC0003DMG400003535	10.17	9.06	10.68	9.34	8.76	7.47	5.31	8.91	9.1	8.99	9.54	9.33	9.4	12.88	8.86	12.56	8.87	12	CDK5 regulatory subunit-associated protein [Source:PGSC_GENE%3BAcc:PGSC0003DMG400003535]	--	--
PGSC0003DMG400003536	46.34	47.5	49.33	60.2	57.81	50.63	28.84	30.86	34.05	32.77	39.08	39.51	26.58	24.61	22.8	22.83	13.72	20.63	3-epi-6-deoxocathasterone 23-monooxygenase [Source:PGSC_GENE%3BAcc:PGSC0003DMG400003536]	ko00905: Brassinosteroid biosynthesis; ko01100: Metabolic pathways; ko01110: Biosynthesis of secondary metabolites	--
PGSC0003DMG400003537	31.17	31.22	30.45	37.29	37.96	19.2	15.78	24.01	26.11	23.91	34.01	33.92	22.21	23.66	17.1	18.08	8.63	15.93	Beta-galactosidase [Source:PGSC_GENE%3BAcc:PGSC0003DMG400003537]	ko00052: Galactose metabolism; ko00511: Other glycan degradation; ko00531: Glycosaminoglycan degradation; ko00600: Sphingolipid metabolism; ko00604: Glycosphingolipid biosynthesis - ganglio series; ko01100: Metabolic pathways	--
PGSC0003DMG400003538	15.66	16.39	15.33	16.78	15.85	4.03	3.31	8.55	9.18	6.43	12.4	9.39	7.84	19.1	6.86	20.3	1.35	16.85	CRT1 [Source:PGSC_GENE%3BAcc:PGSC0003DMG400003538]	--	--
PGSC0003DMG400003539	46.16	45.95	45.35	45.42	45.86	31.18	25.43	33.23	35.31	31.46	41.48	38.47	43.28	56.09	44.24	63.44	36.44	57.41	Aldehyde dehydrogenase [Source:PGSC_GENE%3BAcc:PGSC0003DMG400003539]	--	--
PGSC0003DMG400003541	2.02	1.81	2.65	1.67	1.59	2.78	5.42	3.27	2.77	2.36	1.86	2.64	12.3	4.12	6.35	7.21	5.69	7.38	TDR6 protein [Source:PGSC_GENE%3BAcc:PGSC0003DMG400003541]	--	MADS-MIKC
PGSC0003DMG400003543	17.83	20.08	19.16	13.87	11.57	21.73	21	13.34	12.26	15.32	10.45	11.88	19.98	13.57	23.02	7.45	5.4	9.3	Serine-threonine protein kinase%2C plant-type [Source:PGSC_GENE%3BAcc:PGSC0003DMG400003543]	--	--
PGSC0003DMG400003545	1.91	2.09	2.44	1.24	1.55	1.85	3.95	1.57	1.86	1.35	1.82	1.71	2.83	1.27	3.25	0.64	1.12	0.65	GATA transcription factor 5 [Source:PGSC_GENE%3BAcc:PGSC0003DMG400003545]	--	C2C2-GATA
PGSC0003DMG400003547	30.19	30.01	30.62	30.61	30.38	25.45	22.9	23.97	21.37	22.81	21.04	21.9	28.27	25.2	25.38	22.86	19.61	23.31	Isoform 2 of UPF0183 protein [Source:PGSC_GENE%3BAcc:PGSC0003DMG400003547]	--	--
PGSC0003DMG400003548	100.86	103.56	101.89	82.27	84.95	72.01	109.81	154.56	155.9	129.4	148.88	127.68	15.13	18	14.19	11.72	13.27	11.6	Fructose-bisphosphate aldolase [Source:PGSC_GENE%3BAcc:PGSC0003DMG400003548]	ko00010: Glycolysis / Gluconeogenesis; ko00030: Pentose phosphate pathway; ko00051: Fructose and mannose metabolism; ko00710: Carbon fixation in photosynthetic organisms; ko01100: Metabolic pathways; ko01110: Biosynthesis of secondary metabolites; ko01200: Carbon metabolism; ko01230: Biosynthesis of amino acids	--
PGSC0003DMG400003549	6.09	6.56	6.3	6.69	6.82	5.05	1.5	1.96	1.57	1.48	1.94	2.02	6.03	3.57	4.07	3.49	2.41	4	Protein kinase [Source:PGSC_GENE%3BAcc:PGSC0003DMG400003549]	--	--
PGSC0003DMG400003550	5.97	5.94	5.62	6.68	6.39	5.01	2.99	3.65	3.46	3.31	3.57	2.98	4.84	3.17	4.47	2.82	3.41	2.89	Kinesin motor family protein [Source:PGSC_GENE%3BAcc:PGSC0003DMG400003550]	--	--
PGSC0003DMG400003553	23.06	20.07	22.19	23.09	23.31	22.15	8.08	11.43	10.95	10.48	11.52	11.71	38.25	30.42	25.26	30.89	24.98	26.94	GAGA-binding transcriptional activator BBR/BPC6 [Source:PGSC_GENE%3BAcc:PGSC0003DMG400003553]	--	BBR-BPC
PGSC0003DMG400003554	2.83	3.04	3.68	2.99	2.51	3.17	2.65	3.48	2.76	2.18	2.64	2.25	12.27	4.19	6.6	3.89	5.19	4.7	Conserved gene of unknown function [Source:PGSC_GENE%3BAcc:PGSC0003DMG400003554]	ko03018: RNA degradation	--
PGSC0003DMG400003559	27.71	29.18	27.82	26.79	27.79	41.6	30.5	28.64	26.76	30.36	25.41	27.35	38.4	20.92	29.73	24.34	42.06	24.64	Small nuclear ribonucleoprotein [Source:PGSC_GENE%3BAcc:PGSC0003DMG400003559]	ko03040: Spliceosome	--
PGSC0003DMG400003560	16.81	16.97	16.72	14.72	13.97	10.84	10.37	14.58	15.44	14.84	16.88	16.26	29.02	26.12	20.69	26.95	21.06	24.97	Oxidoreductase [Source:PGSC_GENE%3BAcc:PGSC0003DMG400003560]	--	--
PGSC0003DMG400003562	26.09	28	25.57	22.75	29.16	7.73	5.14	15.34	20.07	12.6	21.19	17.74	10.81	31.61	8.39	28.94	1.33	24.44	Inositol or phosphatidylinositol kinase [Source:PGSC_GENE%3BAcc:PGSC0003DMG400003562]	--	--
PGSC0003DMG400003563	397.62	386.3	380.55	24.43	23.59	28.1	1.02	0.27	0.31	1.29	0.61	1	280.04	242.83	258.88	278.02	266.8	278.94	Flavanone 3 beta-hydroxylase [Source:PGSC_GENE%3BAcc:PGSC0003DMG400003563]	ko00941: Flavonoid biosynthesis; ko01100: Metabolic pathways; ko01110: Biosynthesis of secondary metabolites	--
PGSC0003DMG400003564	0.73	0.4	0.52	0.38	0.4	0.39	0.59	0.54	0.49	0.37	0.57	0.51	2.26	2.37	2.38	2.49	1.6	2.2	Calcium-dependent protein kinase CPK4 [Source:PGSC_GENE%3BAcc:PGSC0003DMG400003564]	ko04626: Plant-pathogen interaction	--
PGSC0003DMG400003565	49.5	55.95	54.97	60.34	57.38	103.3	43.39	33.41	28.34	28.42	27.4	25.88	32.65	40.46	54.99	42.73	44.36	42.83	DnaJ [Source:PGSC_GENE%3BAcc:PGSC0003DMG400003565]	--	--
PGSC0003DMG400003566	6.91	7.06	6.08	7.21	6.89	5	3.14	4.05	3.67	3.96	4.94	3.72	5.94	8.43	6.71	8.37	5	7.44	ARO1 2 [Source:PGSC_GENE%3BAcc:PGSC0003DMG400003566]	ko00260: Glycine, serine and threonine metabolism; ko00350: Tyrosine metabolism; ko00360: Phenylalanine metabolism; ko00410: beta-Alanine metabolism; ko00950: Isoquinoline alkaloid biosynthesis; ko00960: Tropane, piperidine and pyridine alkaloid biosynthesis; ko01100: Metabolic pathways; ko01110: Biosynthesis of secondary metabolites	--
PGSC0003DMG400003568	20.29	18.49	19.95	20.14	20.03	22.9	21.69	26.3	22.66	27.9	26.8	26.23	18.96	19.48	28.96	21.99	31.25	28.01	Cellular nucleic acid binding protein [Source:PGSC_GENE%3BAcc:PGSC0003DMG400003568]	--	CSD
PGSC0003DMG400003569	8.01	7.46	9.15	6.07	6.63	4.94	0.59	0.81	0.5	0.78	0.66	0.8	1.87	1.17	0.93	1.13	1.43	1.45	Thaumatin protein [Source:PGSC_GENE%3BAcc:PGSC0003DMG400003569]	ko03440: Homologous recombination	--
PGSC0003DMG400003571	23.63	22.33	23.26	20.77	19.6	26.75	38.21	36.18	36.87	33.34	31.87	32.69	13.68	14.46	17.12	14.91	12.74	13.36	Zeamatin [Source:PGSC_GENE%3BAcc:PGSC0003DMG400003571]	ko03440: Homologous recombination	--
PGSC0003DMG400003572	28.97	26.93	24.4	26.85	25.9	21.45	19.32	28.46	30.8	25.92	32.78	32.25	22.73	28.63	24.27	29.36	22.8	28.12	Transcription regulator [Source:PGSC_GENE%3BAcc:PGSC0003DMG400003572]	--	GeBP
[truncated: 15,354 more rows]

## Sheet: Table S5
Table S5. Differentially expressed genes (DEGs) identified from tubers of three different potato cultivars
[truncated: 6,609 more rows]

## Sheet: Table S6
Table S6. Transcription expression of genes involved in anthocyanin biosynthesis
[truncated: 42 more rows]

[truncated: 2 more sheets: Table S7, Table S8]
